# Supplementary material for: A comprehensive atlas of nuclear sequences of mitochondrial origin (NUMT) inserted into the pig genome
Source: Genet Sel Evol. 2024 Sep 16;56:64. doi: 10.1186/s12711-024-00930-6 (PMC11403998; doi:10.1186/s12711-024-00930-6)
Supplement: Supplementary file 2 — Additional file 2: Table S5. Information on the NUMT identified in the assembled genomes. Table S6. List of all NUMT sequences identified in the assembled genomes with LAST alignment information. Table S7. Comparison at the chromosome/scaffold level between NUMT identified in Sscrofa11.1 and Sscrofa10.2 reference genomes. Table S8. Matrix of orthologous NUMT regions over all Suinae investigated assembled nuclear genomes. The matrix below the diagonal contains the number of NUMT regions orthologous between the two genomes; the diagonal of the matrix reports the total number of regions found in the genome and the number of regions belonging to portions of the genome not aligned with Sscrofa11.1. The matrix above the diagonal contains the number of regions from genome A not found in genome B and vice versa. The acronyms of the reference genomes are explained in Additional file 2 Table S5. Table S9. List of all non-redundant NUMT regions found in the assembled genomes with presence/absence in all other assembled genomes. NUMT regions that could not be reconducted to a position in Sscrofa11.1 were not included. The first six columns contain the unique NUMT region ID and its coordinates in Sscrofa11.1. For NUMT regions absent in Sscrofa11.1 the coordinates of the insertion point are reported instead. The remaining columns refer to the information for the unique NUMT region in the assembled genomes: the reported information for each genome, when available, were the ID and coordinates of the corresponding NUMT region, along with its status, defined as follows: CORRESPONDING, if the genome contains the NUMT region; COMPATIBLE SEQUENCE, if the genome aligns with Sscrofa11.1 on the NUMT region coordinates, and the corresponding sequence in the other genome was not annotated as NUMT by the NUMT discovery pipeline; PRIVATE, if the alignment between the assembled genome and Sscrofa11.1 contains gaps corresponding to the NUMT region coordinates in one of the two genomes, meaning t [file 12711_2024_930_MOESM2_ESM.xlsx]

## Sheet: Legend
A comprehensive atlas of nuclear sequences of mitochondrial origin (NUMT) inserted into the pig genome
Matteo Bolner, Samuele Bovo, Mohamad Ballan, Giuseppina Schiavo, Valeria Taurisano, Anisa Ribani, Francesca Bertolini and Luca Fontanesi
Description
Table S4. Information on the NUMT regions that were validated by PCR analyses.
Table S5. Information on the NUMTs identified in the assembled genomes.
Table S6. List of all NUMT sequences identified in the assembled genomes with LAST alignment information.
Table S7. Comparison at the chromosome/scaffold level between NUMTs identified in Sscrofa11.1 and Sscrofa10.2 reference genomes.
Table S8. Matrix of orthologous NUMT regions over all Suinae investigated assembled nuclear genomes.
Table S9. List of all non-redundant NUMT regions found in the assembled genomes with presence/absence in all other assembled genomes. NUMT regions that could not be reconducted to a position in Sscrofa11.1 were not included.
Table S10. List of all novel NUMTs identified by mining WGS datasets. Breakpoints belonging to the same NUMT insertion are grouped with the same NUMT region ID.
Table S11. Frequency of the carriers of novel NUMT regions estimated from WGS datasets within breed/population and species. For each NUMT region, number of WGS datasets and their percentage of the carriers is reported.
Table S12. Genotype information obtained by PCR analyses of some polymorphic NUMTs in several pig breeds and populations.
Table S13. Frequency of the carriers of all non-redundant NUMT regions found in assembled genomes estimated from WGS datasets within breed/populations and species.For each NUMT region, number of WGS datasets and their percentage of the carriers is reported.
Table S14. Information on NUMTs derived from the assembled genomes and WGS datasets with age estimation, presence/absence in the assembled genomes and WGS datasets divided by species and geographic origin of the pigs.
Table S15. Comparative age estimation of NUMT regions assigned to the age classes 10-55 Mya and >55 Mya, based on different mutation rates.
Table S16. Annotation of the genomic regions where the NUMT regions are inserted.

## Sheet: Table S4
Table S4. Information on the NUMT regions that were validated by PCR analyses.
Sources of the NUMT information	NUMT region ID	Polymorphic	Species with NUMT	Assembled genomes without the NUMT region	Carrier frequency in Italian cosmopolitan breeds determined from WGS datasets (Italian Large White; Italian Landrace; Italian Duroc)	% identity with the corresponding true mtDNA region	Age window class (Mya)	Estimated age (Mya)	Insertion length (bp)	Sus scrofa chromosome	Start/breakpoint coordinates on the Sscrofa11.1 chromosome	End/breakpoint coordinates on the Sscrofa11.1 chromosome	Start position on the true Sus scrofa mtDNA	End position on the true Sus scrofa mtDNA	mtDNA strand	Forward primer (5’-3’)	Reverse primer (5’-3’)	Amplified fragment size (bp)	Annealing temperatures	[MgCl2]	Amplified NUMT sequence
Whole genome sequencing datasets (novel)	SSC1_REGION_8	YES	S. scrofa only	All assembled genomes	0.29; 0.03; 0.00	96.61%	<3.5	/	58	1	57972716	/	4100	4158	1	CCATGGTGTCCTCATTTTTATT	CTCATGATTCAGTGGGTTAAGG	137/195	57.9/58.6	2.0	TAAGGCTAGGATTGGTGCAATAATGAACATGGAGATTGAGGATGTGGCTGGTCGTAGGG
Sscrofa11.1 genome assembly	SSC3_REGION_10	YES	S. scrofa and other Sus species	MP; BM; SC; PA1; PA2	1.00; 1.00; 1.00	97.49%	3.5-10	/ (D-Loop)	198	3	44071627	44071825	16050	16247	-1	GCTGATCAGACTTGCCATGA	GTTTATTGGAGCCCAGAGCA	199/405	58	2.0	AAAATTAAAAAATACCAAATGTATGAAACCTCAGTTATGTGTGAGCATGGGCTGATTAGTCACTAGTCCATCGAGATGTCTTATTTAAGGGGAAAGAGTGGGCGATTTTAGGTGAGATGGTCCTGAAGTAAGAACCAGATGCCTGTTAAAGTTCATTAATAGAAATCCCCAC-GGTTTATGGGCCCGGAGCGAGAAGAG
Sscrofa11.1 genome assembly	SSC4_REGION_17	NO	S. scrofa and P. africanus		1.00; 1.00; 1.00	86.7%	>10	24	218	4	114982660	114982878	8251	8468	1	ACACCCTGAGCAGCAAGAAT	CCGGCAAAAGAAATGAATGT	474	60	2.5	ATAGAAGAACTCCTACATTTTTACGATCACACTTTAATAATTGTATTCTTAATTAGCTCATTAGTACTATATATTACCTCACTAATGCTAACAACAAAATTGACACACACCAGCACCATAGATGCCCAAGAAGTGGAGGCAATCTGAACAATCCTGCCCGCTATTATTCTAATTTTAATTGCCCTACCTTCACTACGAATCCTTTATATAACAGATGA
Sscrofa11.1 genome assembly	SSC8_REGION_9	YES	S. scrofa and other Sus species	MP; NX; RC; PA1; PA2	0.99; 1.00; 0.92	92.52%	3.5-10	6.0	214	8	72489470	72489684	9904	10106	-1	TGAGCAAGCGAGACTCATAA	TTTACTGTCTCTGAGTTAAGGATGC	214/413	59	1.5	TACTGATAATTAGATTATTACAAAGGCATGGGCTGTAACAATTACATTATAGATTTGGTCATCGCCAAGTAAGGTTCCGGGCTGACCTAATTCAGCGTGAATTAGTAGGCTTAAGGCAGTACCTACCATTCCTGCTCAGGCACCAAATAGTAGATATAGGGTGCCGATGTCTTTGTGGTTTGTTGAGTATAGTCAACGATTTACGAACATAGGT
Whole genome sequencing datasets (novel)	SSC11_REGION_15	YES	S. scrofa only	All assembled genomes	0.00; 0.00; 0.58	100.00%	<3.5	0.69	262	11	73847045	/	13963	14224	1	CTTTTCATTACGCTCCAGTCTC	TAATCAAGGAAAACCCAACAAC	229/490	58.1/58.0	2.0	TGCAAAGAAGATAATTCGAGTGCTGTAGGCAGCGGTTAGGGATGTGGCAATTAATGTTATTAGTAGGGCTCAGGCGTTTGTGTAGGATATATTTACTGCTTCAATGATAAGGTCTTTTGAGTAGAATCCTGTGAGATAAGGCATTCCTGTTAATGCCAGGCTTCCAATAATTAGTGCTGTTGTTGTGAATGGTATTGCTTTATACAGTCCGCCTATTTTTCGGATGTCTTGTTCGTCATTGAGGCTGTGGATAATGGATCCG
Sscrofa11.1 genome assembly	SSC13_REGION_26	YES	S. scrofa and other Sus species	UM; BA; BM; ME1; ME2; NX; RC; TI; OB; SC; PA1; PA2	0.91; 1.00; 1.00	92.15%	3.5-10	6.25	202	13	109304325	109304527	14800	14990	1	TATGTGAATCCTGGGCACAA	CCAGCTCTCCAGCTTCTTCT	263/466	62	1.0	ACAATAACTAGTCAAGTACCATAACTATATAAAGCAGCAATCCCCATAGCTTCCTCACTAAAAATTCCTGAATCACCTGTATCATAAATTACTCAATCCCCAAGCCCATTAAATTTAAAAATAATTTCTACCTCTTCCTCTTTTAATGCATAATAAACCATACAAAACTCCATTATTAGACCAGAAATAAACACCCCAAGAA
Whole genome sequencing datasets (novel)	SSC13_REGION_34	YES	S. scrofa and other Sus species	All assembled genomes	0.74; 0.94; 0.97	96.83%	3.5-10	3.33	283	13	167401808	/	2700	2983	1	TGCAAAAACCAGAATGAGTAAA	GCATAATTGTTGGGTGATTTTT	141/424	57.5/57.9	1.5	TGTTAATTATCAGTATATTATTAGTTACTGATGTAAGCGTGTGCGAGGAGAAAGGCTTCTTGTTACTCATATTAACATTATTGCTTCTATGTTTCAATAGATTAGTCCGATATTGGGCTAGGAGTTTGCTATTAGTTTTTGGAATTATATTGGTGGGTTTGTTGAGCTTTAACGCTTTCTCAATTGATGGCTGCTTTTAGGCCTACTATGGTAGTATTAAGATTTTACTCTCTAGTCAAGGTTGTACCCGTTTCTAAAAAGCTGTACCTTTTTAGACTATCTCT
Sscrofa11.1 genome assembly	SSC14_REGION_20	YES	S. scrofa and other Sus species	BE; HS; KE; LA; LW; NS; PT; UM; WB; MP; BA; BM; JI; ME1; ME2; NX; RC; TI; WU; OB; SC; PA1; PA2	0.00; 0.00; 0.92	100.00%	3.5-10	/	64	14	103831736	103831800	15984	16048	-1	TACCTAAGGCTACCCTGTCTCA	TGAGGTTCTCTATCTGGCTTTT	127/191	58/57.3	1.5	TCCAGCTACAATTGATTTGACTGTGTTAGGGCCTTTGACGGCCATGGCTGAGTCCAAGCATCCC
Sscrofa11.1 genome assembly	SSC15_REGION_7	NO	S. scrofa and P. africanus		1.00; 1.00; 1.00	86.61%	>10	12	239	15	36911902	36912141	970	1208	-1	CTGATCCTCCGCCATATTGT	ACACTGGTCAGAGACTCTCCTC	510	58	2.0	CCTCGGCCCACATGGATAAACAAGCAGATGAAGAATATTGATGCTCCGTTTGCATGTAGATAGCGGATAATTCATCCATAATTTACATCTCGGCAGATATGTGTTACTGATGAGAAGGCTGTTGTTGTATCTGATGTGTAGTGTATTGCTAGGAATAGGCCTGTTAGGATTTGTAAAATTAGACAGATACCCAGGAGAGAGCCGAAATTTCATCATGGTGAGATGTTTGATGGGGCTGG
Sscrofa11.1 genome assembly	SSC16_REGION_7	NO	S. scrofa and P. africanus		1.00; 1.00; 1.00	96.04%	>10	29	227	16	37934962	37935189	12969	13187	-1	AACCCACTCCAGGTCTTACAAA	TTCTATGCTAGTCTTGGCAGGT	517	60	2.0	AACATATCAACCTCCAATAGCAGTTGCACCATTTGGGTGTCCTGATCCAACATCGAGGTCGTAAACCCTATTGTCGATAGGAACTCTAGAATAGGATTGCGCTGTTATCCCTAGGGTAACTTGTTCCGTTGATCAAAATTTTGGATCAATAAGTGATGTTATGGTTATTTTGACTGGTTTGTCTAGATTAAAATCACTCAGAGGGTTTTTTATGCTCCGAGGTCACC

## Sheet: Table S5
Table S5. Information on the NUMTs identified in the assembled genomes.
Abbreviation of the assembled genome	Name of the assembled genome	Breed/species	Species	Genome length (bp)	Genome N50 (bp)	Total number of NUMT sequences	Total number of NUMT regions	Total size of NUMT sequences (bp)	NUMT sequences genome coverage (%)	Smallest NUMT sequence (bp)	Longest NUMT sequence (bp)	Mean NUMT sequence length (bp)	NUMT sequence length std (bp)	Median NUMT sequence length (bp)	NUMT sequence MAD (bp)	Lowest sequence identity with the corresponding mtDNA region (%)	Highest sequence identity with the corresponding mtDNA region (%)	Mean sequence identity with the corresponding mtDNA region (%)	Sequence identity std with the corresponding mtDNA region (%)	NUMT regions with multiple NUMT sequences	NUMT regions with multiple NUMT sequences (%)	Average multisequence NUMT region length (bp)	NUMT regions with single sequence	NUMT regions with single sequence (%)	Regions orthologous to Sscrofa11.1 (%)
REF11	Sscrofa11.1	Duroc	Sus scrofa	2501895775	48231277	903	338	342232	0.014	32	11160	378.994	575.058	233	287.35	57.3	100	74.2639	9.17473	91	26.9231	7289	247	73.0769	1
REF10	Sscrofa10.2	Duroc	Sus scrofa	2808509378	69503	679	329	258238	0.009	32	11165	380.321	639.071	212	309.825	57.3	100	76.1796	9.79418	77	23.4043	5923	252	76.5957	0.866261
BE	Berkshire_pig_v1	Berkshire	Sus scrofa	2434706773	94651	684	314	261572	0.011	32	11166	382.415	663.714	218.5	305.249	58.65	100	75.7023	9.46749	73	23.2484	5682	241	76.7516	0.964968
DU	Ninghe_Sus_1	Duroc	Sus scrofa	2458240772	4265198	830	329	318500	0.013	32	11205	383.735	586.382	230	293.826	58.65	100	74.5826	9.0744	85	25.8359	7378	244	74.1641	0.957447
HS	Hampshire_pig_v1	Hampshire	Sus scrofa	2437109612	102417	709	321	273155	0.011	30	11164	385.268	661.571	219	307.339	58.65	100	75.7391	9.49886	75	23.3645	5824	246	76.6355	0.962617
KE	CAU-K	Kenyan domestic pig	Sus scrofa	2444968461	223518	802	334	321065	0.013	32	11179	400.33	737.289	230	318.247	58.65	100	74.9829	9.15708	83	24.8503	6810	251	75.1497	0.937126
LA	Landrace_pig_v1	Landrace	Sus scrofa	2440981886	88142	715	321	281642	0.012	34	11166	393.905	665.086	223	315.26	59.66	100	75.5346	9.33602	76	23.676	5707	245	76.324	0.968847
LW	Large_White_v1	Large White	Sus scrofa	2457907103	88831	716	320	278275	0.011	34	11166	388.652	662.493	219	310.73	58.65	100	75.5731	9.30464	77	24.0625	6081	243	75.9375	0.971875
NS	NSME_pig_1.2	Nero Siciliano	Sus scrofa	2479314267	594997	781	324	299984	0.012	34	11165	384.102	605.047	219	304.195	56.96	100	75.3312	9.37604	82	25.3086	6730	242	74.6914	0.987654
PT	Pietrain_pig_v1	Pietrain	Sus scrofa	2438316299	80611	741	322	291370	0.012	32	11166	393.212	668.867	220	315.345	58.65	100	75.3919	9.34999	76	23.6025	6575	246	76.3975	0.956522
UM	USMARCv1.0	USMARC Crossbreed	Sus scrofa	2755421422	6372407	917	338	352637	0.013	34	8356	384.555	558.817	237	288.922	58.65	100	74.1762	8.85914	99	29.2899	6732	239	70.7101	0.91716
WB	ASM2165605v1	Wild Boar	Sus scrofa	2457973704	157950	741	325	288608	0.012	32	11166	389.484	654.34	225	308.201	56.18	100	75.2945	9.30895	76	23.3846	6126	249	76.6154	0.953846
MP	SscrofaMinipig	Ellegaard Gottingen Minipig	Sus scrofa	2358017222	22008	573	311	203143	0.009	34	9490	354.525	597.802	196	289.007	61.39	100	76.9429	9.70305	66	21.2219	3802	245	78.7781	0.942122
BA	Bamei_pig_v1	Bamei	Sus scrofa	2460755741	70893	699	319	271574	0.011	34	9522	388.518	633.597	219	311.017	58.65	100	75.8157	9.59326	76	23.8245	5723	243	76.1755	0.959248
BM	ASM764409v1	Bama Miniature Pig	Sus scrofa	2491053062	1009524	864	330	336656	0.014	34	11181	389.648	610.199	234	301.216	58.65	100	74.7048	9.44988	84	25.4545	8380	246	74.5455	0.927273
JI	Jinhua_pig_v1	Jinhua	Sus scrofa	2453702738	95227	743	328	287167	0.012	31	11165	386.497	651.909	219	306.59	58.65	100	75.6246	9.50358	80	24.3902	6059	248	75.6098	0.939024
ME_1	Meishan_pig_v1	Meishan	Sus scrofa	2467495771	63263	701	320	270024	0.011	34	8755	385.198	602.415	220	303.54	57.3	100	75.5646	9.41809	77	24.0625	5436	243	75.9375	0.946875
ME_2	ASM1795798v1	Meishan	Sus scrofa	2510037796	51011532	795	323	308789	0.012	34	11177	388.414	637.042	230	302.414	57.06	100	74.9898	9.60417	81	25.0774	7212	242	74.9226	0.950464
NX	ASM2056790v1	Ningxiang	Sus scrofa	2440945073	26066865	844	328	333191	0.014	34	11178	394.776	627.674	237	304.435	58.65	100	74.3969	9.12543	88	26.8293	7387	240	73.1707	0.942073
RC	Rongchang_pig_v1	Rongchang	Sus scrofa	2459027728	79093	697	322	269040	0.011	34	11166	385.997	651.895	219	309.715	57.31	100	75.6655	9.31434	75	23.2919	5598	247	76.7081	0.950311
TI	Tibetan_Pig_v2	Tibetan	Sus scrofa	2437742524	57199	611	310	213631	0.009	34	4334	349.642	468.322	201	277.129	58.65	100	76.6939	9.92139	73	23.5484	4792	237	76.4516	0.919355
WU	minipig_v1.0	Wuzhisan	Sus scrofa	2508912457	31939	702	330	252701	0.01	34	6686	359.973	514.149	211	280.013	57.3	100	76.1355	9.71962	78	23.6364	5157	252	76.3636	0.921687
OB	ASM2471841v1	Ossabaw Island hog	Sus scrofa	2455664950	8942329	832	340	321556	0.013	32	11166	386.486	625.375	235	296.992	56.96	100	74.7006	9.26443	92	27.0588	6356	248	72.9412	0.929412
SC	Sus_cebifrons.v1	Visayan warty pig	Sus cebifrons	2459270091	159795	819	322	315702	0.013	34	11170	385.473	624.259	233	294.154	56.96	100	74.4562	9.1642	83	25.7764	7383	239	74.2236	0.925466
PA_1	ROS_Pafr_v1	Warthog	Phacochoerus africanus	2435083091	10602503	886	318	327641	0.013	35	6824	369.798	486.515	232.5	274.734	58.06	100	74.3802	9.17346	81	25.4717	8170	237	74.5283	0.871069
PA_2	CAU-W	Warthog	Phacochoerus africanus	2416652813	212097	722	311	260664	0.011	35	6823	361.03	503.683	209.5	277.079	58.06	100	75.2689	8.92523	75	24.1158	6453	236	75.8842	0.890675
BT	ARS-UCD1.3	Cattle	Bos taurus	2711209831	25896116	643	239	277578	0.01	32	11809	431.692	716.649	253	347.604	58.24	100	72.9826	7.46555	95	39.749	6352	144	60.251	0.084
CH	ARS1.2	Goat	Capra hircus	2922617086	26244591	2151	588	970110	0.033	34	16153	451.004	846.277	274	322.967	57.95	100	66.3779	7.99288	402	68.3673	3780	186	31.6327	0.026

## Sheet: Table S6
Table S6. List of all NUMT sequences identified in the assembled genomes with LAST alignment information.
Assembled genome acronym	NUMT sequence ID	Sus scrofa (SSC) chromosome	NUMT region ID	NUMT region start (coordinate position on the chromosome Sscrofa11.1 genome version)	NUMT region end (coordinate position on the chromosome Sscrofa11.1 genome version)	LAST score	LAST EG2	LAST E-value	Sequence start (coordinate position on the chromosome Sscrofa11.1 genome version)	Sequence end (coordinate position on the chromosome Sscrofa11.1 genome version)	NUMT sequence length (bp)	mtDNA sequence start (coordinate position on the reference mtDNA sequence)	mtDNA sequence end (coordinate position on the reference mtDNA sequence)	mtDNA sequence strand	% identity of the NUMT sequence with the corresponding mtDNA sequence	Alignment lenght (bp) between the NUMT sequence and the mtDNA sequence	Mismatches between the NUMT sequence and the mtDNA sequence	Gaps in the alignments	Distance to the closest NUMT in the chromosome (bp)	NUMT sequence
REF11	SSC1_NUMT_1	SSC1	SSC1_REGION_1	9116246	9116400	59	2.8e-11	2.3e-15	9116246	9116400	154	396	556	-1	70.62	160	41	1	6253929	ATTAGGGCTAGAACCCCTTCTAATTTATTGGGAACTGATGGTGGAACTGCATAGTTGAAGAGGATATATCACTTTGGCTTAAACGGGGGTGGCGTGCTGAGAGGGTTTGCGGG------GTTGTCTGGATCCCCTAACGGGTCAGATGAAAAGAATACAA
REF11	SSC1_NUMT_2	SSC1	SSC1_REGION_2	15370329	15370522	83	1e-22	8.6e-27	15370329	15370522	193	3674	3867	-1	78.46	195	38	4	26268992	AGGCGAGGAGATTTATTCCTTTTATTTGGAGCCGCACCAATTGTTTGTTTTCTAAGACCAATGAGAGTACTTCTATCCTGAAAAAGTTTGAAAAAGCCATGGTGTTACCTATGGAGGCACGA-TCAGCAGTTCTTGTAAACTTTTT-GGTAAATAAGAAGCTTTGAGCTTTCATCACTAAATTCACAGTCTAGGG
REF11	SSC1_NUMT_3	SSC1	SSC1_REGION_3	41639514	41639554	32	200	0.016	41639514	41639554	40	10044	10084	-1	90	40	4	0	6781767	CACCAAATAGTAGATACAGGGTGCCAGCGTCTTTGTGGTT
REF11	SSC1_NUMT_4	SSC1	SSC1_REGION_4	48421321	48421484	74	2e-18	1.6e-22	48421321	48421484	163	8792	8951	1	74.85	163	37	1	4632020	TAGAAATAACAATTCAAATATTaatctcatcttcatcttcagcttctACTCTCATGGGCTGGCCCTTCTTTTGACCTAAAAGCAGATGCCATCTCAGGATGCCTAAACAAAACAACTCTAATATCTACACAGCCAGGCCTATGTTATGGAGCGTGTTCAGAAA
REF11	SSC1_NUMT_5	SSC1	SSC1_REGION_5	53053504	53061734	157	6.2e-58	5.1e-62	53053504	53053879	375	4151	4526	-1	70.93	375	109	0	6	GATGGAGGTAAAGCTAGGTTGCTGAGGCTTTCTAGAAGCTATCATACTGCTATtagtagaagtagtatTTGTAGTCCACAAGCTAGAATTATAGTTCAGCTGTAATGCTGTTCATAGTTTGAATATGCTAGGCAAAATAGTATTGATAATGTAAGGCTGTGGGTGATTATTCAGGCTGTAGCCCCTGTATGACTTCATGATATTTGGATAAGAATGGCTACAATTACTAGTGCTATGTGGCTGATGGTGGACTATGAGATGAGTGATTTTAAGTCTGTTAGGCAGAGACAGATGGAGCTGGTTATGATTATTCCTCGTAAAGATAGTGTAAGGAAAGGATATGCCATCTAATTCATCAAGGGATTTAGTATTGTA
REF11	SSC1_NUMT_6	SSC1	SSC1_REGION_5	53053504	53061734	33	66	0.0054	53053885	53053960	75	4676	4751	-1	72	75	21	0	723	AATAATAAGAAAATATTAGATTAAGAATTAGATATTGTTTGAGTTCAGTATTGAATTATTAGAAAATGTAATGAG
REF11	SSC1_NUMT_7	SSC1	SSC1_REGION_5	53053504	53061734	377	1.2e-162	9.4e-167	53054683	53055984	1301	4947	6271	-1	68.31	1335	378	16	844	TTAAGAATATTTGTAATGAAATTATTATTGCGATATATAGTTTGAGT--GGTTAATGATTCTTTGGATAGATGAAATTGGCTGGCCGTGAAGAATTAGTGGAAGAAGTCAAGTTGTTAGTGTAGGCAGAGGTGCTTTTAGATAG----AAAAGAAGGTAAGTGAAAAGTGAAGGCTGGTATCATTGCATTGATTCAGGAGGAATAAGCTGATAAAGCTGAC-------CTCTAAAGTGTAGCATTAACTCAGATGATATAATTTTTTGATAGTCATGTTAAtaatattaataTAATGTTTGGAGTAATGCATTTTATCATTGAAGAAGGTTAAGATTTTGTACACAAACAATACCATACGTATTGGATATTGTAACTAGTAATGACAATTCTAGTGCAT…
REF11	SSC1_NUMT_8	SSC1	SSC1_REGION_5	53053504	53061734	31	590	0.049	53056828	53056909	81	6364	6445	-1	69.14	81	25	0	269	CCTTCTATTAAATGATAGTGGGCTCAAGTGATGGAAACTTCAGAAGCTCATAGAACTGAAGAATTAAGAAGAGGTACTTCT
REF11	SSC1_NUMT_9	SSC1	SSC1_REGION_5	53053504	53061734	87	1.3e-24	1.1e-28	53057178	53057420	242	6448	6691	-1	72.13	244	65	3	510	GGGTTTAGAGGATGAATGTCTCCAGGTAGTCAGCAGCCACCTAAATCAGGTGTTGGAACTAGGCTTGAATGGTAAAAGGCTCAGGAGAAACTGGAGGaaaaaaaaaaaTTCTGATATAGTAGACAGGACTATTCCATATTAGAGTCCTTTTTGGACAATTGGTGTATGGTGGCCTTGAAATGTACCTT-TCAAATCATGTCCCAT-TTCATTGGTATATGATTAATATGTTGGTTAATAAGCCT
REF11	SSC1_NUMT_10	SSC1	SSC1_REGION_5	53053504	53061734	119	7.6e-40	6.2e-44	53057930	53058175	245	6694	6939	-1	74.29	245	63	0	270	GATAACAAAAAGGTTGAGTTAAAATGACATCATTTTATCAGACCAGATGTTATAAAGTGGGCTGTTAAGGCTCCTGTAAGTGGTCAGGGACTAGGGTTTACTATATGGTATGCGTGGGTTTGGTGGGTCATTAAGTATTAACCTGGAAGTAAAGACTCACTGGTAGAGTGAGCATGTGAGCTTGAATTAAAACTGCCATGAATTCAAGAATAGCAAGTAGGGTGAGAATAATAAGGCTGATAAAA
REF11	SSC1_NUMT_11	SSC1	SSC1_REGION_5	53053504	53061734	91	1.6e-26	1.3e-30	53058445	53058764	319	6935	7252	-1	65.96	329	90	2	255	aaaaGCTGTGGTGGGACTAATGCTTATTAGGGCTAGGGTTGCTCCTCCAATTAGGTGAATTTGTAGGTGGCTGGCAGTGATATTAGGTGTTAGTCATCAGGCTATGGTTATTGGTTGAATAGAGACCAATGGTTTGAGAATTGatggtttgagaataactagtataggaataagtggtataggTGTTCCTTGGAGGAGGAAATGGGCCAAAGATGCTTTTGTTTTATGACAG----------TTACTGTTCCTGCTCTTAGGTGTACAGACATTGCTGGGTTTATTGAGAGTTATGTAGTGGGTGCAAATGAGTGTGACAAAAGGTCTA
REF11	SSC1_NUMT_12	SSC1	SSC1_REGION_5	53053504	53061734	121	8.5e-41	7e-45	53059019	53059382	363	7246	7610	-1	68.49	365	112	2	9	GGTCTAATAGATTTGTGGAGCCAGTAAATAAAATAGGTGATGTTAAGTATTAGGGTTCAAGATTGTCCTTTATAATTACAAATGGCTTTTATTTATTTTGATGAAAGTTGATTTAGTCACTGCGAAATAGCAATTAGACAGTTATTAATGAGTCAGTTAAGTGTGGGAAATGGAATTCTTAGTAATGAAATAGTTATATTAATAATAGATAGTCCTATCATTTTTGTGGTGGTG--AGAGGCAAATACATTTTTGTTCATTTTGTTCCTCAAGGGGTAAAATTTTTTGATGTTTTAATTATTTATAATTCTTtatTTGCatggtagaattattttgaaatgttttattgAAATAAATATAATTAT
REF11	SSC1_NUMT_13	SSC1	SSC1_REGION_5	53053504	53061734	32	200	0.016	53059391	53059453	62	7651	7713	-1	75.81	62	15	0	370	ATCAAAATGTGGCATATCATTAAGGAGAGGTTTAAACTTTCAGTCTTTAACTTAAAAGTTTA
REF11	SSC1_NUMT_14	SSC1	SSC1_REGION_5	53053504	53061734	42	0.0034	2.8e-07	53059823	53059909	86	8996	9082	-1	74.42	86	22	0	273	ACATAATAGGTATTGTGGAGAACAATGTCCATGGATGAATTAGCTAGAACAATTCCTGCCAGATATCCTACTCTAAATAAGAAAAT
REF11	SSC1_NUMT_15	SSC1	SSC1_REGION_5	53053504	53061734	92	5.4e-27	4.4e-31	53060182	53060467	285	9076	9366	-1	69.42	291	82	3	567	gaaaataaaacctaAGTCTCATTATATGGCTGGTGATCATTTACTATCACCTCCATGGAGGTTTGCAAGTCAACTA----cttttacttctatgGAAGTGGCAATAATTGTGGTAGCTGATATTAAAAACACTCCTTGTGTCAACATCTATACCTACTGTGAATGTATGAGGAACTCTTACAATAAAGCCTAAAAG--CAATGGCTATTATAGCTCAATCTATTTCTATGTATCCACAATATTACTTTTTCCCTGAGTAATATGTAATCATATGTGAAATTACTCTGAACC
REF11	SSC1_NUMT_16	SSC1	SSC1_REGION_5	53053504	53061734	53	2e-08	1.6e-12	53061034	53061182	148	9491	9645	-1	69.48	154	41	1	142	ATAATAATTTCAGCTGCTAAGCCTGGGATTAACAATAGTAATGGTATGTCTGTAAGTAGATCTGATCAAACAAATAGTGGTGT------TTGAGATAAGACTGGTGGTTTCATATTAATAATTGTAGTGATAAAATTGATAGCAACTCTAATTG
REF11	SSC1_NUMT_17	SSC1	SSC1_REGION_5	53053504	53061734	120	2.5e-40	2.1e-44	53061324	53061734	410	10282	10696	-1	68.67	415	124	5	4780688	TTGAAACCAGTTGATTAGGGTAATTAACTGCTAACTAAA-GTATTGTGGGTTGGAAATGAACCCACCTAGTAAAGGATTTAGTTTAATAAATGTGTTTGATTTGCATTCAAG-GATGTAGGATAAAGTCTTATAATCCTTATTTTTCAGGAATTGAGTAAATTGTATGTGTTTAGTGCTTTGAAGGCTCTTGAAATATGCTAATTTAAATTCCTAGACCACTACTGATAATGTTGGTTTTAAGGGAAGAAGTACTGTTGATAGTGCATTAGTAGTGATAA-AAGGATTGCTCATTTCATTTTCTCAAATTGTCAATTTTACTTTCATATTGTTTATTGATGGAGATATTGTTAGTGATGTGGAGTGGGTTAATCATAGGCAGAAAT--ATGTTAAGTGG…
REF11	SSC1_NUMT_18	SSC1	SSC1_REGION_6	57842422	57842516	53	2e-08	1.6e-12	57842422	57842516	94	13306	13404	-1	80.61	98	15	1	15930282	TTTTATTATCCCTGCCTCTTTCTGGGAAGGTCAGCTTCACTGATTAAAAG----AGATAGTAAAACCCTTGTGTGACCAGTGATACAAGTCCTTATtt
REF11	SSC1_NUMT_19	SSC1	SSC1_REGION_7	73772798	73774755	189	3.7e-73	3e-77	73772798	73773356	558	14864	15435	-1	72.52	575	137	10	430	TTGATTTTTAGGCTGATGCTAAGAGTATTCTGGTGAATAGTTTTATTGTTATAATTATTTCAATTTATGTCTAAGCATAGTGGGACATCTGATCCCAGTTTGAATCTTAGCTGTCATGTAATCAGAAATGTTAAAGTTACTTTCATGGCTTATTCTTATTTTAGCTATGGTTTTTTACAGCTTAGCTAGTACTT-----TATTTTGGGATAAT----CTTTAACATGAATTACACTGGATTTCTATTAATATGGGTTAATCTTATGGCCAAGGTGGCTGATAGGAAATTTACCAACCCTAATTAGTTAATATAACTCAAACTTTCTTTTATGGCTTAATTTTTATCACTGCCATTTCCCATGGGGCT-AAGCAAagccaagCCTTGTGAGCTAC--TTT…
REF11	SSC1_NUMT_20	SSC1	SSC1_REGION_7	73772798	73774755	129	1.3e-44	1.1e-48	73773786	73774231	445	16076	16536	-1	67.83	460	133	5	305	TGTCTCGTGATCATTGACTCATTAACAAATTATAGTTAATTATGTTGGTAAATAATACTCAACTTAAGATCAGCTACAAGTTACTTGACTGTTTTAAGGCCTCTGCTGGCCACAGCTGAGTCAAAGCATCCCTG----AAAATTAAAAAATACCATATGCATGAAAC-----TTACGTGTGAGCATAAGCTGATTTGA---TAGTCCATAGAGATGTCTTATTTAAGGGGAAAGAGTGGGCAGTTTTAAGTGAGATGGTCCTGAAGTAAGAACTAGATGACAAATATAATTCACTTATAGAAATTCCCATGGTTTTTTGTCCCAGAACAAGGATCAAAGCACGTTTGTGGCCAGATTGATGATTTATCGAGGCTTTCTGTTTAATCTCTGG--TTATTG…
REF11	SSC1_NUMT_21	SSC1	SSC1_REGION_7	73772798	73774755	85	1.2e-23	9.6e-28	73774536	73774755	219	9	226	-1	74.09	220	53	3	28646	AGAGAACAATTTAAATAGAATCTCAGCTTTGAGAGCTGAAGGtggagctggagctTCTTCCTTGAGTCTTAGGGAGATATGCTGTTCTCCTTTTCAGATTTACAAG-CTAGGATAATAAATACACTGCAAGGACTCTTCTTTTTAGGAAGTTATTTTTAATAATGCTTGTTATTGGTATAAGGACAAGAATTAAAAGTAAGTATAGAATAGATGCTAGTT
REF11	SSC1_NUMT_22	SSC1	SSC1_REGION_8	73803401	73808956	220	6.4e-88	5.2e-92	73803401	73804029	628	4489	5120	1	72.21	637	162	9	788	ACAATCTCATATCAAGTAACA---GCAATAATTCTCTTATCAGTCCTACTAATAAATGGGTCATTTACAGTTTCAACAGTAACCATTACATAAGA-CACCTATGACTAATCTTCTCATCCTGATCCCTACGCAGAATTTGATT-ATCTCTATTCTAGTAGAAATCCAGCAGAGCCCCATTTGATTTAACAGAAGTAGAAGTGAAACCTGTATTTGGCTTCAATGTAGAAAACATAGCAGGCCCACTGACCCTGTTCTTCCTAG-AGAATATGTCAATATCATTTtcataaacattttcagaaCAAT-CTATTTTTAGGAGCATTTCACAGCCCCTACATGCCAGAAATATATATAGCCAGTGTCATCATGAAAACACTGTTCCTAACAATCTCCTTCCT…
REF11	SSC1_NUMT_23	SSC1	SSC1_REGION_8	73803401	73808956	129	1.3e-44	1.1e-48	73804817	73805313	496	5414	5920	1	67.38	512	145	7	401	TATTTGCTAAAACAATCCACCACATCAATACTACTTACAATGGCTATTATTGTTAATGTAATTTACTCTGGTCAGTGAACACAATGAATTACTAAAGTCTTTCATCCAAGAGCAGCCACCAGCATAACAAGAGCCCTTGTCACAAAACTGGGACCTTTTCCATTTCACT-CTGAGTGCCTGAAGGCACAAGGCTCTGTGAAC----AGCAGGCTCTATGCTATTAATTCAACAAG--CTTGCACCCCTATCAGTT-TATACCAAATCTCACCATCCATCAACCTCAACCCATTATTAATCACAGCTATAGTATGAGTCATAATTGGAGGCTGCGGGGGACTCAACCAAACTCAACTAA-AAAAATTATAGCCTGCTTATCAATTGCCCGTATAGGATGA…
REF11	SSC1_NUMT_24	SSC1	SSC1_REGION_8	73803401	73808956	454	2.7e-199	2.1e-203	73805714	73807182	1468	6017	7518	1	68.64	1518	409	16	29	tttttacctaaaagaataattatcctagagataagaaaac-tgataacatcattctactaacaccatTAGCCACTGGAGCACTACTTAATATATATTTCTACTTGC---TAACATACTCCACATCCCTAACTAAATAAGCA----------AAAtaaaaataaaatgacaaTTCAAACATACAAAGCAAATAACCTTCCTATCATTACTAATTGTAATGTCCACACTATTGCTACCTTTAATATCTGTTCTGTCAGTGCTGGACTAGGAATTTAGGATAGTGTAGACCAAGAGCTTTCAAAACCCTAAGCAAGTACACTTTACTTAATTCCTGAAAA--TAAGGTTTGCAAGACT-ATTCTACTTCAACTGAATGTAAATAAGACATTTTAATTAATCT…
REF11	SSC1_NUMT_25	SSC1	SSC1_REGION_8	73803401	73808956	160	2.3e-59	1.9e-63	73807211	73807827	616	7568	8215	1	66.15	647	188	7	345	GAGCCTACTTTACATCAGCTACTGTAATTATTTCTGTCCCTACAGGAGTACAAGTATTTAGCTGATTAGCAACTCATTACAGAGGCACTATTACATGATTTCTCACTACAGTATGAGCTTCAGGCTTTCTTTTTCTATTTTGAGTAGGTAGTTTGACAGGAATCATCTTAGCCAATTCATCCGCGGCCACTGTCCTCCAAGATACACGCTCTGTAGCTGTGCACTTCCGTAATGCAACGTCAGCGGGAGCAGTCTTCACTAGGATA--GCATTTCGAACACCGATTTCCACTATTCGCAGCTTATACA-TGTACCAAGCA----CGAAAATTCACTTCACAGGTATATCTGTAGTAATAAATATGACCTTCTTCCCACAGTACTTTCTTGACCTTTCAG…
REF11	SSC1_NUMT_26	SSC1	SSC1_REGION_8	73803401	73808956	69	4.8e-16	4e-20	73808172	73808378	206	8245	8441	1	71.43	210	42	3	206	GTGTCAAGCCAACATCATAACCATTATGTCTTTCTCAATAA----GGTAATAGTAAAAAATTATATAACTTTGTCAaaaaaattatataactttAAATCATAGGCAGAAATCCCCTGTACCACTAAGACATATCCATTTTCATCTAGGCTTTCAAGACACAGTATCACCTATTATGGAAGAACTTTAACATTTTCATGATCACACATTAA
REF11	SSC1_NUMT_27	SSC1	SSC1_REGION_8	73803401	73808956	112	1.6e-36	1.3e-40	73808584	73808956	372	8558	8948	1	67.95	390	107	4	8581413	TATCagccatTATTCTAATTTTAATTGCCCTATCGTCATTATGAATCTTTTACAAGCTACATGCCATCAATAACTCTTCGCTAACTGTAAAAACTACAGGTTGCCACTGATACTGAAGCTACAAATACACAGATTATGAAGGTTTAAATCTTGGCTCTTCAATAATCCCCACATCAGATCTAAAACCAGGAGAATTATGACTCAT---AGTTGACAACCGAGCAGTATGGAGAGAGTCATGAAGTA------------TTTCATTTGAAAATGTTTTATACTC--GAGCTGTTCCTTCTTTAGGCCTAAAAACAGCTGCTATCCCAGGATGCCTAAATTAAAGACTCCTAATATTGGCAGGAGC-AGCCTATGTTACGGACAATGATCAG
REF11	SSC1_NUMT_28	SSC1	SSC1_REGION_9	82390369	82393818	204	2.6e-80	2.1e-84	82390369	82390965	596	1822	2423	1	73.07	609	143	11	871	ATAAGATATCCCACTATGCTTAGCCCTAAACCCAAATAATTATCATGACACAATTATTATTCAGAGTACTACTAGCAACAGCCTAAAACTCAAAGCACTGTGCAGTGCTTTATATTCCTG-TAGAGGAGGCTGTTCTATAGTCCATAAGTCTCAAAAAACCTTACCAGCTCTTGCTAATACAGCCCACAAAACCACTATCTTCGGCAAACCCTAAAAATG--ATTATAGAAGGCACAGGTATAAAACATAAAAATGTTAGGTAAATGTGTAGCTTATGGAGTGGACAGAAATGAGCTACAGTTTCTATTTTAAGAACACTGAACTTTACATAAACATCTTTATGAAATTAAAAACTAAAGGAGGACTTTATTAATAAGTGAAGAATAAAGAGCTTAATT…
REF11	SSC1_NUMT_29	SSC1	SSC1_REGION_9	82390369	82393818	89	1.5e-25	1.2e-29	82391836	82392056	220	2606	2829	1	74.55	224	52	3	157	TACCTTTTGGATAATGATATAACTAGAACAGTT-TAACAAAGAGAACTTAAGCTAAATATCACAGAACCAGATAAGCCATCTATAAACAGTTTTTAAAAAACATACGCATCTAGGTAGCAAAATAATGAGAT---TTATATGTAGAGATGAAAAGCCTCCCTGGCTTGCTGGTAGCTGGTTATCCAGATCAGAATGTTAGTTCAACTCTAAATTGACTCTAAAA
REF11	SSC1_NUMT_30	SSC1	SSC1_REGION_9	82390369	82393818	153	5e-56	4.1e-60	82392213	82392749	536	2858	3418	1	69.22	562	145	9	373	TAATCTAAAGAAGTATAGCCTTTTATACACAGGATGAACCCTTTCTTAGAGACTAGG-TATAAGCAATACCATAGTTGGCCTAAAAGCAGCCACCAGTTAAGAAGGTGTGCAAGTTCAACAATATATGTAACTTCA------ATAACAAGAACTAAGTCCTA-----ATGTTGGATTAATCAGTTAATTAATAGAAGCAATATAATTAGTATGAGGGAGAATTA---TTTCTCCTTGCATAAGCTTATATGAGGGCAGATCATCA--CTGATAGTTAACAATAAATT--------CAATAATTAATCATTTGTTAAATTAACTGTTAAGCCAAAATACAtatatatttAAAGAAAGATTTGAGAAAGTAAAAGAAACTCAACAAACATGAAGCCTGCTT…
REF11	SSC1_NUMT_31	SSC1	SSC1_REGION_9	82390369	82393818	269	3e-111	2.4e-115	82393122	82393818	696	3421	4134	1	70.83	713	191	4	7209735	ACTTTTAATCAGTTAATTTAACTTGTGTGTGGAGAGGCAGGAATGACCAAATAAGATAAAAAGACTCTATTGAGTTTTAAGTTG----TCCAAAAACAACAAAAATCCAGCTAATCAAGGGATAACAAAACTTTAAATGGGTTATAACAAT---TTTGGTTGTGACTGAAGAATAAAATAACCTCTATGTGATTAAAATCTAGGGCAATCAGTCAAAATA----TTTTATCACATATTGATCCAAAATACTGATGAATGGAACCAGTTACTCTGGAGATTACAGCTCAATCTtactctagagtttaTATCAACAAtagagtttatGGCCTCAAAGTTAGATTAGGTCACCCCAATGGTGTAAGCACTGTTAATGGTTTGTTTGTACAAAGAATAAAGTT…
REF11	SSC1_NUMT_32	SSC1	SSC1_REGION_10	89603553	89603741	188	1.1e-72	8.9e-77	89603553	89603741	188	11575	11763	-1	100	188	0	0	1657636	TGGGCCCGATAGCTtagcttagctgaccttacTGTAGAATGTGGTGTATTTTGGTAGCACGGAGAATTTTGAATTCTCAGGTTTAGGTTCGAGTCCTATTGTTCTAGAAATAAGAGGGTTTGAACCTCTATTTTTTACTCTATCAAAGTAACTCTTTTATCAGACATATTTCTATGATTGTGGGGGAA
REF11	SSC1_NUMT_33	SSC1	SSC1_REGION_11	91261377	91261486	81	9.3e-22	7.7e-26	91261377	91261486	109	6059	6168	-1	87.16	109	14	0	5794427	TTCACACGTAAAGGAACAGTCAGACTACATCTACAAAATGTCAATATCAGGCTGCGACTTTGAAGCCGAAGTGGTGGCTAGATGTGAAGTGGAATTTTAATTGTGGTAG
REF11	SSC1_NUMT_34	SSC1	SSC1_REGION_12	97055913	97056044	96	6.8e-29	5.5e-33	97055913	97056044	131	14142	14273	-1	91.67	132	9	2	15571508	TTTTCTGGTTAAATCATTATGCAAAAGGTAAAAGGGGTAATCTTTGCTttttttttacttttaatttAGTTCTTTCATCTTTCCCTTGAGGTACTATCTCTATAGCGTCAGG-TAAAAATGTCTATCTTCTA
REF11	SSC1_NUMT_35	SSC1	SSC1_REGION_13	112627552	112627955	207	9.9e-82	8e-86	112627552	112627955	403	989	1396	-1	77.15	407	89	2	9430132	GTGAATGAATACACAGGTAAAGCTCATGGAGGCTCTGTTTGCATCTAAGTTTCGGGTAATTCATCCATAATTCACACCTTGGAAGACATGACTCAAGGATGAAAAGGCAGTTATTGTGTCTGATGTATAGTGTATATCTAGAAAGAGTCCTATTAATATTTGTAAAATTAAGCAGACTTCTAATAGGGAGCTGGAATTTCATCATGATGAGATATTTCTCAGGGCTGCTAGATCAATAAATGAATTGTTGATAATCTTGATTAGTGGGTAGGATTTTCAGATGTTGGTCAT--TGATGTTCTTGTATGGAAAATACAACAATGATTTTTCATGTCATTGGCCATAGTTAGATTCCATGTAAGAATAATGATGACATATATTG--TAAATTTTAAGTACT…
REF11	SSC1_NUMT_36	SSC1	SSC1_REGION_14	122058087	122058189	52	5.9e-08	4.9e-12	122058087	122058189	102	9895	9997	-1	75.49	102	25	0	22235948	AATAGGTACCACTATAAAGAAAATTACTACAAAGGCATGGGTGATGACAATTATATTATAAATTTTATCATCTCCTAATAACATGCCAGGTTGATCAAATTC
REF11	SSC1_NUMT_37	SSC1	SSC1_REGION_15	144294137	144294174	35	7.3	0.00061	144294137	144294174	37	6543	6580	1	97.3	37	1	0	1056596	GAATTGAAGCTGCTTCTTTGAATTTGCAATTCAGCAT
REF11	SSC1_NUMT_38	SSC1	SSC1_REGION_16	145350770	145350810	34	22	0.0018	145350770	145350810	40	1636	1676	1	92.5	40	3	0	3033442	gCCAGCCACTGTGGTCATACTATTAACCCAAATTAATAGA
REF11	SSC1_NUMT_39	SSC1	SSC1_REGION_17	148384252	148384335	63	3.5e-13	2.8e-17	148384252	148384335	83	13193	13277	1	91.67	84	6	1	3160788	GTAAAAACCACCGTATCCTGTGCCTTCACTCTCAGCCTAATCCCC-TATTAATATTTATCCACACAGGCCAAGAAATAATTATT
REF11	SSC1_NUMT_40	SSC1	SSC1_REGION_18	151545123	151545192	55	2.2e-09	1.8e-13	151545123	151545192	69	8837	8906	-1	89.86	69	7	0	1373260	AAGAAAGTTATATTTACTCCTATGAATATAATTACAAAATGGACTTTTGCCCATGCTTGATTGAGTGTG
REF11	SSC1_NUMT_52	SSC1	SSC1_REGION_30	152918452	152918511	27	47000	3.1e-06	152918452	152918511	59	14576	14635	1	72.88	59	16	0	3586791	ATGGGCTTTATGTTGGCACTCGAATTAAACAACACCACACAATACTTGAAATTTAAGTA
REF11	SSC1_NUMT_41	SSC1	SSC1_REGION_19	156505302	156505343	35	7.3	0.00061	156505302	156505343	41	16416	16457	-1	92.68	41	3	0	2044472	TCCTTGCTGAGCGGGTTGCTGGTTTCACGCGGCATGGTAAT
REF11	SSC1_NUMT_42	SSC1	SSC1_REGION_20	158549815	158550074	183	2.6e-70	2.1e-74	158549815	158550074	259	16072	16333	-1	87.74	261	30	2	11216961	GTTATGTCCTGTAACCATTGACTGAATAGCACCATATT-GAAGATTCATGCCAGATTATAAATGTTGTGAAGTCCAGCTACAATTGATTTGACTGTGTTAAGGCCTCAGGCGGCCATAGCTGAGTCCAAGCATCccccccccaaaattaaaaa-TACCAAATGTATGAAATCTCAGTTATGTGTGAGTATGGGCTGATTAGTCATTAGTTCATCGAGATGTCTTATTTAAGAGGAAAGAGTGGGCGATTTTAGGTGAGATG
REF11	SSC1_NUMT_53	SSC1	SSC1_REGION_31	169767035	169767236	27	47000	3.1e-06	169767035	169767236	201	6213	6418	-1	61.65	206	73	3	43141673	GTGAAATCCTGTTGTAATGAAAAATGTAGGCCCATAGACATCAT---AGATGGTAAATAGTGTTTGTAAATATTTTGTCTTTAGGACCTG--TAAACTAAACTCCTAAGGTAACAGTAATATGAAATGCTTGAGGCATTTGTTATATGATTGATTTCTATGAAACTAATGTGAGCTCAAGTCATGGTTACTCCTAAAGCTAAAAGG
REF11	SSC1_NUMT_43	SSC1	SSC1_REGION_21	212908909	212908946	35	7.3	0.00061	212908909	212908946	37	7720	7757	-1	97.3	37	1	0	6993582	CTGGCTTCTCAATGAACCTGTTAATATTGATGTTGAC
REF11	SSC1_NUMT_44	SSC1	SSC1_REGION_22	219902528	219902692	116	2e-38	1.7e-42	219902528	219902692	164	10159	10324	1	87.27	165	20	1	1855810	CCACCACACATCAGTTGTCCAAAAAGGACTACGATATGGAATAATTCTATTTATCATCTCTGAAGTTCTATTCTTCACTGGATTTTTCTGAGCTTTTTACCATTCAAGCCTGGCACCAACACCCGAATTAGG-GGCTGCTGACCACCAACAGGAATCTACCCCCT
REF11	SSC1_NUMT_45	SSC1	SSC1_REGION_23	221758502	221758661	76	2.2e-19	1.8e-23	221758502	221758661	159	3630	3788	-1	76.1	159	37	1	719960	tatcATTGATAATgttaatatgaataGTGTAACTAGTGTAAAAGAGGCTAATAGGTTTGTTATTTTTATTTGGAGTTGCATCAACTTTTTGGTTCCTAAGACCAATGGGTTACTATTAGCCTttaaaaatttgaaaaagccatatttaaaaaaaTGGAA
REF11	SSC1_NUMT_54	SSC1	SSC1_REGION_32	222478621	222478697	28	16000	1e-06	222478621	222478697	76	13600	13676	-1	68.42	76	24	0	7881165	TATAATTTAGAAAATCTTTGTTGTTGTTTTAATTGAAGCATAGTTGATTTACAGTGTTGTGTTAATTTCAGGTGTA
REF11	SSC1_NUMT_46	SSC1	SSC1_REGION_24	230359862	230359903	39	0.092	7.6e-06	230359862	230359903	41	11684	11725	-1	97.56	41	1	0	9083606	ATAAGAGGGCTTGAACCTCTATTTTTTACTCTATCAAAGTA
REF11	SSC1_NUMT_47	SSC1	SSC1_REGION_25	239443509	239443566	41	0.01	8.4e-07	239443509	239443566	57	15687	15744	-1	85.96	57	8	0	11005343	ATTGTATCTGCATACTCTGCTTTGTTTTTGGGGTTTGGCAAGGCATGAAAGTGTTTG
REF11	SSC1_NUMT_48	SSC1	SSC1_REGION_26	250448909	250448988	61	3.1e-12	2.5e-16	250448909	250448988	79	12056	12135	-1	88.61	79	9	0	9019904	GCGTATTATACATTAAAGCCTGATACAAGTTCTGATTCTTCTTCTGTAAGGTCGAATGGGGCTCCATTAGTTTCTGCTA
REF11	SSC1_NUMT_49	SSC1	SSC1_REGION_27	259468892	259468931	33	66	0.0054	259468892	259468931	39	1657	1696	-1	92.31	39	3	0	8782975	TTGTATGGTTTGTTATGCATTGAAGGAAGAAGAGGTAGA
REF11	SSC1_NUMT_50	SSC1	SSC1_REGION_28	268251906	268251972	50	5.3e-07	4.4e-11	268251906	268251972	66	16081	16147	1	87.88	66	8	0	5044395	TACATCTTCtatttctacatgAAACTGGATCCAACAACCCAACGGGAATTTCATCAGACATAGACA
REF11	SSC1_NUMT_51	SSC1	SSC1_REGION_29	273296367	273296462	33	66	0.0054	273296367	273296462	95	9428	9523	-1	67.37	95	31	0		ATAGGGCCTCCTCTTCCTGCCTGACTAAAGAAAGTATCATTTAAATTACGGTCAGTGAACAACACAGCAATGCCAGCTGCTGGTACAGGGAGTGA
REF11	SSC2_NUMT_1	SSC2	SSC2_REGION_1	19403552	19404557	319	4.8e-135	3.8e-139	19403552	19403993	441	16180	16625	-1	87.42	445	52	2	82	GACGGCCATGGCTGAGTCCAAGCATCccccc---aaaaaataaaaaTACCAAATGTATGAAACCTCAGTTAAGTGTGAGCATGGGCTGATTAGTCATTAGTCCATTGAGATGTCTTCTTTAAGAGGAAAGAATGCACGGTTTTAGGTGAGATGGTCCTGAAGTAAGAACCAGATGTCTGATAAAATTCATTGCTAGAAACCACCACAT-TCGGTGGGCCTGAAGCGAGAAGAGGGATCCCTGTCAAGCAGGTTGCTGATTTCACGCAGCATGGTAATTAAGCTCGTGATCTAGTGGTGGTGATACGCATGTTGTCTAAAACTGATTTGACTCAAATGTGGTATGTACGATCAATAATAatatgtactatgtaatataaataatattatgtacatgctta…
REF11	SSC2_NUMT_2	SSC2	SSC2_REGION_1	19403552	19404557	273	3.8e-113	6.2e-117	19404075	19404557	482	16657	17133	-1	79.71	483	90	2	4248155	ATTTTTAGGGTTGTATGTCCGTATGTTTGCATGGAAAATTTTTTG-TAATTTTGTTCTGGGAATAGTAAGAAGGTACTTGGTGTTTTGGCCCATATACGATATAGGACTATTGTAATTGTTGGGGTGTTGTTTGGCCAGGGAATAGTTTAATTAGAATTTCAGCTTTGGGTGCTGATGGTGGAGTTAGTCTCCTTCCTTGAGTCTTAGGGAGGTTGTGCCCTCCTTTTCTGGTTTACAAGACCAGGATATTTAATATACTACAAAGACTCTTCATTTTAGGAGGTTATTTTCGGTGATGCTGGTTACTGACATTAGTACTAGGATGATTAGGAAGTAtaggaTGAATGCTAGTTGTCCGATAATAATGAATGGTTGTTCTACGGGCTGTCCTCTGATTC…
REF11	SSC2_NUMT_3	SSC2	SSC2_REGION_2	23652712	23653409	81	9.3e-22	7.7e-26	23652712	23653120	408	12717	13121	-1	63.26	411	141	4	156	GAGCTGAAGCTCTGGCAATTTCCATTTAACTTACATGCAATTACCTGGCTCTGTCACCATAATGCATCCTATTCTTGGGCAGGGCTCTGTATTTATTTAACAAATTTAGATGATTCCATCTATGCAATTTATGGTGTCTCTGTAAAGTGGATCTTAAATCTTTTGgtttgtttttttttttCATACTTGAATGACCATAGTATAAACTGAAACCACTTGCTCCAGTCTGAACGCAAATCTTAAGCAACTTAA---TTTGTAACAACAAACCTTCAATAGTCACTACACAACTAGGACATCCTAAGATCCAACACAGAGGTCATGAACCCTACTGCCAACATGAACTATGGAATAGGACTGTGCCATTAATCCCTAGGATATCTTGTTCCATGGATCAAA…
REF11	SSC2_NUMT_4	SSC2	SSC2_REGION_2	23652712	23653409	70	1.6e-16	1.3e-20	23653276	23653409	133	13295	13430	-1	78.52	135	27	1	15128149	TTCACATCTTATATATTTATCACCTTCTCTTCACAGGAAGTTCAATGTCACTGATTGGAAGGAAAAGATAATGAAAGTCTTGTGTGTCCATTCATTGAATTCCTTATTTAGAGAACA--GGGTTATGCCACCTTT
REF11	SSC2_NUMT_5	SSC2	SSC2_REGION_3	38781558	38781798	168	3.6e-63	2.9e-67	38781558	38781798	240	10454	10694	1	85	240	36	0	7735051	gCACTAGGTGTGTACTTCACCCTGCTCCAAGTCTCAGAATACTATGAAGCACCCTTTACAATTTCTGACGGGGTATACTGCTCAACCTTTTTGGTAGCCACAGGATTCCACGGACTGCACGTAATCATCAGATCCACTTTCCTAGCAGTCTGCTTCCTACGACAATTAAAATTCCACTTTACATCTAGCCACCACTTCGGCTTTGAGGCTGCAGCCTGATATTGACACTTCATAGATGTA
REF11	SSC2_NUMT_6	SSC2	SSC2_REGION_4	46516849	46516905	56	7.4e-10	6.1e-14	46516849	46516905	56	2833	2889	1	100	56	0	0	9506607	TAAATTCCAATGTATTTTTAAGAGATAGTCTAAAAAGGTACAGCTTTTTAGAAACG
REF11	SSC2_NUMT_7	SSC2	SSC2_REGION_5	56023512	56024492	150	1.3e-54	1.1e-58	56023512	56023909	397	16378	16770	1	72.14	402	97	4	260	TAATTTTCTCAGTTTTAATCCTGGCATTCATCACCATACTCTGCATATCTAAAT---GAAGCATAACATTGAGGCCCCTGAGCCAATGTCTCTTCTGAATTCTAGTATCAGACCTAATAAT--TAACATGAATTATAGGACAACCCATAGAACACCCTTTCATTATCATCATAcatctaacatctattttatattttctTCTTATCCTAGGTCTAATGCCAGTAGTTAGCATCATTAAAAATAGTTTTTTTGTCTTTATACTACAAAGACACTTTGTAGTATACTAAATACTTTTGTCTTGTAAATGAAGAAAGGAGAACAAATATCTCTCTAAGACTCAAGGAAGGAGCCTAACACCACCATCAGCACCCAGAGCTGAAATTCTAATTAAACTATTTC…
REF11	SSC2_NUMT_8	SSC2	SSC2_REGION_5	56023512	56024492	121	8.5e-41	7e-45	56024169	56024492	323	174	518	1	70.64	344	80	3	11361356	CACTAATTGTTCATCCCCATGCTGATAAGCATGTACATACTATCCTTGATATTACATAGTACATATAGTTATTTATTGTTCCTAGTATATTTATGTCAAATCATTTCCAGACAACACGTTTATCACTGCCAATAGATCAAGAGCTTAATCACCGTGTCATATGAAATCATCAAACTGCTCAGCAGGTATCTCTCTTCTTGCCTCATGCTCATTGAT-TTTGAGGCCTTTTATTCATGAA-TTTATCAGACATCTGGTTTGTACTTCATGGCCATCTCA-------------------TTCTTTTAAATAAGGCATCTCAATGTACTAATGACTAATCAGCCAAT
REF11	SSC2_NUMT_9	SSC2	SSC2_REGION_6	67385848	67385920	62	1e-12	8.5e-17	67385848	67385920	72	10441	10513	-1	93.06	72	5	0	14862632	CTTTGTACTTACTTAGAGCTTTGAAGGCTCTTGGTCTGTATTAACCTAAATTCCTAGTTTAAAGATGAAAGG
REF11	SSC2_NUMT_10	SSC2	SSC2_REGION_7	82248552	82271972	55	2.2e-09	1.8e-13	82248552	82248673	121	16649	16770	1	72.73	121	33	0	692	ATATTTATCACTTTGGCCTTGTAAACCAGAAAAGGAGAAGAACCTCCCTAGAACATCAACGCAGAAGCTCCAACTCCACCATCAGCACCTAAAGCTAAAATTCTATCTAAACTAGTCCCTG
REF11	SSC2_NUMT_11	SSC2	SSC2_REGION_7	82248552	82271972	89	1.5e-25	1.2e-29	82249365	82249575	210	421	632	1	76.96	217	37	4	449	GGCACCTGGTTCTTACTTCAGGACCGTCTCATCTAAAATCTCCCTATCTTTCTTCTTAG-TAAGACATCTCAATGGACTAATGACTAATTGGCCCATGTGTACACATAATTATGGTGTCA---AATTGGAATTTTTTAAATTT---AGAGGTATGCTGTGACTCAGCTATATATATGGCCATCTGAGGCCTTAACACAGTCAAGCAACTTGTAGCTG
REF11	SSC2_NUMT_12	SSC2	SSC2_REGION_7	82248552	82271972	40	0.031	2.5e-06	82250024	82250102	78	1346	1429	1	78.31	83	13	1	256	AAAGCAAGACACCAACAATGCCTAGATGAGT-----AACTCTGTAAGCACATAGGTTTGGTCCAGGTCTTTCTGTTAATTCTt
REF11	SSC2_NUMT_13	SSC2	SSC2_REGION_7	82248552	82271972	245	8.1e-100	6.5e-104	82250358	82251674	1316	1412	2828	1	66.74	1422	361	33	395	CCTTTTTGTTAATTCTTGATAAAATTattcatgcaagtattctacatgcaagtGAGAAGACCCTCTGAATTACCAGTGATCAAAAGGAGCATGCATCAGGCACACTAACAAAC--AGCTCATGATGCTTAGATTAACCACACCCCG-CAGGAAACAGCAGTGATAAAAATTAAACCATGAACATAATTTTGA--------TGCTCACCAGGGTTGGGAAATTTCATGCCAGACACCAAGGTCATATGGTTAACTCAATAAAGTTTT----CAGTGTAAAGTATGCTAAAG----ATACTCTTATAATAAAGTTACGTTCTCATTAGACTATAAAAAGCTGCAGCTAAAATAAAAATAAGCTACAAAAATGACTAACAGCC-CTGGTTACATGCTGGCTA…
REF11	SSC2_NUMT_14	SSC2	SSC2_REGION_7	82248552	82271972	37	0.82	6.8e-05	82252069	82252130	61	2914	2975	1	80.33	61	12	0	458	atattaataatATCACAGTTGACCTAAAAGCAGCCACCAATTAAGAAAGAATACAAGCTCA
REF11	SSC2_NUMT_15	SSC2	SSC2_REGION_7	82248552	82271972	145	3.2e-52	2.6e-56	82252588	82253057	469	3166	3641	1	71.58	482	117	9	7	TTATTAAATCAATTGTTAACCTAACACAGCTATCTGCTTCAGAAAAGGTTttaaaaAGTAAAAGGAACTCAGCAAACACCAACTTTGCCTGCTTACCAAAACTATCACCTCTAACATTTCTAGTATTAAAGGCACTAACTGCTCTGTGACACATGTTTAACAGCCAGCCATAGTATCTTGACCATGCAAAGGTAGCATAATCATTTGCTCTCTAAATATGGACTTG--TGACCAGCAACACCAGGGTTTTATGGCTTCTTACTTTTTAATTGGAGAAAGTTGATCTTCCTGAAAAGGGGC-ATAATGACAGAATAAGATGAGAAGACCCTAAAGAACTTGGATTTAGTCCCCCAAGCCCCTCTAAATTGATGAAATCACAGAT--AACAGAGCTTTAAA…
REF11	SSC2_NUMT_16	SSC2	SSC2_REGION_7	82248552	82271972	120	2.5e-40	2.1e-44	82253064	82253404	340	3709	4058	1	72.21	349	88	5	10910	ATTCTATTCCAGGGTTCATATTGGCAGTAGGGTTTACAACCTCA---TTAAATCAGCACATTGCAAAGGTATTCATACTATTAATGGT-CATTCGTTCAATGATTGAAGGCTGACATGATCTGAGTTCAGACCA-AGTAATCCAGATCAATTTCTAtatatctcatatttctctCAGTACAAAAGGACAAGAGAAATAAGGTCTGCTTTACAAAAGTGCCTTCAAACAAGTAGATAATAAAATCTTAATCT---TAAATTATATCAAA-CCTGCCCAAGAACAGGGCTTGTTAGGGTGGCAGAGCATGGCAACTGCATAAAATTTAAAGCTTTATAACCAGAAGTTTAA
REF11	SSC2_NUMT_17	SSC2	SSC2_REGION_7	82248552	82271972	73	6e-18	4.9e-22	82264314	82264539	225	4068	4294	1	67.7	226	72	1	25	TAATaatttagttataattAACCTTCTTTTGTTAATTATTCCCATTCTATTTGCCACAGCTTTCTT-ATAGTAATCCAATGAAAAGTACTGAGCTATCTACAAATGCCTAAAGGACTTAACATTGTTGGACCTGATGGCCTGCTCCAACCCATTGCCAGTGCTGTCCAGCTATTCATTAAAGAATTATTATGACCATTAACATAATCAATTTCTATACTGATGATT
REF11	SSC2_NUMT_18	SSC2	SSC2_REGION_7	82248552	82271972	62	1e-12	8.5e-17	82264564	82264696	132	4288	4420	1	73.48	132	35	0	310	attattgcatcaatCCCAGCCCATACTTTGGCTCTAACAATATGAACCCCATTCCTCACACCATATCCACTAATCAATATAAAGCTAGGGATACTATTTATATTAGCTGTATCAAGCCTAACTATATATtct
REF11	SSC2_NUMT_19	SSC2	SSC2_REGION_7	82248552	82271972	161	7.8e-60	6.3e-64	82265006	82265403	397	4404	4809	1	74.14	406	95	5	278	CCTAACTATATATTCTTATTCCTTCTCACACTGAACCTCAAATTCACAACATACATTAATTGGGGTCCTATAAGCAGTAGC----ACAATTTCATAGGAAGTAACACTAGCAATAGT--TATTATCAGTCCTATTAATTAATGGATCATTTACCCTCTCAACATTAATCACTGCTCAAGA--ATATTTGTCTAATTTTTCCATCTTGGCCACTGGCTATAGTATAATTTATCTCAATCCTAGCAGAAACCAACCAAGCTCTATTCGACCTAACAGAAGGAGAATCAGACTTTGCTTCTGGCTTCAATGTTGAGTACGCAGCAGGTCCCATTTGCCCTATTCTTCCTAGCAGAATATGCC-ACATTATTATAGTAAATATGTGTATAAAAATTCTGTTCC…
REF11	SSC2_NUMT_20	SSC2	SSC2_REGION_7	82248552	82271972	208	3.3e-82	2.7e-86	82265681	82266654	973	4791	5845	1	65.5	1055	281	17	144	AATTCTATTCCTAGGAGCCTTTCCCAATTCCTATGTACCAGAACTATACTCAAT----TTTATTATCAAAACCCTTTTCCCTATGTTTTCCACCCTGTGATTTTAAGCATCCTATCCATGAGTCCAATGTGACAAACTTATACACCTTCTATGAAAAAAAGTCTTCGTACTAGTAATACAAGCTTTTGATATGACATTTATCATTATCCAT------ATCAAATATTCC-----AAACATA---ATATCTCTGACAAAAGAGTTACTTTGATAGAGTAAATTATAGAAGTTTAAGTCCTCTTATTTCTAGTGTAATAGGGATTGAACCTACTCCTAAGAATTCAACAATTTCCATGCTACCATATTgtaccatattctata---------------ata…
REF11	SSC2_NUMT_21	SSC2	SSC2_REGION_7	82248552	82271972	206	3e-81	2.4e-85	82266798	82267497	699	6054	6762	1	71.75	715	179	15	602	AAAATGAAATAAT-ATTTTGCCAACATTAATAGCTATTGAAACACTATTCAA--TCTATTTCTACACAGGATTACTCTACTACAA-TCACTAACCTTATTCCCATCAATAAATAACATGtaaataaaatggcaataTGAAAACATGAA-----TaatatttttaccaccactaatcataatatCAACAGTATTTCTTTCCCTAAAATCAATGTTTTGAGTCCTGGACTAGGAATTTAGGGGTGCACAGACCCAGAAG-TTCAAAGCCCTAAGGAAGTATTGTTTACTTAATTCCTGAAGA--TAAGGATTGCTAGACTTTATCTTACATCAATTGAACGCAAATCAAACACTTTTCATTATAATAAATCCTCACT-GTGTATGGTGAGCTCTCATCCCG…
REF11	SSC2_NUMT_22	SSC2	SSC2_REGION_7	82248552	82271972	319	4.8e-135	3.8e-139	82268099	82269160	1061	6862	7954	1	68.7	1096	304	13	191	TTTTTCAAAGTTATGCCTACTATAATTGGAGGACTCAGAAACTGACTAGTTCCACTAATAAT-GAAGTATCTGATATAGCATTTTCCCAAATAAATAAT----GTTTAttacttcctccaccatcaTTTCTGATATCACT-----------TAGTTGATTTAGGCACTGGAATAGGCTTACAGGCTAAACAGCATGTTTAACTGGCAACCTAGCCAATGTGGGAGCTTCTGTTGACCTAACCATTTCCCCCCCTACCTTTAGCAGGTGCATACTCTGTTCTAGGTGCTATTAATTTTATtactacaattattaatATAAAACATCCAGCTATATCTGAGTACCAAACACCATGGTTTCTTTGACCTGTCCTAATTCTGGCCACCCT-CTTATACAGTCA…
REF11	SSC2_NUMT_23	SSC2	SSC2_REGION_7	82248552	82271972	220	6.4e-88	5.2e-92	82269351	82270016	665	7937	8634	1	69.3	697	182	7	15	TCTTTCCACAACATTTTCTTGCCCTTTCAGGAACACCACAATACTACCGTGACCATATAGATGCATATACAGCATGAAACACCATCTCATCTGTAGGTTCAGT-ATTTCATTAACAGCAGTAATACCAATAATTTTTATAATATGACAAATCTTTGCATCTACACCACACGTATCAGCAGTGGAACTGCCAATT---------------CTGAATGGATGTCTCTCACTGCATCCTTCCTTTGAAGAACCTACTtacataaatt-----------taagaaaggaaggaaTCGAGCCTTCTCCAACTGGTTTCAAACCAACTTCATAATTGCTGTGTCTTTCTCAATAAGTGAAATATTAGTAAAAAGTACC--TACTTTGTCAAAGTTAAATTTTAGG…
REF11	SSC2_NUMT_24	SSC2	SSC2_REGION_7	82248552	82271972	84	3.5e-23	2.9e-27	82270031	82270422	391	8673	9084	1	62.77	411	133	3	316	AAGCTATGAATACACACACTACAAGGATCTAAATTTAGATTCCTAAATATTTCCTACAATAGATCTAAAGCCAGGAGAACTACAGCTACTAGAAGTTGATAATGGAGCAGTTGCACTTATAGAAATAATCCTCCACACACTAATTTCATCTGAAGACATCCCCCACCC--------------TCCATAGGCTAAAGACAGACACTACTCTCAGCCACCTTA----AACAATCCTAACATCTACATGGCCATGATTTTACTATGAACAACATTCAGAAATTTGGGGGCCAAGTCATCGCCTTATGCCTACTGACTTTGACTTAGTTCCAAGAAAACATTTATGAAAAAGATCACTATCA--TATTATAAAATCACTAAGAAGCAAAGTAGCATAAAGCTT…
REF11	SSC2_NUMT_25	SSC2	SSC2_REGION_7	82248552	82271972	43	0.0011	9.4e-08	82270738	82270915	177	9088	9276	1	67.02	188	51	3	38	GAGTTTCAACCTTTCCTTAAGGATATGCCACAACTAGATACATTAACATGATTTATTCCTATT------ATGATTATAGTa----ctattatATTTCAATTCACATTTTCAAAACATTcttatctttcaa-ctcagAACTGAAAACAATCAAAACATCGAAACACTACACCCCCTGAGAAACAAAATG
REF11	SSC2_NUMT_26	SSC2	SSC2_REGION_7	82248552	82271972	75	6.7e-19	5.5e-23	82270953	82271138	185	9263	9449	1	72.04	186	51	1	145	gagaaacaaaatGAACAAAGATTTACTCACCTCTTTCACCACCCAAACAGGAACAGGATCACCTATTGTTATTTTCCT-AGTATTTTCCCAAGCGTTTTATTTCCCATACCTCCCCAACTAATTAATAACCGCTTAATTTCAATCCAAGGATGAGAAATTCTACTTACATCAAAACAAATAGTGGC
REF11	SSC2_NUMT_27	SSC2	SSC2_REGION_7	82248552	82271972	33	66	0.0054	82271283	82271360	77	9469	9546	1	71.43	77	22	0	230	AAAAGTGATTCCTAACACTCCTCTCACTGATTTTATTCATTGGCTCAAAACGTCTAGGAGGCCTTCTACTACAGTCA
REF11	SSC2_NUMT_28	SSC2	SSC2_REGION_7	82248552	82271972	91	1.6e-26	1.3e-30	82271590	82271972	382	9569	9953	1	67.68	396	102	7	90333	AAGAAATCTAGGAATTGCCATCTCCTTATGAACAGCAACAGTAACAACTGGCTCCcccatcccccaaaaaacccACAAAAGCATCTTACTAGCCCATTTCCTGCCCCGAAGGACACCCGTCCCACTTATTCCTATATTAGTAATTATTGAAGTCATTAGGCTATTTATTCCGCCAATAACCTCAGCTGAACAACTAACAG----CATTATTGCTGGCCACATATTAATTC----ACTTTGAGGAGTAACCTTAGCCTTTATAAGGATCAG-ACTACTATGGCTTTTATCACCTGTATTATTTTGGTC----TTAATGTTTTTGAATTCCCAATAGCTTTAATTCAAGTTTATGCATGTAGGC-ACTAGGAAGCCTTTACTTGCATGATAATACTTA
REF11	SSC2_NUMT_29	SSC2	SSC2_REGION_8	82362305	82362651	302	6e-127	4.8e-131	82362305	82362651	346	4963	5309	1	93.64	346	22	0	2355410	ACACTAGCTCTATGTATATGACACATCTCACTCCCTATTATAACAGCAAGCATTCCCCCACAATCATAGAAATATGTCTGATAAAAGAGTTACTTTGATAGAGTAAAAAATAGAGGTTTAAGCCCTCTTATTTCTAGAACAATAGGACTCAAACCTACACCTGAGAATTCAAAATCCTCCGTGCTACCAAAATACACCACATTCTACAGTAAGGTCAGCTAAATTAAGCTATTGGGCCCATACCCCGAAGATGTTGGTTCATATCCTTCCCATACTAATAAACCCTATTATCTACGCCACCCTTATCACAACCATTATATCTGGAACCATATTAGTGATAATCAGC
REF11	SSC2_NUMT_30	SSC2	SSC2_REGION_9	84718061	84718249	124	3.2e-42	2.6e-46	84718061	84718249	188	12588	12777	-1	84.66	189	28	1	9126124	CGTTGGGTCCTTTTCGTAGTTGTATATAGCCTAATACTTTTCGCTCCACTAGAGTAAGAAATTCTATGGCTAAGAGGATTGGGACAACAAGACTTAGGATATTAACTATGAACATGCTATGAGGGAGAGGAATTGAACCTCTGGTAATAAAGGTTTAAGTTTTATGCAATTACTGG-CTCTGCCACTCT
REF11	SSC2_NUMT_31	SSC2	SSC2_REGION_10	93844373	93849155	3879	0	0	93844373	93849155	4782	1139	5940	-1	90.95	4805	408	8	11452813	TGTTAGGATTTGTAAAATTAGGCAGATATCTAGAAGGGAACCGAAGTTTCATCATGATGAAATATTTGAGGGGGCTGGAAGGTCAATGAATGCGTTATTGATAATTTTTATTAGTGGGTGTGATTTTCGGATGTTGGTCAT--TAAGGTTCTTGTAGTTGAAATACAACGATGATTTTTCATGTCATTGGTCATGGTTAGATTCCATGTGAGAATAATGACAATATACATTGCATTTATTTTAAGTACTATTTTTGTTATTGGGTTTGTTGGTTTCTCTTCTAAACCTTCTCCTATTTATGGTGGTCTTGGATTGATTGTAAGTGGTGGGGTTGGttgtggtattgtattgaattTTGGTGGGTCTTTTTTAGGTTTAATGGTGTTTTTGATTTATTtG…
REF11	SSC2_NUMT_32	SSC2	SSC2_REGION_11	105301968	105302029	33	66	0.0054	105301968	105302029	61	4047	4108	-1	77.05	61	14	0	4222152	AGTACAGGGCTATAATTAGCATATTAAGTCCTATAAGGATGATAGTGATGTTAGATCAGGA
REF11	SSC2_NUMT_33	SSC2	SSC2_REGION_12	109524181	109524255	46	4.3e-05	3.5e-09	109524181	109524255	74	9846	9920	1	81.08	74	14	0	6038914	ACATTTATTATCCTTATCCTGTTAATCGTTCTTGAGTTTGCAGTAGCTCTAATCCAAGCCTACATAGTCACACT
REF11	SSC2_NUMT_34	SSC2	SSC2_REGION_13	115563169	115574329	8950	0	0	115563169	115574329	11160	5759	16949	1	90.6	11194	1014	20	2133418	CAACTACGAAAAATCATAGCATATTCATCAATCGCACACATAGGATGAATAACAGCAGTACTACCATATAACACAACCATAACAATCCTAAATCTACTAATCTACATTATAATAACACTAGCAATATTCATATtACTAATTCACAGTTCAACAACCACAACCTTGTCCCTATCCCATACATGAAACAAAATACCCATCATTACAAGCCTAATaataataACCCTACTCTCAATAGGAGGCTTGCCCCCACTATCAGGATTTATACCAAAATGAATAATTATTCAAGAAATAACAAAAAATGAAAGCATCATCATACCAACACTCATAGCAATAACAGCACTACTAAACCTCTATTTTTATATACGACTAGCCTATTCCTCCTCACTAACCATATTTCCA…
REF11	SSC2_NUMT_50	SSC2	SSC2_REGION_17	117707747	117707800	27	47000	3.1e-06	117707747	117707800	53	5810	5863	1	75.47	53	13	0	13857800	ACAGCTCTCATAATATATAAGCCAACTATAACCATCTTAAATCTACTAATCTA
REF11	SSC2_NUMT_35	SSC2	SSC2_REGION_14	131565600	131567016	1202	0	0	131565600	131567016	1416	9609	11025	1	92.44	1416	107	0	2245965	GTATTTACAGGATTCCGCCATAAAACCAAAGCATCACTAGCCCACTTTCTACCACAAGGAACACCCGCTCCATTAATCCCTATGCTCGTAATCATTGAAACCATTAGCCTATTTATTCAACCAGTAGCCCTAGCCGTACGACTGACAGCCAACATCACAGCAGGGCACCTATTAATTCACCTAACTGGAGGGGCCACCTTGGCACTACTCAACATCAGCACCATAACAGCCTTCGTCACATTTATTATTCTTATTCTATTGACCATTCTTGAGTTTGCAGTAGGTCTAATCCAAGCCTATGTATTTACACTGCTAGTAAGCTTATATCTACACGATAATACATAATGACCCACCAAACACACGCGTACCATATAATAAACCCAAGCCCATGACCACTTA…
REF11	SSC2_NUMT_36	SSC2	SSC2_REGION_15	133812981	133813107	42	0.0034	2.8e-07	133812981	133813107	126	6875	7001	-1	66.67	126	42	0	18096708	TTGAATAAGGGATACCACAAATTCAAGACTAGTGAGTTAAATAAGAACGACAGATGTCATGAAGGCTGAGGTAGGACTAATGCTTATCAGTGCTAGAGCTGCTTCTCTAATTAAATAAATTATTAG
REF11	SSC2_NUMT_37	SSC2	SSC2_REGION_16	151909815	151921322	125	1.1e-42	8.7e-47	151909815	151910148	333	3178	3516	1	74.49	341	76	6	1105	TTGTTAGCCCAACAAAAGTATGCATTTAAGGAAAGATttttaaaaaggCAAAAGGAACTCTACAAGTGCAAACCTGGCCTCTTTATAAGAAACATTGCCTCTAGCACTTCTGGTATTAGAGGCTCTGCCTGCACAGTGGTATCTGTTT-ATGGTCACTATATCCTGAGTGTGGAAAGGTGACACAGTCATCTGTTCTCCAAATAGGGAC-TGTGTGACTGGTTACATGAGGGTTTTACCGTCTCT---TTTTAATCAGTGAAACTGACCTTCCCAACTAAATATAGGAAT---AATTTAAGTTGAGAAGACCATATGGAGCTTTAAttaattaatcaaAAA
REF11	SSC2_NUMT_38	SSC2	SSC2_REGION_16	151909815	151921322	45	0.00013	1.1e-08	151911253	151911375	122	3594	3720	1	70.63	126	33	1	270	CAAAACAATCTTTGAGTGATTAAAATTCAGACCAACTAATCAAAATGCCTT----ATCACCTACTGATCTAAAGCACTAACCATTGGAAAAAGTTACCTTAGGGATAACAAGATAATCCTattcta
REF11	SSC2_NUMT_39	SSC2	SSC2_REGION_16	151909815	151921322	392	8.6e-170	6.8e-174	151911645	151913208	1563	3708	5321	1	66.87	1618	476	22	25	AATCCTATTCTAGATTTCA-----ACAGTAGGGTT-ACAACCTTGATGCTGGATCAGGACACCCCAATGGTGTAACTGCTATGAAGGGCCTGTCTGTCTCACAGTGAAAGTCCTACATGGTTTGAGTTCAGACTGGAGTGGTCCTTGTCACCGTCTATCTACTATAGATTTCTCCCAGTAAGAAAGG--AAGAGAGATGAGGCCTAATTTTC-AATATGTCTTCAAACTAAATGGGGATATAATCTACCTTCAATTAATTTAT-ACACTCCCTACTGTAGAACAGGGTTTGTTAGGGTTTTCAGAGCCCAGCAATTGCATAAAACTGGAACCTTTATCCACAGTGGTTTAAGTCCTCTTCCTAAT---ATGTTTACAATTAGCATTCTTCCACTAATCA…
REF11	SSC2_NUMT_40	SSC2	SSC2_REGION_16	151909815	151921322	72	1.8e-17	1.5e-21	151913233	151913550	317	5371	5687	1	65.53	322	100	4	1495	aaaaaaaaaaattaaCCCATAAGCCATAGAAGCATCCAGCAAATATTTTCTGAAACAATCCACCACATCAATACTACTTATGATGGCTGTTATTATTCATCTAATATACTCTGTTCAGGGAACACAACAAATTACAAAAATCTTTAGTACAACAGCATCTACCATCAAAACAACAG-TTTTGTCATAAAATTGGAGCCCTCCCCATTTCATCTCTGAGTGCCTGAGGTAACATAAGGC-TTCCATGAACAGCAGGC---CCGATGCTCTAATGTGACAGACCTGCACCCTTAACAGTTTTATACCAAATCTTACATTCCATC
REF11	SSC2_NUMT_41	SSC2	SSC2_REGION_16	151909815	151921322	89	1.5e-25	1.2e-29	151915045	151915523	478	5715	6204	1	63.29	493	162	6	869	TATCATGAATCACAACTGGAGGCTGCAGGGGATTCAACCAGGATCAACTACAGAAA----TGGTCTGTGCGTCAAGTGCCTACATAGCATGAATAACAGCTATTACAATGCACAATCCAGCCGTcacaatcctcaatGCACTGATTGATAGCGTCATAACACTGTC----TTCTTACTACCGATGTCCAGCTCAGGTACCacaacagcatcatcatcACacacataaaaacacacaccTCCCACCACAGCCCTTCTCCTCATCACAGGAGCACCATTAGGAGGTCTCCCACCACCATCAGCGTCTTTACCCAAGTGCGTAATTATTCAGGAAATAACAAAAATGATTACATCATTCTAGTATcatcattctagtagCCATCAGAGCACTACTCAGCATA…
REF11	SSC2_NUMT_42	SSC2	SSC2_REGION_16	151909815	151921322	64	1.2e-13	9.5e-18	151916392	151916558	166	6242	6409	1	73.21	168	42	2	18	CTATTACTACAATTAACACCCATTCTATCAGTGCTGGACTGGGAATTTAGGTTTGTTTTGACCAAGAGTTTTGAAAACCCTAAGCAAATATAATTTATTTAATTCCTGAAAA--TAAGGATTGCAAGACTCCCGCCTACATCAATTGAATGCAAATCACACTCTTTAA
REF11	SSC2_NUMT_43	SSC2	SSC2_REGION_16	151909815	151921322	121	8.5e-41	7e-45	151916576	151916844	268	6451	6714	1	76.49	268	58	3	2	GAAATTTTAGGTTAACAGGTAAATATTCTAGTCAATTGGCTATAATCTACTTCTCTCACCTTCAAGAGAAATAAAAGTCTGGAAAAGCAGCTGTAGAATTGAAGCTGCTTCTCTGAATTTTCAATTCAGTTTGTTGATTCATCACAGGGTTTGGCAAAAAGAGGGCTCCATCTCTTTCTTTAGATTTATACTCTAATGCTTGCTCAGCCATTTTACCTGTGTCCATACACTGCTGATTATTTTCAACACATCACAAAGATATCAGCAC
REF11	SSC2_NUMT_44	SSC2	SSC2_REGION_16	151909815	151921322	140	7.7e-50	6.3e-54	151916846	151917368	522	6743	7271	1	67.8	531	159	7	1327	GAACAGTAAGCAACACCTGAAGTCCAGGAATCCACGCTGAGCTGGGctgatctgGAGCCTTC--TGGAGATGAGCAAATCTGTAATGCAGTCATGGCAGCCCCTGCATTTGTGTAACAATTTTCTTTATAGCTGTGCCTGTTATGATTGGAAGGTTTGG-AACCGTCCTGTTCCACTAATAACTGGGGCAACTGATGTCGCATTCCC-CACATACATAATATAAGCTTTTGACTACATTCCCCCTCATTCTTACTCCTACTTGTGTCATCACTAGTAGA-GCCAGTTCTGGTACCAGTGGAAGCATACATCCACCTCCAGCTGGCAATCTGGCACATGCAGAAACCTCTGTCGACCTAACCATTTTCTCCTTAATTTTAGCAGACGTTTCCTCAAATCT…
REF11	SSC2_NUMT_45	SSC2	SSC2_REGION_16	151909815	151921322	112	1.6e-36	1.3e-40	151918695	151918985	290	7303	7599	1	71.28	296	79	2	546	AATCTAAATACTACTTTCTTTGACCCTGCAGGAGG---AAACCCAATTCTATACCAACACCTAATTTGATTTTTTGGTCACACAGAAGTCTGTACTCATAGCCTGCCAGGGTTTGGAATTATCTCACATATCATTACATACTATTTAGGACAAAAAGTGCTTTTCAGATACATGGGAATGGTATGA---ATCACGTCCACTGGCTTTTTAGGATTTAACCTCTGGGGCCATCATACATTTACCCTACGGATAGATGTGGACCCATGAGCTTACTTTACATCAGCTGCTATAATTAT
REF11	SSC2_NUMT_46	SSC2	SSC2_REGION_16	151909815	151921322	180	7e-69	5.7e-73	151919531	151920069	538	7590	8143	1	69.44	553	154	5	80	AAAAATTATTGTTATTCCTACAGGAGTAATAGCATTTAGCTGATTAGCAACTCTTCATTGAGGTAGTATAATATGATATCCCACC-TATTGTGAGCTTTAGACTTTATTCTTCCTTTTACAACAGCCGGTTTTACAGGAAGCATCTTATTCAGCTCATCCCTGGACACTGTCCCCCATGGTACACACTCTGTAGCAGCGCACTTCCATTACGTAATCTCAACAGGAGCAGCCTGCACTGTTATAGGCGGCTGTGTACACTGATTTCCTCTATTCTCAGATT------TACACTTAACGTGAGCAAAAATTCACTTGGCAATTTCATTTGTAGTAGTAAATATGACCTTCTTCCCTCAGCGCTTT----GTTTTTCAGGGATGTCACCACATTACTCCCA…
REF11	SSC2_NUMT_47	SSC2	SSC2_REGION_16	151909815	151921322	91	1.6e-26	1.3e-30	151920149	151920470	321	8217	8542	1	68.31	325	99	4	530	AAGGAAGGAATCCAATCCTTGTCCACTGGTGT-AAGCCAGCACCATAACCATTTTGTCTTTCTCAGTAAGTGACGTATCAGGTAAAAATTATGTTGCTTTGTCAAAGTGAAACCATAGGCAGAAATCCTGTATATCACCA-GGCATATCCATTTCAGGTAGGCTCTTAAGAGGTGATATCACCTCTCATGGAAGGACTTATACATTTTTATGATCACATATTAGTAACCATGGT-TGGATAAGTTCTCTCATCTTTTATATTATTTTAC-TATATTGAAAACGAAACTGATTCATACACATACACTAGATGCATACGTAGGAGAA
REF11	SSC2_NUMT_48	SSC2	SSC2_REGION_16	151909815	151921322	48	4.8e-06	3.9e-10	151921000	151921159	159	8594	8760	1	68.67	166	45	2	24	CATTGCCAGTCCTCTACATGATACATGAAATCAGTCACTCCTCCC------TAAAAACCACAGGTCATCAATGACACTGAAGCTGCTAATGCACAGATGAGGAAGATTTACATTTCGACTCCTCTA-AACCTCCACAGCAGATCTAAACCCGGGAGAAGTATGGCT
REF11	SSC2_NUMT_49	SSC2	SSC2_REGION_16	151909815	151921322	49	1.6e-06	1.3e-10	151921183	151921322	139	8807	8947	1	70	140	41	1		GAATATTAATTTCACCTAAAAATGTTTTACACTCATTAGCTGTTCCCTCTTTAGGCCTAAAAACATCTCCTATTCCAGGACGCCTAAATTAGA-GACCCTGATTCTGACATGACCAGGCCTATATTGTGGAAAACGATCA
REF11	SSC3_NUMT_1	SSC3	SSC3_REGION_1	21597	44900	49	1.6e-06	1.3e-10	21597	21736	139	7831	7971	-1	70	140	41	1	4449	TGATCATTTTCCACAATATAGGCCTGGTCATGTCAGAATCAGGGCC-TCTAATTTAGGTATCCTGGAATAGGAGCTGTTTTTAGGCCTAAAGAGGGAACAGCTAATGAGTGTAAAACATTTTCAGGTGAAATTAATATTC
REF11	SSC3_NUMT_2	SSC3	SSC3_REGION_1	21597	44900	68	1.4e-15	1.2e-19	26185	26609	424	7830	8287	-1	62.8	457	137	7	3087	CTGGTCACTGTGCACAGCACAGGCCTGGCCCTGCGGACATCAGGGCCCTGTCATCTAGGTGTCCTCGGGTAGCCTCTGTTTTTGGGCATAAAGGGGAG-CAGCTCAGGAGGGTAAAACATGTTCAGAGGA------------------TATATTTGATGACTGCGGTCCTTGGTTGTTGATTTCTTTCAGTCATAATCCTCCTGGTTTTAGATCTGATGTGGGTATCATAGAGGAGTCAAAATTTAAGTTTTCACAATCTGTAT--TTGTGGCTTCAGTATCATTGATGAC-----AGTGTAATGGCTAGGGAAGAATTATTGATTT-ATGTGTCATGTAAAGAAT--GCAATGATGATAGGACAGTTAAGATTATAATGGCGGCTTAGCAAATGGTTC…
REF11	SSC3_NUMT_3	SSC3	SSC3_REGION_1	21597	44900	100	8.4e-31	6.9e-35	29696	30059	363	7830	8209	-1	65.96	379	113	3	227	CTGAGCACTGGCCACAACACTGGCCTGGTCGG-----TATCAGGGTCCTTTAACTTAGGCATCCTGTCATGGCAGCTCTTTTCAGGCCTGAGGAGGGAACAGTTCATGCATGTAAAGCATTTTCAGAGGAAATTAATATTTGATG----------ACTGTCTATACTACTCAATTGCTGACTTCTGTTAGTCATAATACTTCTGGTTTTAGATCTGATGTGGGGGTTACAAAGGAGTCAAAATGTATATTCTTATAATCtgtgtattcatagattcAGTATCACTGATCTATGATAG-TTTTATGTTTGGGGAAGGGTTACTGATTTCAGGTATCAGGTACAGGACTTACAGTGATAACAGGGCAATTGAGATTAGAAT
REF11	SSC3_NUMT_4	SSC3	SSC3_REGION_1	21597	44900	34	22	0.0018	30286	30362	76	8241	8317	-1	72.37	76	21	0	234	CTACTTGTGCATCTAATATACATGTATGAATCCGTTCAGTTGTCAATATTAGTGAAATAATATAGAAAACTATAGA
REF11	SSC3_NUMT_5	SSC3	SSC3_REGION_1	21597	44900	34	22	0.0018	30596	30737	141	8432	8575	-1	64.34	143	49	1	131	AGGATTTTTTCCTATGATTTAGTTTTGACAAATTTATGCACTTTTTACATGAAATCACACTCCTGGAGAAAGACACAACAGTCATGGTGTTGGCT--GACACTGTTGACAAGGATTCAGTTCCttccttctttccttttattt
REF11	SSC3_NUMT_6	SSC3	SSC3_REGION_1	21597	44900	140	7.7e-50	6.3e-54	30868	31455	587	8568	9181	-1	65.42	613	186	7	268	CTTACTGTAAATGTACATAGGTGGGCTCTTCAAACCTCTGATGTGGAGAA---------TGTAACCACTCTAGATTAGCAGTAGGAGTTTCCACTGATGAAACTTCTCCCTGGGATGCAAATACCTGTCAAAATATGGAGATAATTACCCTTACTGCTGTTACTGAG-TGAGTGAGCCTAGAGGGGAA---GCATTTCATGTTGTATGTGTGTCAGGGGAGTTGGAGTCATGTCGTGACATCCGTGAAAGGCCAAGAAAGTGCTGTGGGAAGAAGGTCCTATTTACTCCTACAGATGACATTGTGAAGTGAAATTCGGCTCATGTTTAGCTAAGCATAT-GCCTGAGAACGGTGAAAATCAGCATATGGGGCCTCCTATAATAGCGAAGATGGCT-CTG…
REF11	SSC3_NUMT_7	SSC3	SSC3_REGION_1	21597	44900	142	8.6e-51	7e-55	31723	32171	448	9171	9634	-1	68.32	464	130	4	262	gaaTAGCAATAGTTACGGCAGCTGATGTAAAGTAAGCTCGTGGGCTGACATTTCTCCCTATGGCAAATGTATGATGGCCCCACAAGACAGACCCTAAAAAACCAATGGACATGAT---TCAAGCCATTCTCATATATCTGAAAGTTGTTTTTTGTCCTAAATATTATGTAATGATACGTGAGACTATTCCAAGCCCTGGTAGGCTATGAATACAGACTTCAGGGTGACCAGAGAATCAAAATAGATGTTGGTATAGGATTGGGTCT---CCCCCTGCAGGGTCAAAGAAAGTAGTATT----------TTGATCTACAGTACGGTAATTCTGGCTGCTAGGACTGAGAGTGATAATTATAGTAATATGGCTATAATTAGGGCAGATCGAACAAATAATG…
REF11	SSC3_NUMT_8	SSC3	SSC3_REGION_1	21597	44900	197	5.7e-77	4.6e-81	32433	33057	624	9623	10262	-1	69.73	641	175	8	83	aaaGTAATAGCATCAAGATTTGAGGAAACATCTGCTAAAAGCGAAGAGAAAATGGTTGGGTCTACAGAGGCTTCTGCATGTCCTATATTTCTGGCTTCAGGTGGATGTATGTTTCAACCAGTACAGAACCAGC--TCTACTACTGATGATATGAGTAGGAGTAAGATTGAGGGAG-AAGTAGTCAAAAGCTAGTATTATTTATTTGGGGAAATGCTACATCAGACGCCCCAGGTATTTGTGGGATAAGACAATTTCCAAAACCTCCAATCATAATGGGTAAAACAATAAAGAAAAGCATTAAAAATGCAGGGGCTGCCATGACTACATTATAGATTGAGTCATCTCCAAGTA-GGCTCCAGATTAGCCTAGCTGAGCATGAATTAATAGACTTAAGGTG…
REF11	SSC3_NUMT_9	SSC3	SSC3_REGION_1	21597	44900	108	1.3e-34	1.1e-38	33140	33438	298	10424	10725	-1	69.1	301	90	1	275	TTTTCAGGAATTAAGTACATTGTACCTGCTTAGAACTTTGAAAGCTCTTGGTCTAAACCAACCTAAACTCCTAGCCCATTACTGGTAGAATGGGTGTTAAGGCCAGTGATGGTGTGGATATGACAGTCAGTGATGATAGAAAGGTGATTTGCTTTGTGTGAGTGAATTGTTGTTTTATCTTTATG---TTTACTGATGGGAATATACTTAGTGATTTGGAGAATGATAGACACAAGTAGAAATACATGCTGAGCCATTCTCTGATGGCTATCAGTGTAGGTAGAATGATGTTATCATTTtt
REF11	SSC3_NUMT_10	SSC3	SSC3_REGION_1	21597	44900	63	3.5e-13	2.8e-17	33713	34041	328	10721	11063	-1	62.28	342	115	3	449	TTTTTGTTATCTCTCGCATAAGTATTCACTTGGGTAAAAACCCTCATGGTGGGAGC---CTTCCTGATGATGCTCTAATTATGCAGATGAGGGTTGTGATGGGAGGTGTGTTGTTACTCGTGTGTGATAATGACACTGTTGTGGCGCATAAGCTGTGCGTCAACGGTAAGAAGACTGTTACTATAG----------AAACCATTGCATTAGGATGGTTATGGTTGGATTATGCATCATAATAGCTGTTACTCATTCTCTATGGGCAGTCGATGAGGAGCCCATGATTCTT-GTAGTTGAACTTGCTTGAGTTCCCTGCAGCCTCCAGTTACGATTCATAGTA
REF11	SSC3_NUMT_11	SSC3	SSC3_REGION_1	21597	44900	89	1.5e-25	1.2e-29	34490	34982	492	11560	12073	-1	64.73	516	155	9	347	AACATCTTGGGTGTCTGGGCCCAGTAGCTCA-CTTAGTGGACCTG-CTGTAGCATGTGGTGTAACGTGGTGACAAGGAGCATGTAAAGCTCTTAACAGCAGCT-CAATTCCTGCAATTCTAGGAA-------------ACGTCTATTATTCACTCTC----AATAACTCTTTTGTCAGACATATGTCTTGTGTTTGCGGTGGGATGTCTGATGTGAAGATATGTAGTGAAACTGCTCACATACTTTGGTACACTTCTCATAATGTTAACAGTAAAAAAATTTATAATGTATACGTTGATCGTATCAATATTATGGGTAGGATGCTCAAATTCATAGAAAGGAGATTGTTAGGG---GTGTTTTAATGATGACATTGGCTGTACACAATTCTGGCTTATA…
REF11	SSC3_NUMT_12	SSC3	SSC3_REGION_1	21597	44900	218	5.7e-87	4.6e-91	35329	36196	867	12146	13034	-1	66.52	893	268	11	45	AATCAAATTCTGGGCAGGGGTCAGGATGGGAAAATTAGTCATGGGTGTTTTTGTGTAATAATTACTGGTGAACGTGTAAATGGTCCATTTAGCAGCAGGGCTGATAAGAGAACAATAGCTTGTGTTTCTTCATATGAGATTT------CTGCTGCCCACAGAGTTCCAGGTgtgtgtgtgtTCTGAATCTGAAACTCATCCAGCTCAGAGGATGGAATACATTGCGAGGCTTCATACAACTAATATAAACAGTACGCCTAGGTTTACATTAATTAGTGGATAGGGCATGGGAAGAGGAACTCATTATGTGACAGCCAGGGTTAAGGTGAGCACTGGTGCTAAAATATATACCTTGGTGATGG--TAGGATGGCCATTGTGGTTCTTTAATACATAATTG…
REF11	SSC3_NUMT_13	SSC3	SSC3_REGION_1	21597	44900	107	3.9e-34	3.2e-38	36241	36611	370	13181	13570	-1	69.15	389	101	6	252	TTATTCTCCAAGGTCACCCCAACCAAAACTGTGAGTCCAGTAAAAACTATGTTATTC----TTAAAGTTCAGTTTTTGTAGTTTTTA-----TTGATTAAAGTTTCATACGGGTTTCTTGTCTTACACT---ACTCCTGCCTCTTCTTGAGCAGGTAAATTTCACTGATTA-----AAGAGACAGTAAAACTCTAGTCTGACCAGTCACACAA-TCCCTATCTATAGAGAAAATGACTGTGTTAC-TTTCCACACTCAGGATATGGTGACCATTAAATAAATATGACCAGGCAGGCAGTGCCTCTAATACCAGAAGTGCTAGAGACAATGTTTTTTATAAAGAGGTATGGTTTGTGGTTGCCAGGTTCCTTTACttttttttttttttt
REF11	SSC3_NUMT_14	SSC3	SSC3_REGION_1	21597	44900	55	2.2e-09	1.8e-13	36863	37048	185	13551	13731	-1	70.43	186	48	3	178	TTTACTttttaaaaccttttttaaaTGCATACATGCATTGGGTTAAGAATATTTGAATACATTAAGCATTAGTTTAGGTTTGTtgtttaggtttattgttaACTATCAGTGGGTTTTCTGTT-CTGATATAAGCTTATGCAGGGAGAAATATTTCTTGTTACTCATATTAACAGCATTTCTTCTAT
REF11	SSC3_NUMT_15	SSC3	SSC3_REGION_1	21597	44900	59	2.8e-11	2.3e-15	37226	37369	143	13910	14055	-1	75.17	145	34	2	287	TTTTAGAATAACATttaaatttacattaaaacttatg-ttcttaagtcatatttaaagttgaaccaaaacttttTCT-GGAAAGCCAGAGGTCACCAGGCTTGTcaggcttgtcaCCTCTACTCAAAAATCCTCTCACTATCTTG
REF11	SSC3_NUMT_16	SSC3	SSC3_REGION_1	21597	44900	86	3.9e-24	3.2e-28	37656	38056	400	14047	14468	-1	65.96	423	119	7	280	CTATCTTGCCTTTTAAATGAGTTTGTTCTTGTATGTTTTTCCAAAGTAGCTCACCTGGTTTCAGGGATTTTAACCTACATTCTGTTTGTTA-AAGTTTTCTAGCTAAATCATTTTGCAAAAGGTAAAAGGGATACATTTTTGGTATTTTTA--------ATGCTTCTTTCATCATTCCTTTATGGTA----CTTTATAGCACCAG--------ATTTTAGCTTCTATACAATAGATGTTGAATGAATGTTTGAtttaatttaattaCAATAGGTGAATTTGAGAAGCTGT--GGCTAGTTTTAGTTCCAGGAATTCATGCAGTATGAACACCCCTGGGTATAAACTGGATGCTTTTCTTGAAGCTACATTTTGAGTGGTCCAAGCACACTTTGCAATAT…
REF11	SSC3_NUMT_17	SSC3	SSC3_REGION_1	21597	44900	93	1.8e-27	1.5e-31	38336	38608	272	14478	14744	-1	69.6	273	75	2	285	GTTTGGTACTTGTTAATAGGTTATGAAAACTGTTCTGTATTTAAGGAGGGTGGTGGGAAGTGTGTCTGTGCTTCATGACTTGATTCAACTAAGCACTTTATTCTTAATTTTCTACTAAATCTTCCTTCGGTTGTTTATTTCATAAAAACTTTTGTATAAATTTACTTAATGTTTTTGAGGTAGAAAACATACCCCCCTTC-TTCCCTCCTATAGGTTACACCTTCATCTAAGATTTTTATGTCTGATAATTATGCTCGTCATttttttttttt
REF11	SSC3_NUMT_18	SSC3	SSC3_REGION_1	21597	44900	39	0.092	7.6e-06	38893	38981	88	15334	15426	-1	75	92	19	1	495	ATGTCTAATTTTATTAGAAATTAATAGACTGG----GACAACACCCATATGTTTATGGAGCTAGTAAGTTCATCTAGTCGTTTATAGTGCCT
REF11	SSC3_NUMT_19	SSC3	SSC3_REGION_1	21597	44900	75	6.7e-19	5.5e-23	39476	39760	284	16074	16368	-1	68.58	296	79	5	132	TATGTCCTGTGACCATTCACTCAATAACACATTAT--GGTTTATCATGTTGGTAAATACTATACAATTTAATCCCAGCTCCAAGTCGCTTGACTGTGATAAGGCATCTGATGGCCACAGCTGAGTCACAGCATCCTC-----CAGAGTTAAAAATACCAAATGCATAAAGC--CAGTTATGTGTGAACACAAGCTGATGTG---ATAGTCCCCTGGAATGTCTTACTTAAGAATAAAAAGTGGGCAGTTAAGGGGGAAATGGCCCTAAAATAAGTACCAAATGCAAGATATAATTC
REF11	SSC3_NUMT_20	SSC3	SSC3_REGION_1	21597	44900	33	66	0.0054	39892	40064	172	16366	16541	-1	63.43	175	61	2	741	tCATTTATAGAAATCCCCAT-GATTCTTGGGCCCTGAACTAGGAGAGAGGCACATCTGTGGGCAGTTGATGATTTATCAAGGCTTTCTGACTATGTTCTGGTTGT--TGGTTATGATAAGCATGTTGACTGGAAAATGTTTGGACATAATGTGATATGTAGAATTAATAAATATA
REF11	SSC3_NUMT_21	SSC3	SSC3_REGION_1	21597	44900	55	2.2e-09	1.8e-13	40805	40990	185	13551	13731	-1	70.43	186	48	3	178	TTTACTttttaaaaccttttttaaaTGCATACATGCATTGGGTTAAGAATATTTGAATACATTAAGCATTAGTTTAGGTTTGTtgtttaggtttattgttaACTATCAGTGGGTTTTCTGTT-CTGATATAAGCTTATGCAGGGAGAAATATTTCTTGTTACTCATATTAACAGCATTTCTTCTAT
REF11	SSC3_NUMT_22	SSC3	SSC3_REGION_1	21597	44900	59	2.8e-11	2.3e-15	41168	41311	143	13910	14055	-1	75.17	145	34	2	287	TTTTAGAATAACATttaaatttacattaaaacttatg-ttcttaagtcatatttaaagttgaaccaaaacttttTCT-GGAAAGCCAGAGGTCACCAGGCTTGTcaggcttgtcaCCTCTACTCAAAAATCCTCTCACTATCTTG
REF11	SSC3_NUMT_23	SSC3	SSC3_REGION_1	21597	44900	86	3.9e-24	3.2e-28	41598	41998	400	14047	14468	-1	65.96	423	119	7	280	CTATCTTGCCTTTTAAATGAGTTTGTTCTTGTATGTTTTTCCAAAGTAGCTCACCTGGTTTCAGGGATTTTAACCTACATTCTGTTTGTTA-AAGTTTTCTAGCTAAATCATTTTGCAAAAGGTAAAAGGGATACATTTTTGGTATTTTTA--------ATGCTTCTTTCATCATTCCTTTATGGTA----CTTTATAGCACCAG--------ATTTTAGCTTCTATACAATAGATGTTGAATGAATGTTTGAtttaatttaattaCAATAGGTGAATTTGAGAAGCTGT--GGCTAGTTTTAGTTCCAGGAATTCATGCAGTATGAACACCCCTGGGTATAAACTGGATGCTTTTCTTGAAGCTACATTTTGAGTGGTCCAAGCACACTTTGCAATAT…
REF11	SSC3_NUMT_24	SSC3	SSC3_REGION_1	21597	44900	93	1.8e-27	1.5e-31	42278	42550	272	14478	14744	-1	69.6	273	75	2	286	GTTTGGTACTTGTTAATAGGTTATGAAAACTGTTCTGTATTTAAGGAGGGTGGTGGGAAGTGTGTCTGTGCTTCATGACTTGATTCAACTAAGCACTTTATTCTTAATTTTCTACTAAATCTTCCTTCGGTTGTTTATTTCATAAAAACTTTTGTATAAATTTACTTAATGTTTTTGAGGTAGAAAACATACCCCCCTTC-TTCCCTCCTATAGGTTACACCTTCATCTAAGATTTTTATGTCTGATAATTATGCTCGTCATttttttttttt
REF11	SSC3_NUMT_25	SSC3	SSC3_REGION_1	21597	44900	39	0.092	7.6e-06	42836	42924	88	15334	15426	-1	75	92	19	1	479	ATGTCTAATTTTATTAGAAATTAATAGACTGG----GACAACACCCATATGTTTATGGAGCTAGTAAGTTCATCTAGTCGTTTATAGTGCCT
REF11	SSC3_NUMT_26	SSC3	SSC3_REGION_1	21597	44900	75	6.7e-19	5.5e-23	43403	43687	284	16074	16368	-1	68.58	296	79	5	132	TATGTCCTGTGACCATTCACTCAATAACACATTAT--GGTTTATCATGTTGGTAAATACTATACAATTTAATCCCAGCTCCAAGTCGCTTGACTGTGATAAGGCATCTGATGGCCACAGCTGAGTCACAGCATCCTC-----CAGAGTTAAAAATACCAAATGCATAAAGC--CAGTTATGTGTGAACACAAGCTGATGTG---ATAGTCCCCTGGAATGTCTTACTTAAGAATAAAAAGTGGGCAGTTAAGGGGGAAATGGCCCTAAAATAAGTACCAAATGCAAGATATAATTC
REF11	SSC3_NUMT_27	SSC3	SSC3_REGION_1	21597	44900	33	66	0.0054	43819	43991	172	16366	16541	-1	63.43	175	61	2	454	tCATTTATAGAAATCCCCAT-GATTCTTGGGCCCTGAACTAGGAGAGAGGCACATCTGTGGGCAGTTGATGATTTATCAAGGCTTTCTGACTATGTTCTGGTTGT--TGGTTATGATAAGCATGTTGACTGGAAAATGTTTGGACATAATGTGATATGTAGAATTAATAAATATA
REF11	SSC3_NUMT_28	SSC3	SSC3_REGION_1	21597	44900	45	0.00013	1.1e-08	44445	44545	100	8	107	-1	76	100	23	1	253	CAGGGAAGAGTTTAAGTTGAATTCCAAATTTGGGAGCTGAAGGTGGAGCTAGAGCTTCTTCCTTGAGTCTTAGGGAGATGTGTTCttttttttttttttt
REF11	SSC3_NUMT_29	SSC3	SSC3_REGION_1	21597	44900	36	2.5	0.0002	44798	44900	102	96	199	-1	70.87	103	29	1	18083540	TTTTCTGATTTACAA-ACAAGGGTCATAAATATATTGCAAAATCTCTTTTTTTAAGGTGGTCATTTTCAATCATGCTTGTCATTATTATAAGGACAAGaatga
REF11	SSC3_NUMT_30	SSC3	SSC3_REGION_2	18128440	18128482	38	0.27	2.3e-05	18128440	18128482	42	3207	3249	1	95.24	42	2	0	10859091	GAAGGATTAAAAGAAGTAAAAGGAACTCGGCAAACGCAAACC
REF11	SSC3_NUMT_31	SSC3	SSC3_REGION_3	28987573	28987657	42	0.0034	2.8e-07	28987573	28987657	84	14577	14661	1	75	84	21	0	5573161	TAGTATCCATAGTGGCACTCAAACTCAACAACACTACGCAATACTTAAAATTCAAGTATTCATCACAACCATACAAATTCTCCA
REF11	SSC3_NUMT_32	SSC3	SSC3_REGION_4	34560818	34560946	52	5.9e-08	4.9e-12	34560818	34560946	128	1516	1644	-1	70.31	128	38	0	5899107	aagggcttttaaaaGTTATGTAAGGGGGTGGTTAATAGTTTTGGGTTCTACAACAGCTATAGCTACTGAGCAGTATCTTGAGGTTGGAGTTTCTAATAAAACCATCTTAGGCCTATTTCTTCCCTGTT
REF11	SSC3_NUMT_33	SSC3	SSC3_REGION_5	40460053	40460152	30	1800	0.15	40460053	40460152	99	15102	15203	-1	68.32	101	30	1	2691347	TCTATTAATATGGGATAATCTTAGGATCAGGATGGCTGATATACAATCTAGCCTAATTAGTTAATGCGGCTTACTCAGACTTT--TTTATGGCTTCATTTT
REF11	SSC3_NUMT_34	SSC3	SSC3_REGION_6	43151499	43169883	67	4.3e-15	3.5e-19	43151499	43151620	121	16069	16190	1	77.69	121	27	0	31	CCCTTGCAGCCATCCATTTATTATTTCTCCATGAAGCAGGCTCTAGTAATCCTATAGAAAATTCATCCAACATAGATAAAATTCCATTCCACCCACACTACACAATTAAAGACATTCTAGG
REF11	SSC3_NUMT_35	SSC3	SSC3_REGION_6	43151499	43169883	234	1.4e-94	1.1e-98	43151651	43152173	522	16246	16768	1	75.62	525	122	5	446	TAGGAGACCCAGACAACTGTACCTCAGCAAATCCTTTCAACACCACACT--ATATTAAGCCACAGTTGTATTTCCTATTTACATACACAATTCTATGATCAATTTCCAATAAAATAGGAGGTGTAATAGCCCTAATTTTCTCAATTTTTAGTCCCAGAACTCATTCTAATACTCCATACATCCAAACAATGAAGCATAACACTTCAACCCTTTAGCTAATGCATACTCTGAGTATTGGTAGCAGACCTGCTGACATTAGCATGAATTGGAGGACAGCCTGTAGAACACCCCTTCATTTATACTGGACAATTAGCATCCTTCTTATACTTCTTTTCAATTCTAGTGCTAATACCAGTAACTGGCATTATTGAAAATAATCTCCTAAAATGAAGACTCTCT…
REF11	SSC3_NUMT_36	SSC3	SSC3_REGION_6	43151499	43169883	387	2.1e-167	1.6e-171	43152619	43153331	712	1346	2078	1	81.61	734	111	11	330	AAAGCAAGGCACTGAAAATACCTAGATGAGTTTACCAACTCCATAAACAAATAGGTTTGGTCCCAG----TCTATTAGTTTTTAATAAAATTACACATGCAAGCATCTAC---CCAGTGAGAATTCCCTCTAAATCATAAAGATTAAAATGAGCAGGTATCAAGCACACCGA-AGTAGTAGCTCATAATGCCTTGCTTTACCACCCCCCAACAGGAAACAGCATTGATAAAAATTAAGCCATAAATGAAAGTTTGACTAATTTATATTAGCTACTGGTGGTAAATTTCATGCCAGCCATTGCAATCATACGATTAACCCAAATTAATAGAAAAATGGTGTAAAGTGTGTTAAAGAGAAATAaaa----aataaAGTTAAATTCTAACTAAGCCATAAAA…
REF11	SSC3_NUMT_37	SSC3	SSC3_REGION_6	43151499	43169883	186	9.8e-72	7.9e-76	43153661	43154214	553	2305	2881	1	70.29	579	143	7	95	AAGAAGAGACAAGTCATAATGAGGTAAGCATACTGGAAAATATGATAGGATAAATCAAAGTGTACTTAAACCAAAGCACCTTATTTACACCCAGGAGATTTCATAATTTATGAATTCTTTGAACTAAGTCTAGCCCAAACCTCCCACAAATTCAACTATCATAAGCAAACCAAATAAACCATTCACCCAATATTTAAATTATAGGTGACAGAAGTTTTAAAATTCTTGGT-GCTATAAAGTACCACAAGGGAATAACAAAAGA--AATATTAaaagTAACAAAAAGCAA--------------------TGCAGAATGATTTAACCTGTAAATGTTTAACAAAGAGAAGTTAAGCCAAATACCCCTAAACCAGACACGTTACTTATGATCAGTTTACTA…
REF11	SSC3_NUMT_38	SSC3	SSC3_REGION_6	43151499	43169883	599	2.5e-268	2e-272	43154309	43155847	1538	2853	4467	1	73.05	1618	352	21	232	AGAGAATTCCTAAAAAGGTACAGCTTTTTAGAAATAGGATACAACCTTAGCTAGAGAGTAAAAAATTAACAC---CATAGTTGGCTTAAAACCACCCACCAGTTAAAAAAGC--------TCAACAACATAAGAGCCTTAataacaacaacaaATGAATCAACCCCTAGTTTGATACTGAACTAATCTATTAATCAGTAGAAGCAATAATGTTAATATGAGTAAAAAGAAATATTT-TCCTTGTATAAGCTTACATCAGTAACTGATGTTCTACAGATAGTTAT-----AGCAAATAAATCAAACATTAAAATGTTTATTAAATATACCATGAATCCAACATAAGCAAGCATTCAAGGAAGAGTTTAAAAAGTAAAATGAACTCAACAAACACAAACTC…
REF11	SSC3_NUMT_39	SSC3	SSC3_REGION_6	43151499	43169883	74	2e-18	1.6e-22	43156079	43156219	140	4449	4589	1	76.43	140	33	0	3	aaaaaaTGCACTACTTGGAGCCCAATGAGCAGTAGCACAAACAATTTCATACAAAGTAACCCTGGAAATTATTCTCATATCAATCTTTTTAATAAATGGATCCTTTATTCTTTCAACCTTCATCACAAAGCAAGAACCCA
REF11	SSC3_NUMT_40	SSC3	SSC3_REGION_6	43151499	43169883	38	0.27	2.3e-05	43156222	43156329	107	4564	4665	1	71.03	107	25	1	-1	accttcatcacaacacaagaacacaacacaagaacacTGATCGTCACATCCCGACTTCTAGCCATAATACAACTCATTTCTACTCCAGCAAAAACTAATAGAGCCCC
REF11	SSC3_NUMT_41	SSC3	SSC3_REGION_6	43151499	43169883	266	8.1e-110	6.5e-114	43156328	43157025	697	4688	5416	1	71.55	731	171	7	255	CACAACTTGCATCCAGCTTCAGTGTAGAATGTGCAGCAGGCCCATTAGCTATATTTTTCATAAGAGAACATGACAAGAATATCATAATGAACATTTTTACAACAATCCTATTTCTAGGAGCATTCCATGACCATCACATGCCAGAACTATACACAACAAAATTTTCTGTCAAAATACAGATGCTAAAAATTTCCTTCATAGGAATTTGAGCATCCCACCTACAATTTCAA-------------------TACTTTGAGAAAGTTTACTGCCACTAACACTGGCTCTATGTGTACAACATGTCTCACTACCTATTATGACATCAAGCA--CCCCTACAAGCGTAAGAAATAGATCTGACAAAAGAGTTAAGTTG--ACAGTAAATAATAGAGCTTTAAAT…
REF11	SSC3_NUMT_42	SSC3	SSC3_REGION_6	43151499	43169883	697	0	0	43157280	43159130	1850	5406	7313	1	71.52	1928	450	19	274	CCACTAAATACTTCTTAACACAAGCCACCACATCAATATTACTTAAAATAGCCATCATTATTAACCTACTCTATTCTGGCCAATGAATCATTATACAAATATTTAATCCAACAGCATCAGTAATTATAACTATAGCCCTAATCATAAAATTAGGGTTATCCCCATTGTACTTCTGAGTATCTAAAGTCACACAAGGCATTCCACTAACAGCAGGCTTAATCTT------ATGAGAAAAACCAGTACCCCTATTAGTTCTACATCAAATTTCTCCATCAATTAAACTAAATTTATtattattcATGG----------------------AAGatgaggagGACTTA----AACCCAATTACAAAAAAAGCTATAGCTTATTCATCAATCATCCACATAAG…
REF11	SSC3_NUMT_43	SSC3	SSC3_REGION_6	43151499	43169883	154	1.7e-56	1.4e-60	43159404	43159731	327	7309	7638	1	75.45	330	77	2	831	aaaaccaacttttttgaccccataagagggggaaacccaattttATACCAACACCTGTTCTGATTTTTTTGATCACCCTGAAATTTATATTCTTATTTTACCTGGATTTGGAATAATCTCACGTATTGTGATATATTATTCAAGAAAAAAAGAGCCTTTTGGATATATGGGTGTAGTGTGAGCCATC---TCTATTGGCTTCTTAGGATATATTGTATGAGCCCATCATATATTTACAGTAGATATAGATGTTGATACAAAAGCATTCTTTACATCATTTACTGTAATTATCATTATTCCCACAGTGGTAAAAGTATATAGCTGATTAGC
REF11	SSC3_NUMT_44	SSC3	SSC3_REGION_6	43151499	43169883	213	1.4e-84	1.1e-88	43160562	43161028	466	7660	8124	1	75.58	471	103	4	20	aaaaGATATCCTGCAATACTATGTGTGCTAGACTTTATTTTCCTTTTTAGCAGTAGGTGGTTTTACAGGAACCATTTTAGCCAAGTCATCCATAGACATCATTCTTCACAGTACGTATTATGTAGCTGCACATTTCCActacgtattaTCAATAGGAGCAGTATTTGCTATTATAGGATAATTTGTACATTGATTCCCACTGTTATCATTATCAGGTTACACATTCAACTCAGTATTAGCAAAAGTTCATTTTGTAATTATATTTGTGGGCATAAATATAACTTTCTTCCCACAGTGCTTCCTTGGCATATCTGGAATACCAC----ATATTCTGACTGCCCTGATACATACACAACATGAAATACTATTTAATC-ATAGGCTCATTCATTTCACTAAC…
REF11	SSC3_NUMT_45	SSC3	SSC3_REGION_6	43151499	43169883	1302	0	0	43161048	43164443	3395	8211	11644	1	71.96	3474	854	32	361	ATAAATAAGAAAGGAATCGAACCCTCTTCCACCGGTTTGAAGCCAAaaccataaccataaTATCTTTCTCAGTACATAAGGTA------AAACTGTACATAACTTTGTCAAAGTTAAATTAGAGGTGAAAACCCTATGTATCTCTGTGGTAtatatctCTTCCAGCTAGAATTTCAAGATGCAACATCACCTATCATAGAAGAACTCCTACACTTCCCTGATCATATGTTAATAATCGTATTTTTAATCAGCTTTTTGGCCCTATATAGTATTTCATTCACACTAACAACTAAATTGACACATACAAGCACAA-----------GAAGTAGAAATATTTTGAACACTTTTAGCAGATATTATTCTAATT------GCCCTACCACCA---CAAATTTTT…
REF11	SSC3_NUMT_46	SSC3	SSC3_REGION_6	43151499	43169883	402	1.5e-174	1.2e-178	43164804	43166044	1240	11738	13033	1	69.26	1298	338	14	38	TACAAATAGCCAGCTAGTTCCACCAATCCAAAGAGTCATTAACTCAGAAAGAAACCATACATTACTAGCAATATC----TACAAATATTCTTAATCATAACACTTACTGCCATAGAACTAaacttaatttatattttatttGAAGCAGCACCAGTCCCATTGCTCATTATTATTACCCAATTAGGAGATCAAACAGAATGACTTAATGCAGGAATTTACTTTTTATTCTATAC--TAGCAGTACCACTCCCACCCTTGGTAGCAGTAGTAGATATCCAAAATATTACGTGCCTATAAAATTTCCTAATAATTCAATACTGAACACAGACAATATCCAACTCCTAATTGCATATTTACATATGTCTAGCTTGTATAATagcttttataGTAAAAATACCC…
REF11	SSC3_NUMT_47	SSC3	SSC3_REGION_6	43151499	43169883	570	1.6e-254	1.2e-258	43166082	43167577	1495	13024	14536	1	71.08	1518	410	10	252	aaaAGACAGTAGTAATCCATTGGTCTTAGGAACCAAAAAACTGATGCAACTCCAAATGAAAGTAATAAACTTATTTGCCTCTTTCACATTAGTTCCACTATTTATATTAACATTGCCAATTATAATAACAAATTCCAATAATTACTAAAGCAATCTTTACTCAACCTATATAAAAACCAATATCTCATATGCTTTCATCACCAGCTTAATCCCCACAATAACATTTATTCACTCAGGCCAAGAAATGATTATTTCAAACTGACACTGAATTACTATTCAAA---TGAAATTATCACTCAGTGTTAAAGTAGATTATTTCTCAATAATAT---------TTGCACTATTCGTTAGATGATTTACCCTAGAATTTTCACTATGATATGTACA-TCAGACCC…
REF11	SSC3_NUMT_48	SSC3	SSC3_REGION_6	43151499	43169883	109	4.4e-35	3.6e-39	43167829	43168058	229	14615	14844	1	73.8	229	60	0	345	TACAACATAAAATTTAAATACCTTTCAAACATATTTAAATTATCTAATCTCTTAGGCTATTTTCCTACTATCATACACCACTTCTCACCATACTTGAATCTGTCAGAAAACCAAAAAACAGCATCATCACTTCTAGATTTAATTTGATTAGAAAATGTTCTACCCAAATCCACCTCCTTTATTCAAACAAAACCCTCTACACTTGTGTCATATCGAAAAGGCCTAATCA
REF11	SSC3_NUMT_49	SSC3	SSC3_REGION_6	43151499	43169883	422	4.5e-184	3.6e-188	43168403	43169369	966	14837	15824	1	74.37	995	218	9	271	CTAATCAAATTATATTTTTTCTCATTCCTTAACACCCTTACCCTAAATATAATCCTATTTGACTGCCATGAGTAACCTCTACAATGACCACAACACCAATAAGTAATGATCAGCCAGAACCCATCACTAAACAAGTACAATAACTCTACAATGTAGCAATTCCCATAGCCCAC-CAATAAAAAACCCAGAACCACCTGTATCATAAATTACTCAATCTCCTAACTCATTAAATTGAAACA--ATTTCTACCTCCTCATCCCTCAAaaaattaaaaaAGCATTGAAAACTCTATTATCACCTGCAAAGCAAAAAC--CTAAAACAGTCTTATTAGAGACCCAAACTTCAGGATACTACCCAGTAGCTATCACTGTTGCATAACCAAATACCACTAATGTA…
REF11	SSC3_NUMT_50	SSC3	SSC3_REGION_6	43151499	43169883	106	1.2e-33	9.6e-38	43169640	43169883	243	15811	16057	1	74.39	246	60	2	564679	GATCCTATACCTTTTCAGAGACATGAAACATTGGAATTATTCTACTATTTTTAGTAATAGCCAAAGCATTCGTAGGCTGTGTTTTACCCTGAGGACAAATATCATTCTGAGGCGCAATAATCATCACTAATATTCTATCAGCAATCCCATATATTTGTACAAAGCTGGTCAAATGACT-TGCAGTGGTTTTTCAGTAATTAAAGCAA--CTCACACAATTTTTTGCCTTCCACTGTACAGTCCCAT
REF11	SSC3_NUMT_79	SSC3	SSC3_REGION_17	43734562	43734611	25	420000	2.8e-05	43734562	43734611	49	9175	9224	-1	75.51	49	12	0	337016	AGCAATAATTATTGTGGTGGGTATAAAATATGCTTGTATGTCTACATCT
REF11	SSC3_NUMT_51	SSC3	SSC3_REGION_7	44071627	44071825	182	7.8e-70	6.4e-74	44071627	44071825	198	16214	16413	-1	97.49	199	4	1	12991069	aaaattaaaaaaTACCAAATGTATGAAACCTCAGTTATGTGTGAGCATGGGCTGATTAGTCACTAGTCCATCGAGATGTCTTATTTAAGGGGAAAGAGTGGGCGATTTTAGGTGAGATGGTCCTGAAGTAAGAACCAGATGCCTGTTAAAGTTCATTAATAGAAATCCCCAC-GGTTTATGGGCCCGGAGCGAGAAGAG
REF11	SSC3_NUMT_52	SSC3	SSC3_REGION_8	57062894	57063249	74	2e-18	1.6e-22	57062894	57063249	355	7830	8208	-1	63.49	378	115	4	10673537	CTGATAATTTTCCACAACATAGACCTGGTCCTGTTAGAATCAGGGTC-TCTAAATTAGGCATCCTGTGATAGCAGGTGTTTTTAGACCTAAAAGCAGAACAGCTAATGAGTGTAAAACATTTTCAGGTGAAATTAATATTCAGTGCTTATCTCTACATTACTCAGCTCTTCTATTGCATAATTC---------------TTCTGGTTTTAGATCTGATGTAGGCATT-TAGAGGAGTCAAAATTTAAATCTTCATCATCTGTGTATTTGTAGGTTCAGTATCATTGATGACCTGCAGTTT------TTAGGAAAGAGTTACTGATTTCATGTATCACGTAAATGATTTGCAATGTTGATAGGGGAATTAGGATTAGAA
REF11	SSC3_NUMT_53	SSC3	SSC3_REGION_9	67736786	67737409	63	3.5e-13	2.8e-17	67736786	67736980	194	16144	16341	1	69.54	197	57	2	155	ACAAAAGCCCTTTTCGCTCATATTACACAATCAAT-ATATCTTTGGGCTCTTATTGCTAATTCTAATACTATCTACTTTGGTACTATTTTCACCTGATCTTTTAGGAGACCTCAGCAATTATACTCCACCTAA--TGCTCAACACTGCACttcacAACAGACCAGAATGGTATTCCCTATTCACCTACACAATCCTA
REF11	SSC3_NUMT_54	SSC3	SSC3_REGION_9	67736786	67737409	88	4.3e-25	3.6e-29	67737135	67737409	274	241	518	1	70.86	278	76	4	10637375	attaTTGATCCTATATACCCCATT--AAGTCAAATCATTTGCAATCAGCATGCTTATCACAACCAGT-GACCAGCTACTTAATCACCAAGCCTTGAGAAACCAGCAACCTACCCACAAACATGTGCCTCTTCTGATCCAGGTCAATAACACA-TGGAGGTTTATAGAAATAAAGAATATCTGGCATTTGGTTCTTACTTCAGAATCATCTCACCTAATATTGCCCACTCTTTCCTCTTAAATAAGATGTCAGGAGGGAGTAATGAATTATCAGCCCAT
REF11	SSC3_NUMT_55	SSC3	SSC3_REGION_10	78374784	78383703	161	7.8e-60	6.3e-64	78374784	78375343	559	7850	8424	-1	67.65	575	169	6	241	AGGCCTGCTCCTGTCAGTATTAGGGGTCTCTAATTTAGGTGGCCTGGGATAGCAGCTATTTTTAGGCCTGAAGAAGGAATAGCTCATTAGTGTAAAACATTTTCAGGTGAAAGTACCATTTG-ATGACTCTCTCTAT-------ACTATTTGGTATTGG-CTTCTATTAGTCATAATTCTCCTGGTTTTGAATCTGAGGTGGGGATTATAGAGGAATCAAAATTTCAACCTTCATAATCTGTGTGTTTGTATCTTCAGTATCATTGATGATCTGTGGTGTTTATGGTTAGGAAAGAGTTATCGATTTCACTGATCATGTACAGGATTCATGACGATGCTAGGGCAATTAAGATTAGAATGATGGCTGGCA-AATGCTTCATATTGTCTCTA------GT…
REF11	SSC3_NUMT_56	SSC3	SSC3_REGION_10	78374784	78383703	183	2.6e-70	2.1e-74	78375584	78376131	547	8560	9116	-1	68.35	556	167	3	95	TTCTCCTCCTTATTTTAAATTTACACAGATGGGATCTTCAAACACAGGAGATGGCAGAGGGCATCTGTGTAACCATTCTAGGTTAGTCGTCATAGTTTCCACTATCGAGACTTCCTGTTTGGATGCAAATGCCTCTCAAATTATGAAGATTATTGTAATTACTGCTGTTAAGGAGATGA-TGAGCCTACAGATGAAATA---TCTCACGTTGTGTGTGTAGCAGGGTGGTTGGAGGAATGTAGTGACATCTCCAAAGGGCCAAGAAAGTGCCACAGGAAGAAAGTCGTATTTATGACGACAAGTATAATTGTGAAGTGGATGTTTGCTCATG-----TTGGGTGTATAACCTGAGAATAGTGGAAATTAGTGTATGAAGCCTCCTATAATAGTGAAGAG…
REF11	SSC3_NUMT_57	SSC3	SSC3_REGION_10	78374784	78383703	155	5.6e-57	4.5e-61	78376226	78376787	561	9221	9801	-1	67.53	582	166	7	176	TCTATTTTTTTGGTAAACCTATGATGGACCCACAAGATAAATCCTAAAAGACCAACAGGCATGA---CTCACACTATTCCCATATATCTGAAAGGTTCTTTTTTGTCCTAAATAGTATGTAATGATATGTGAGATTATTCCAAACCATAATAGGCTACAAATACAGACTTTAGGGTGACCAAAGAATCAAAAAAGGTAGTGGTATAGTATTGGGTCTCCTCC---TTCAGGGTCAAAGAAAG--GTGTTTAGATT----TATGTTAACAGCACAGTAATTCTGGCTGCTAGAATTATCACTGAGAGTGATaattatagttatATGGCTATAATTGGGATGATCAAATAATGGTGTTTGCTATTGAGGTATGTCTGCTGGTTTTCTATTAAAGACTATAG…
REF11	SSC3_NUMT_58	SSC3	SSC3_REGION_10	78374784	78383703	111	4.9e-36	4e-40	78376963	78377377	414	11484	11891	-1	68.09	423	110	6	62	TATGGTTCCTGAGATAATGGTCAGTAGAGTGAGAGTAAATATAATAGGGTTTATTAGCACAGAAAGGATATAAAACAATAATT-CAAGGTGTGGGCCTGAGAGCTTA-CTTAGCGGACCTTACTATAGTATATGGTGTTATGTGGTAGCATGGAGAAAGTTCTTAAGAATAGTTTCAATTTCTAAGGAAtcaaattctaagAATTGATTCTAGGAATAAAAGGGTTTAAACCTCTATTATTTACTCTACCAAAGTAACTCTTTTGTCAGACATTTTTCCTAAGTTTGTGGTGGAATGCCTGATGTGCTAACA------GTGAAACCTCTCATACATAGGGCTAATGGTAATGgtaaAAAAATTTTT-ATAAGAGCTGTATAAGTAGATCAAATCAAAAT…
REF11	SSC3_NUMT_59	SSC3	SSC3_REGION_10	78374784	78383703	119	7.6e-40	6.2e-44	78377439	78377809	370	11984	12365	-1	70.16	382	101	5	268	ATTGTGGTGAAAATGTTTATTATAATGATATTGACATGGTCTCCAAGAACG-----GGGCAAATGGCCTGCTGCGTTTTTTCCAGTAAAGCCAAATACAGGTTTTGATTCTAGTTCTGTTAAGT-----GGGGCTCTGTTGGATTCCTGCTAGAATAGAGATTA-TCAAATTCTGGGTAGGTGTTAGAATGGGAAAATTAGTTACAGGTGTGTTTGTGCAGTAATTACTGTTGAAAT-GTAAATGATCCATTTATCAGTAGGACTAATAAGAGAAAAATTGCTAATATTACTTCATATGAGATTGTCTGTGCTACTGCCCATAGAGCTCCAATTCATGCATGTTTTGGATCTGAAGCTCATCCAGATCAGAAGATGGAATAG
REF11	SSC3_NUMT_60	SSC3	SSC3_REGION_10	78374784	78383703	152	1.5e-55	1.2e-59	78378077	78378491	414	12355	12771	-1	69.95	416	123	2	663	gatgGAATAAACAGCTAGGTTTGATATAGCCAATATGAATGGTATGCCTAGTTTTGTATCAATTAGTGAATAAGATATGGGAAGAGAAATTCATATTGTGAGAACCAGGGTTAAGGCTAGCTTTGGTACAATAATAAATATGTAAATTGATGATGTTGATGGTCATAGCAGCTCTTTAATAAATAATTTCACTGCAGCAGCAATGGGTTATAATAATCCATAGGGGCTGGTGATGCCTGGCTCTTTCTGGATTTG-TTATAGCTTAGGATTTTCCATTCAGTTAAGGTCAGGAATGCTATAGCAAGTAAAATTGG-GTAATTAGTGAAAAAACATTGATTATAAACATATTCCTAGGAAGAGGACTTGAACCTCTGTGGGTAAAGGTTTTAGTTTTATG…
REF11	SSC3_NUMT_61	SSC3	SSC3_REGION_10	78374784	78383703	283	6.6e-118	5.3e-122	78379154	78379836	682	12875	13574	-1	73.51	706	156	7	159	TCTCTTGTCCTCTCATCCTGGGAGAAATCTGTAACAGACAGAAACTGACTGGGACCACTCCAGTTGAAATTCAAATTATGTAGGACTTGAATTGTTGAACAAACAGATCATTTATAGCAGTTATGCCATTGGGATGTCCTGATCCAGCATCAAGGCCATAAATCCTCTTGTCGATATGAACTCCAGAATAGGAGTACGCTGGTATCCCTAGGATAACTTGTCCCCTTTATCAATGTTTTAAAACAATAGGTGAT----AAAGCATTTTGACTAGCTGGTCTAAATTTTGATCCCTCAGAGGCATTTTGATTCTCCAAGATGATCCCAACCAAAATTGTTAGTTCATTAAAAGCCATG---TAATCCCTTCAAGTTCAGTTGTTTATTTGgggggggATT…
REF11	SSC3_NUMT_62	SSC3	SSC3_REGION_10	78374784	78383703	241	6.5e-98	5.2e-102	78379995	78380666	671	13625	14307	-1	72.7	685	170	10	483	GTTTAGGTTTATTTTATTGTTAACTATCAGTGGGTTATCTGTT-CTGATAGAAGTTTATGCAAGGAGAAATATTTCTTTTTACTCACGTTAACAGTATTA--TCTATTAATTAGTAGATTAGTCCAGTATTAAATTGAGTTGATTTAACCTACTAATGGTATTTAGATGAATGTGAGGTTGACACTGAGTGCTTTCTTAATTAGTGGCTGCTTTTAAGCCAACTATGATAGTGTTTATGCCT-ATTCTCTAGAGAAGGTTGTATCCTATATCTAAAAAGCTGTAGTGTTTTAGAATAATGTGTAAAATTACATTAAAAGTTatttttttaaagaaatatttaaagtggaactaaaattattttttGGACAACCAGCTGTCACCAGGCTTCTTAGGCTTG…
REF11	SSC3_NUMT_63	SSC3	SSC3_REGION_10	78374784	78383703	121	8.5e-41	7e-45	78381149	78381424	275	14335	14612	-1	75.54	278	64	3	1425	TTGGACTAGTTTCAGTACAAAGTATTCATGCGT-ATGAAATGTCCTGAGTGTTAACTAGATGCTTTTCTTTAAGCTGCACCTGGATTTATCCAAGCACACTTTCCAGTATGCTCACCTTGTTACAACTTATCTTCTCTTTTA--GTTTGGTATTTGTTAATAGGTTTTGAAAAGTTATCTATATTTGAGGAGGGTGATGGGCAATGTGTGCATGCTTCATGGCTTGATTCAATTAAGCACTCTATTCTTAATTTATTACTAAATCCTCCTCTGGTTTT
REF11	SSC3_NUMT_64	SSC3	SSC3_REGION_10	78374784	78383703	129	1.3e-44	1.1e-48	78382849	78383231	382	14787	15179	-1	72.36	398	88	7	260	GGCTGGTAAGGTTTATCAG--TTTATTGATTATAGAACAGATTCCTCTAGAAGGG-TGTAAAGCACCACTAAGTTCTTTGATTCTTAGGCTGATGCTAGTAGTGTTCTGGTGAATAATTTTATTGTATAATTATTTTGATATTGGGCTAAGCATATTGGGACATATAATTCCAGTTTAGATCTTAGCTGTCATGTAATCAGAAATTTTAAAGTCACTTTCACAGCTTGT---------GCTATGGCTTTTTACAGCTTAACTAGGACTTGACTTTATTTTGGGATAAT----CTTTAACATGCTTTACACTGGATTTATAATTAATATGGGTTAATATTATGGCCAAGGTGGCTGATAACAAATTTACCAACACTAATTAGTTAATATAACTTACTCA
REF11	SSC3_NUMT_65	SSC3	SSC3_REGION_10	78374784	78383703	93	1.8e-27	1.5e-31	78383491	78383703	212	15176	15394	-1	77.63	219	41	4	18239422	TCAAACGTTCTTTTATGGCTTAATTTTTATCACTGCCATTTCGCATGGGA-TGAAGTTAAGCAAGGCATTGTGAGCTAC--TTTTTAGTGTGCTTGATGCCTGCTAATTTTAATCTTTTATGAATTAGAGGGCATTCTCAGTGAGATGCAGATACTTGCATGTGTAATTTTATGAGAAATTAAT----AGGCTGGGGTCACACCTATATGTTTATGAAG
REF11	SSC3_NUMT_66	SSC3	SSC3_REGION_11	96623125	96623164	35	7.3	0.00061	96623125	96623164	39	4478	4517	1	94.87	39	2	0	3700838	CAGAAGCCCAAACAATTTCATATGAAGTAACACTAGCAA
REF11	SSC3_NUMT_67	SSC3	SSC3_REGION_12	100324002	100324185	72	1.8e-17	1.5e-21	100324002	100324090	88	2981	3069	-1	90.91	88	8	0	0	TTGCTGAGGGTAATCAAGGGTGTAAACCGAACTGAGCTGATTTTCCTGCTGCAGCTAGGAGTAGACCTATTAATGGTATGTTTGGGCA
REF11	SSC3_NUMT_68	SSC3	SSC3_REGION_12	100324002	100324185	85	1.2e-23	9.6e-28	100324090	100324185	95	8837	8932	1	94.74	95	5	0	2559152	ACTCATGAGCCGTCCCATCCCTCGGTCTAAAAACGGATGCTATCCCAGGACGACTAAACCAAACAACTTTAATATCCACACGACCTGGTCTTTAT
REF11	SSC3_NUMT_69	SSC3	SSC3_REGION_13	102883337	102895312	90	4.9e-26	4e-30	102883337	102883557	220	6337	6558	-1	71.95	221	61	1	422	AGAGCTTGGAGTATATGTTTGTGGTTTTCTTCTATAAGGTCATGGTGGGCTCAG-TGATACATATTTTGGAAGCTGATAAGACTAAGGTATTAAGGAGTGGCACTTCTAGTGGATTTAGAGAATGAATGCCTGTTGGTAGTCAACATCTGCCTAGCTCAGGTGTTGGGGCAAGGCTTGAGTGATGGAAAGTTCAGATAAAGCCAGGAAAAAAGAGAACTTC
REF11	SSC3_NUMT_70	SSC3	SSC3_REGION_13	102883337	102895312	497	9e-220	7.1e-224	102883979	102885616	1637	6544	8187	-1	69.98	1682	421	25	261	aaaAAGAGGACTTCAGAAATAATGGAAAGAATTAT-CCATATTAGAGTGCTTTTTGAACAGTTGGTGTGTGATAGCCTTGGAAGATGTTTTCTCAAATGATGTCTCATCATCATTGATATACTGTTGAAGGTATTAGTTAATAGGCCTAATGATAGTAATAGTATTGAGTTAAAGTGAAATCACATAACTAGGCTAGATGTTATGAGAGGGGCTGAGAGAACACCTGTAAGAGGTCAGGGACTGGAATTTACTATATGGGATGCATGGGTTTGGTGCGTCATTAAATATTGTCATGTACGTGAAAGACTTACTGGTAACAGCAAGGTAAATATATAGACTTGAGTTAGAGCACTTGCAGATTCAAGAATAGTGAGTAAAATaagaataatgaatgtaat…
REF11	SSC3_NUMT_71	SSC3	SSC3_REGION_13	102883337	102895312	32	200	0.016	102885877	102885923	46	8217	8263	-1	84.78	46	7	0	116	GTACAATTGTTAAGATTGTTTCTACTTCTTGTGCATCTGTTGTGCT
REF11	SSC3_NUMT_72	SSC3	SSC3_REGION_13	102883337	102895312	554	6.7e-247	5.2e-251	102886039	102887320	1281	8252	9560	-1	73.53	1311	314	9	1509	TCTATTATGCTCTTATATGTTAGTTTAATCATTGATATGAGTGAGATAATATAAAGGAC-AGGGAGCTAATTAAAAATATGACCATTAATGTGCGATCCTGGAAATTTAGGAGCTCTTCTATAATGGATGATGTTGCGTCTTGAAAGGCTAGTTAAAAAGGGTATGCCATAGAGCAATATAGGACTTTCATCTATAACTTAACTTTGAAAATATTATGTAAAATTTTACTAATACCTCATTTATCAAGAAAATCATAATGGGTATGGTGTTGGATTGAAACGAGTAGAAGAGGATCTGATTCCTTCTTTT------CTTGCTTTAGGTTAACATAAGTAGGCTCTTTAAATGTGTGGTATGATGGAGAGCATCCATGTAGTCACTTCAGATTTGTAGTG…
REF11	SSC3_NUMT_73	SSC3	SSC3_REGION_13	102883337	102895312	265	2.4e-109	2e-113	102888829	102889478	649	9592	10254	-1	72.03	665	167	4	5439	GGGTGGTTTTATATTA-TGATTATGGTAATAAAATTAATAGCACCTAGAATTGAGGAAACATGTGCCAAATGTAGGGAGAATAGGGTAAGGTTAACTGAAACTTCTGTGTAAGCTAAGTTTCTGGATAAAGATGGATACATGG---------------CAGCAGCTTCAACCATTCGTGATTTGAGTAAGAGTAAGAAGGTAGGAGTAATTAGATTATGGTGTTTATTTGGGAGATGGCTATATCTGATATCTGATGCCCCAGTTATCAGTAGGACTGGTCAGTTTCCAAGACTTCCAATTATGATAGATATAACTATGAAGAAAATTATTATGAATGCATGGGCCGTTAACAGCTACATTGTAGATTTGATCATCTCTAAGTAATGTTCCAGGTGGGC…
REF11	SSC3_NUMT_74	SSC3	SSC3_REGION_13	102883337	102895312	78	2.5e-20	2.1e-24	102894917	102895230	313	5164	5493	-1	65.05	329	99	3	16	AATGAGTAAGCTGTGAGTTGTAGTGGTTATTCAGATTATATTGTTTTTTGATT-----------GGTGTTAATGTAATTGTAgtaattattattttTAACGTTGGAGAAGTCTGAGACTATACAC--AGTAGCCATCATATGTATTTGAAACTGTCACTAATAGGGATAACTCAAGTATAGCCTTGCAAGCTGTGAATACCAGCAGGACGATAGATATTATGCTGGGTAAGATGAAATGTGTATTTAGAATTACTAAGGTTGATGTAATGAACAGTGATAATAT---TCCTTCTAGGTATGATGGTGAGGATATTAGGTGGGGTCAATA
REF11	SSC3_NUMT_75	SSC3	SSC3_REGION_13	102883337	102895312	40	0.031	2.5e-06	102895246	102895312	66	6264	6330	-1	80.3	66	13	0	7859518	TGTGAAAGGTGTTTCATAATATCCTGAGGCTTGTAGTAGTGTGAAATAAACACCTAATGCAGTTGT
REF11	SSC3_NUMT_76	SSC3	SSC3_REGION_14	110754830	110754875	31	590	0.049	110754830	110754875	45	10944	10989	1	84.44	45	7	0	10143273	GCACGCTGCCCATTCTCAATCAAATTTTTTCTAGTGGCTATCACA
REF11	SSC3_NUMT_77	SSC3	SSC3_REGION_15	120898148	120898323	85	1.2e-23	9.6e-28	120898148	120898323	175	16432	16607	-1	74.29	175	45	0	2600848	TGATGGTTTCATGTGGCCTGGTGATCAAGCTGGTGATCCATTGGTGGTGACACCCCTGTTGACTAGAACTGATTTGACTTAAATGTGCTATACAAGATCAATAATTTAATGCACCTGCTaatatcaacaatagaatgtgcatgcttataAGCATGGGAATAAGCAATTAATGTAC
REF11	SSC3_NUMT_78	SSC3	SSC3_REGION_16	123499171	123499306	96	6.8e-29	5.5e-33	123499171	123499306	135	3385	3522	-1	87.59	137	15	1		TCTATAATTGATCATGTGAC--ATAGTGCTACGGGAACAAATATTACTGAGAAGTAATCTACTTTGAAGCTGAGTGACAGTTCTACAGTTTGTAAGGTCATTCAGTGTCAGTTTGAAATAATTATTTCTTGGCCTGT
REF11	SSC4_NUMT_1	SSC4	SSC4_REGION_1	25799135	25799482	82	3.1e-22	2.6e-26	25799135	25799247	112	6763	6875	-1	86.61	112	15	0	-2	GCTCCAATAAGTGGTCATGGGCTTGGATTTACTATATGATATGCATGTGCTTGGTGGGTCATTATGTATTGTCATGTAGGTATAGACTTACCAGTAGTGTGAATACGTAGGC
REF11	SSC4_NUMT_2	SSC4	SSC4_REGION_1	25799135	25799482	201	7.1e-79	5.7e-83	25799245	25799482	237	6001	6238	1	92.41	237	18	0	4140863	GCCCCCACTATCAGGCTTTATACCAAAATGAATAAAGATTCAAGAAATAACaaaaAATGAAAGCATCATCATACCAACGCTCATAGCAATAACAGCACTACTAAACCTCTATTTTTATATACGACTAGCCTACTCCTCCTCACTAACCATATTCCCATCCACCAATAACATAAAAataaaaTGACAATTTGAGCACACAAAACAAATAAAATTACTCCCTACAATAATTGTACTATC
REF11	SSC4_NUMT_3	SSC4	SSC4_REGION_2	29940345	29940409	44	0.00038	3.2e-08	29940345	29940409	64	11076	11140	1	84.38	64	10	0	9690172	GCACTATTCCTCATCACATTATTAGCAGCAAGCCTAGCCTACGAATGAACTCAAAAAAGCTTAG
REF11	SSC4_NUMT_4	SSC4	SSC4_REGION_3	39630581	39630747	114	1.8e-37	1.5e-41	39630581	39630747	166	16512	16678	1	84.34	166	26	0	14322126	ggggAAGAGCCTGTAGAACACCCATTCATTATTATCGGACAACTAGCATCTATCCTATACTTCCTAATCATCCTAGTACTAATACCAGTAACCAGCATCATCGAAAATAGCCTCCTAAAATGAAGAGTCTCTGTAGTATATTAAATACCCTAGTCTTGTAAACCAG
REF11	SSC4_NUMT_5	SSC4	SSC4_REGION_4	53952873	53954297	1396	0	0	53952873	53954297	1424	1852	3279	1	99.65	1427	2	3	3980688	CCCAAATAGTTACATAACAAAACTATTCGCCAGAGTACTACTCGCAACTGCCTAAAACTCAAAGGACTTGGCGGTGCTTCACATCCA-CCTAGAGGAGCCTGTTCTATAATCGATAAACCCCGATAGACCTTACCAACCCTTGCCAATTCAGCCTATATACCGCCATCTTCAGCAAA-CCCTAAAAAGGAACAATAGTAAGCACAATCATAACACATAAAAACGTTAGGTCAAGGTGTAGCTTATGGGTTGGAAAGAAATGGGCTACATTTTCTACATAAGAATATCCACCATACGAAAGTTTTTATGAAACTAAAAACCAAAGGAGGATTTAGCAGTAAATCAAGAATAGAGTGCTTGATTGAATAAGGCCATGAAGCACGCACACACCGCCCGTCAC…
REF11	SSC4_NUMT_6	SSC4	SSC4_REGION_5	57934985	57935224	163	8.7e-61	7.1e-65	57934985	57935224	239	14269	14509	1	85.42	240	34	1	8876572	CCTTATTATTGAAGCAGCAAACACATCCTACACAAATGCTTGAGCCCTGCTAATAACACTAATCGCCACATCTCTAACCGCCGTCTATAGCACCCGAATCATTTTCTTTGCGCTCCTAGGACAACCGCGTTTCTCACCCCTGGTCCTAATTAATGAAAATAATCCTCTATTAATCAACTCTATCAAACGCCTCCTGATTGGAAGCATCTTCGC-GGTTTCCTCATCTCCAATAATATCCC
REF11	SSC4_NUMT_7	SSC4	SSC4_REGION_6	66811796	66811948	88	4.3e-25	3.6e-29	66811796	66811948	152	7742	7894	-1	78.95	152	32	0	1382871	AAAATGTAAGCTGATTATTTTTTGAAACATTTTAATGGAACCAGTTCTAGGACAATAGGCATAGAGCTGTGGTTGGACCCACAGATTTCTGAGCATTGTCCATAGTAAAGACCTGGTCGTGTTGACATTAGGGTTGTCTGCTTCAGTCGCCC
REF11	SSC4_NUMT_8	SSC4	SSC4_REGION_7	68194819	68194922	50	5.3e-07	4.4e-11	68194819	68194922	103	3609	3716	1	76.64	107	21	1	9848969	GTGATTAAAATTTAGACCAGCGAGTCAAAATATTTA----ATCACATACTGATCCAAAATATCAATCAATGGAACAGGTTACCCTAAGGATAACAGCTCGAACTTAT
REF11	SSC4_NUMT_9	SSC4	SSC4_REGION_8	78043891	78044021	55	2.2e-09	1.8e-13	78043891	78043952	61	13687	13748	-1	95.08	61	3	0	2	GGAGAAAGGTTTCTTGTTACTCATATTAACATTATTGCTTCTATGTTTTAATAGATTGGTC
REF11	SSC4_NUMT_10	SSC4	SSC4_REGION_8	78043891	78044021	39	0.092	7.6e-06	78043954	78044021	67	14600	14667	1	79.1	67	14	0	3416943	CTAAACAATACGACCCAATATCTGAAATTCACTTATTCATCACAAGCATAAAAATTCTCCAATATAC
REF11	SSC4_NUMT_11	SSC4	SSC4_REGION_9	81460964	81461100	122	2.8e-41	2.3e-45	81460964	81461100	136	13109	13245	-1	94.85	136	7	0	8474399	ATTTTGGATCAATAAGTGATATTATGATTattttgactggtttgtctAGATTAAAATCACTCGGAGGGTTTTTTGTACTCCGAGGTCACCCCAACTGAAATTGCTAATCCATGTTAAGTTTTATTTTATTCCTTTG
REF11	SSC4_NUMT_12	SSC4	SSC4_REGION_10	89935499	89935893	332	3.1e-141	2.5e-145	89935499	89935893	394	13157	13551	1	92.13	394	31	0	3807273	TCAAACATCTACAAAACCAACCTCTACCCCAACTACGTGAAAACCACCGTATCCTGCGCCTTCACCCTCAGCCTGATCCCCTTATTAATATTTATTCACACAGGCCAAGAAATAATTATTTCAAACTGACACTGAATAACCCTACAAACCGTAGAACTTTCCCTTAGCTTCAAAATAGACTATTTCTCAGTAATATTTACTCCCGTAGCACTATTCGTCACATGATCAATTATAGAATTCTCCATATGATACATACACTCAGACCCCTTCATCAATCGATTCTTTAAATACCTATTACTATTCTTAATTACTATAATAATCCTCGTAACTGGTAACAATCTCTTTCAACTCTTCATCGGATGGGAAGGCGTAGGAATCATGTCGTTCTTGCTAA
REF11	SSC4_NUMT_13	SSC4	SSC4_REGION_11	93743166	93743200	32	200	0.016	93743166	93743200	34	1296	1330	-1	97.06	34	1	0	13297013	TTGAAATACAACGATGATTTTTCATGTCATTGGT
REF11	SSC4_NUMT_14	SSC4	SSC4_REGION_12	107040213	107040502	104	1.1e-32	8.6e-37	107040213	107040502	289	10277	10567	1	71.19	295	74	3	1400574	ACACCTGAGCTACATGGATGCTGACAACCAATGGGCATCCATCCTCTAAATCTACCGGAAGTGCCACTCCTCAATACCTCAGTCGGTCTTACTAGCTTCCGGAGCATCCATCACATGAGCCCATCAGAGCCTTATAGAAGCAAACCACAGGCACATGCTCCAAGCTCATTCTATTACAACTGCCCTAGGT------TTCACACTATTACAAAGTCTTAGAATATTACGAAACACCCTTCACAATCTCAGACAGAGCGTACAGATCAACTTTCTTCATGGCTACTCCATTCCATGG
REF11	SSC4_NUMT_15	SSC4	SSC4_REGION_13	108441076	108441249	60	9.2e-12	7.6e-16	108441076	108441177	101	13898	13997	-1	83.17	101	15	1	-3	AAAGCTGTACCCTTTTAGACTGTCTCTTAAAGATAGGTCTTAATTTTAAAGTTTTTTGAGGCATCTTTAAGGTTGAACTGAAATTCTTTCTCGGACAATCA
REF11	SSC4_NUMT_16	SSC4	SSC4_REGION_13	108441076	108441249	69	4.8e-16	4e-20	108441174	108441249	75	12984	13059	1	96	75	3	0	6541411	TCATGCTTCCACACCTAAAAATGTGGCTTTTTCAACTTTTAAAGGATGGCAGTTATCCGTTGGTCTTAGGAAACA
REF11	SSC4_NUMT_17	SSC4	SSC4_REGION_14	114982660	114982878	160	2.3e-59	1.9e-63	114982660	114982878	218	8404	8622	1	86.7	218	29	0	12938969	ATAGAAGAACTCCTACATTTTTACGATCACACTTTAATAATTGTATTCTTAATTAGCTCATTAGtactatatattacctcactaatgctAACAACAAAATTGACACACACCAGCACCATAGATGCCCAAGAAGTGGAGGCAATCTGAACAATCCTGCCCGCTATTATTCTAATTTTAATTGCCCTACCTTCACTACGAATCCTTTATATAACAGATGA
REF11	SSC4_NUMT_18	SSC4	SSC4_REGION_15	127921847	127922367	140	7.7e-50	6.3e-54	127921847	127922367	520	12247	12791	-1	66.67	546	154	6	2943997	TGATAGCAGAATAATTGCGAGTGTTACCTCATAGGAAATTGTTTGGGCTCCTGCCCGTAGGGCTCCAGTTAGTGC------------------TCAACCTGATCATAGACtagactagacGGTTGAACTCGACGTGGCTAAGATGAATAGTGCTCCCTGGAGTCCTGTCGACAGGAGGGATGGTACAGGCCGAGGCCTTCATGTGGTTGTAGGGCTTGTGTTCCTGC-AGGGTCGGTGTGATGCTGAACACGGAGATGA-----GCGGCAGGTCGTGGTGGTTTTGTAATGAGTAATTTTAGTCCTTCCTTAGTGG-TTGCAGTCGGTCACACGGACCAGCAACACTTGGTCCTTTGCGGAGCTGCATGTAGCCCTCGCGCTTTGCGTCAGCCAACGTG…
REF11	SSC4_NUMT_19	SSC4	SSC4_REGION_16	130866364	130866679	63	3.5e-13	2.8e-17	130866364	130866679	315	8621	8948	1	62.73	330	105	3	39507	AAATCAACAATCCTTTCCTAGCCGTAAAA-CTATGGGTCATCAGTGGTACTGAAGCTGCAGATACACAGATTCTGAAAATTTAAATTTTGACTCGTCTATAATCCCCACATCTTCCCCCATAAAACTGGAAAAATTGTGGCTAAAAAAAGTCAACAAATGAACAGTATAGTCATCA--------------AATATTGCTTTCCTCTGAAAATGTTTTACACTCATGAGCTGCTCCCCCTTTATGCCTAAAATCAGCTGCTGTCCGAGGACACCTAGATGACAGGGTCCTGATGTTGGCAGGGCCAGGCCTGTGCTGTGGACAGTGACCAG
REF11	SSC4_NUMT_20	SSC4	SSC4_REGION_17	130906186	130909826	125	1.1e-42	8.7e-47	130906186	130906481	295	3213	3516	1	75.25	303	67	4	1070	TTTAAAAAGGCAAAAGGAACTCTACAACTACACACCTGGCCTCTTTGTAAGAAAGATTTCCTCTAGCACTTCTGGTATTAGAGGCTCTGCCTGCACAGTGATATCTGTTT-GTGGTCACTACATTCTGAGTGTGGAAAGGTGGCACAGTCATTTGTTCTCCAAATAGGGAC-TGTGTGACTGGTTACATGAAGGTTTTACTGTCTC---CTTTTAATCAGTGAAGTTGACCTTCCCAAGTAAATACAGGAAT---AATTTAAGTTGAGAAGACCATATGGAGCTTTAAttaattaatcaaAAA
REF11	SSC4_NUMT_21	SSC4	SSC4_REGION_17	130906186	130909826	47	1.4e-05	1.2e-09	130907551	130907673	122	3594	3720	1	71.43	126	32	1	265	CAAAACAATCTTTGAGTGATTAAAATTCAGACCAACTAATCAAAATGCCTT----ATCACCTACTGATCTAAAGCACTGACCATTGGAAAAAGTTACCTTAGGGATAACAAGATAATCCTATTCTA
REF11	SSC4_NUMT_22	SSC4	SSC4_REGION_17	130906186	130909826	381	1.5e-164	1.2e-168	130907938	130909491	1553	3708	5321	1	66.54	1617	473	22	21	AATCCTATTCTAGATTTCA-----ACAGTAGGGTT-ACAACCTCCATGCTGGATCAGGACACCCCAATTGTGTAACTGCTATGAAGGGCCTGTCTGTCTCACAGTGAAAGTCCTACATGGTTTGAGTTCAGACTGGAGTGGTCCTTGTCACCTTTTATCTACTATAGATTTCTCCCAGTAAGAAAGGAAAAGAGAGATAAGACCTAATTTTCAAA-ATGTCTTCAAACTAAGTGAGGATATAATCTACCTTCAATTAATTTATACT-TCCCCTACTGTAGAACAGGGTTTGTTAGGGTTTTCAGAGCCCAGCAATTGCATAAAACTGGAACCTTTATCCACAGTGGTTTAAGTCCTCTTCCTAAT---ATGCTTACAATCAGCATTCTTCCACTAATCA…
REF11	SSC4_NUMT_23	SSC4	SSC4_REGION_17	130906186	130909826	78	2.5e-20	2.1e-24	130909512	130909826	314	5374	5687	1	65.52	319	99	3		aaaaaaaattaACCCATAAGCCATAGAAGCATCCAGCAAATATTTTCTAAAACAATCCACCACATCAATACTACTTATGATGGCTGTTACTGTTAATCTAATGTACTCTGTTCAGGGAACACAATAAATTACAAAAATTTTTAGTACAACAGTATCTACCATCAAAACAACAGCTTTTGTCATAAAATTGGAACCCTCCCCATTTCATCTCTGAGTGCCTGAGGTAACATAAGGC-TTCCATGAACAGCAGGCCGA----TGCTCTAATGTGACAGACCTGCACCCCTAACAGTTTTATACCAAATCTTACCATCCATC
REF11	SSC5_NUMT_1	SSC5	SSC5_REGION_1	24433186	24433277	39	0.092	7.6e-06	24433186	24433225	39	3217	3256	1	100	39	0	0	-2	AAGAAGTAAAAGGAACTCGGCAAACACAAACCCCGCCTG
REF11	SSC5_NUMT_2	SSC5	SSC5_REGION_1	24433186	24433277	48	4.8e-06	3.9e-10	24433223	24433277	54	2689	2743	1	94.44	54	3	0	4881298	TGAGCAGTTTAAAAGAACCAACTTGTCTATGTGGCAAAATAGTGAGAAGACGTG
REF11	SSC5_NUMT_3	SSC5	SSC5_REGION_2	29314575	29314639	38	0.27	2.3e-05	29314575	29314639	64	8362	8426	-1	79.69	64	13	0	8880847	GAGTTCTTCCGTAATGGGTGATGTTGCATCTTGAAAGCCTCGTTGGGAAGGATATGCTGTAGAG
REF11	SSC5_NUMT_4	SSC5	SSC5_REGION_3	38195486	38195547	33	66	0.0054	38195486	38195547	61	13989	14050	1	77.05	61	14	0	3584336	AAGTTGTAGCTTTCTCAACCTCCCATCACCTAAGCTTAATAATAGTGACTATTGGAATCAA
REF11	SSC5_NUMT_5	SSC5	SSC5_REGION_4	41779883	41779933	36	2.5	0.0002	41779883	41779933	50	9368	9418	-1	86	50	7	0	6821418	GGTAGAATAAGGATATAGACCTCTGGGTGTCCGAAAAATCAGAATAAGTG
REF11	SSC5_NUMT_6	SSC5	SSC5_REGION_5	48601351	48605401	170	4e-64	3.3e-68	48601351	48601939	588	9528	10152	1	67.94	630	154	8	932	GGTCTCTTACCACATTCATTTACAGCTACCACACAACTTTCAACATATTTGGAAATAGCAATCCCCTTATGGGCAGGAACTGAAATTACTGGCTTCCATCATAAAACAAAA---------GCCCACTTTCTACTGCAAGGAACTCCAATCTCTCTTATCCCTCTGTTAGTAATTATTGAAACTATTAGTTTATTTATCCAACCAATACCCCTAGCCTTATGAC------------GAATAGCTGGCCACCTGTTAATTTACTTAATGAGTAGGACAACCCTGACCGTAATAACCATTAGTCCTACCCACAGCCTTCATTGCATTTGTTATTCTTACTCT----ACTATCATTGAATTTGCAGTAGCCCTTATTCAAGCTTACTTATGCATCCTGCTAGT…
REF11	SSC5_NUMT_7	SSC5	SSC5_REGION_5	48601351	48605401	163	8.7e-61	7.1e-65	48602871	48603331	460	10134	10598	1	69.03	465	138	2	33	TTTTGCCAAACAGCACTTTTCAAGGCCGTCATACACCAGTCGTTCAAAAAGGACTCTGATATGGAAAAATCCTATTTGTTATTTCAGAGTTTCTCTTTTTTACTGGCTttttttttttttaATCATCACTCAAGTCTTGCCCCAACACCTGAACGCAGCAGTTACTGACCACTGACAGGCATTTGCCACCTAAATCCATTAGAAGTACCACTTCTCAGCACCTCTCTCTTTCCGACCCCTGGGGTATCTGTTACCTGAACTCACCACAGCTTGGCAGCAGGAAATTTTAAGCATATACCTCAAGCCTTTTTTATTATAATATCTCTAGG-----ATTTTACACAACCACAAGCCTCGGAATATTACAAAACACCTTTTATAATCTCAGATAGAGTATAT…
REF11	SSC5_NUMT_8	SSC5	SSC5_REGION_5	48601351	48605401	145	3.2e-52	2.6e-56	48603364	48603848	484	10670	11175	1	69.82	507	128	8	266	TGAAGCTGGCACTTCATAGATGTAGTTTGGCTTCTCCTATATGTCTCCATTTATTGATAAGCCTTTTATTCTTTTAGTATTAATTAGTGCAATAGACTtagaattaattaCTCTCACTGCAATCTGAAAAAGAATAGTAAGCTTATTCACAAGTGCTATTCACAAATATATGCCTAGCTTCATCCCTTGTATTTATCA-ATTCTGACT--------TAAACACA------GAAAAATCAAGTCCTTACAAATTGTGGATATGACACTATAGGATCAGCATGTTTGCCTTTTTCTATAAAATTTTTCATAGAGGCCATTATGTTTATTCTCTTTAATCTAGAAATTACCCTCCTTTTGTCCCTACCCAGAGCATCC----TAAACACCCTAAGAACAGTA…
REF11	SSC5_NUMT_9	SSC5	SSC5_REGION_5	48601351	48605401	236	1.6e-95	1.3e-99	48604114	48604962	848	11166	12044	1	68.18	880	246	12	70	aaaaaaaaaaaagTTATTTTGACTCATTAAATTGTGATTGAATTCATAATTATCAAGTTCCTCTAGTATACATAAATACTATTCTAGCATTTACAGTTTCCCTAAT-GGGCTACTAATATATCAATCCCACTTCATATATTTCCTGCTATGGCTGGAAAGGAATAATAttatcattatcaT--ATGGCAATCCTCATAAGTCTAAACACCCATCTCACTCTAATTAGCATAATACCAATCATTTTACCAGTTTTCAGAGCCTGCAAATCTGCACTG------------CTAGTAATAGTATCAAACAGCTATAGCATTCATTATAAACAAAATCTCTGCCTACTCCAATTTTAAAAATTATTATTCCACCATTA-TATTAATACCACTAACTTGGTTAT…
REF11	SSC5_NUMT_10	SSC5	SSC5_REGION_5	48601351	48605401	90	4.9e-26	4e-30	48605032	48605401	369	12040	12432	1	66.75	394	104	6	1577646	TTAATAATCCAATACTGAGCTCAAACCATATCTAACTCTTGATCAAATATTTTCATGTTGATTAGCATGCATACTGGCTTTCATAGTAAAAATGCTCCTTCCCAGGTTACACCTCTGACTGCCAGAGGGGCATGTGGAATCCCC-ATTGCTGGATCTGTAGTTCTTGCAGCCGTACTACTCAAACATGCTAGTTGTAG-ATACTACGAGTCATAATAATCCTAAACCC----TTGAACTATGCAATGTGTCCATTCCTTATAACTATCCTTATGAAGAGTAACCTGCACCAG-------------------ACAGACTTAAAATCACTCATCGCATACTCGTCCGTCAGCCACATGGCACTTATCAGCACAGCTGTCCTCATCTAAACACCTTG
REF11	SSC5_NUMT_11	SSC5	SSC5_REGION_6	50183047	50183230	139	2.3e-49	1.9e-53	50183047	50183230	183	12433	12616	1	87.98	183	22	0	2133622	AGCTTCATAGGGGCAACAGCCCTAATAGTCGCCCACGGATTAACATCCTCCATATTATTCTGCCTAGCAAACACCAACTAGGAGTGAGTACACAGCCAAACCATAATCCTAGCCTGAGGCCTGCAAACATTTCTACCACTCATAGCAACATGGTGATTAATAGCAAGCCTTACAAACTTAGCC
REF11	SSC5_NUMT_12	SSC5	SSC5_REGION_7	52316852	52316927	41	0.01	8.4e-07	52316852	52316927	75	9798	9873	1	77.33	75	17	0	4763322	GGAGCCACTCTAGCTCTACTCAACATTAGCACTACAACAGCCCTTATCATGTTCACCATTCTTATTTTATTGACT
REF11	SSC5_NUMT_13	SSC5	SSC5_REGION_8	57080249	57080326	45	0.00013	1.1e-08	57080249	57080326	77	1622	1699	1	79.22	77	16	0	36625	TTGGTAGATTTTGTGCCAGACACCTCAGTCATATGATTAACCCAAATTAATAGAATATCTGTGTAAAGCATGTTAAA
REF11	SSC5_NUMT_14	SSC5	SSC5_REGION_9	57116951	57117128	161	7.8e-60	6.3e-64	57116951	57117128	177	1405	1582	-1	95.48	177	8	0	4093942	TGTTGGTTTTTCTTCTAAACCTTCTCCTATTTATGGTGGTTTTGGGTTAATTGTGAGTGGTGGAGTTGGTTGTGGTATTGTGTTGAATTTTGGTGGGTCTTTTTTAGGTTTAATGGTATTTTTGATTTATTTGGGGGGTATGTTAGTGGTTTTTGGTTATACTACTGCTATGGCTAC
REF11	SSC5_NUMT_15	SSC5	SSC5_REGION_10	61211070	61211254	162	2.6e-60	2.1e-64	61211070	61211254	184	7817	8001	-1	94.02	184	11	0	229307	GATCCACAGATTTCTGAGCATTGTCCGTAATAAAGACCAGGTCGTGTGGATATTAGAGTTGTTTGGTTTAGTCGTCCTGGAATAGCATCCGTTTTTAGACCGAGGGATGGGACGGCTCATGAGTGTAATACGTCTTCAGAAGACACTAATATTCGAATTGTTATCTCTATTGGTAGAACAACTC
REF11	SSC5_NUMT_16	SSC5	SSC5_REGION_11	61440561	61440622	35	7.3	0.00061	61440561	61440622	61	13245	13306	1	78.69	61	13	0	4030462	TATTTATCTATTCAGGCCAAGAAATTGTTATTTCAAACTGATATTGAATTACTATTCAAAC
REF11	SSC5_NUMT_17	SSC5	SSC5_REGION_12	65471084	65471396	62	1e-12	8.5e-17	65471084	65471238	154	14439	14593	1	70.13	154	46	0	4	TAATTAATTCCATCAAATGTCTCCTAATCAGAAGCATTCTACCCAGATTCTTCACCTCTAACAACATTCCCCCAATAACAGCCCCACACAGAACTATGCCTCACTACCTAAAATGAACATCCCTCCTTATAACCGTCACGAGCTTTCTTCTAGC
REF11	SSC5_NUMT_18	SSC5	SSC5_REGION_12	65471084	65471396	92	5.4e-27	4.4e-31	65471242	65471396	154	9901	10055	-1	79.87	154	31	0	1609051	TATGACTATGAAGAAAATTATGACAAAGGCATGGGCTGTGACAATTACATGACAAATCTGAGCATCACTGAGCAAGGGCCCAGGCTGACCAAGTTCAGCACGAATTAGGAGGCTCAGAGCGGTGCCTACTCTTCTGGCCCAGGTACCAAATAGT
REF11	SSC5_NUMT_19	SSC5	SSC5_REGION_13	67080447	67080512	45	0.00013	1.1e-08	67080447	67080512	65	7065	7130	-1	84.62	65	10	0	7713258	ATGGTTTCGATAATTACTAGTATCGGAATCAGTGGGGCTGGTGTTCCTTGAGGTAGAAAATGGGC
REF11	SSC5_NUMT_20	SSC5	SSC5_REGION_14	74793770	74793991	175	1.7e-66	1.4e-70	74793770	74793991	221	4679	4900	1	89.59	221	23	0	6405830	AAAGAGAATCAGAACTTGTATCAGGCTTTAATGTAGAATACGCAGCCGGACCTTTTGCCATATTTTTCATAGCAGAATACACCAAcatcattataataAACGCATTTACAGCAATTCTTTTCCTAGAAGCATTTCACGACCTGCACACATCAGAATTATATACAATCAATTTTGTATTAAAAACACTCGCATTAACAATTACTTTCCTATGAATCTGAGCA
REF11	SSC5_NUMT_21	SSC5	SSC5_REGION_15	81199821	81199893	44	0.00038	3.2e-08	81199821	81199893	72	15253	15325	1	80.56	72	14	0		AAAACTATTAAACCCAGAAAAGATCTGCTAACATTCATTACAATACCACAACCAACCCCACCCCTCATAATC
REF11	SSC6_NUMT_1	SSC6	SSC6_REGION_1	339982	340224	41	0.01	8.4e-07	339982	340078	96	5547	5651	-1	73.08	104	20	1	42	TAAAGACATTTGATAATTATGACCTTAATCAT--------GAGTCAAGATGATTTGTTTCAATTTAAGCGAATTACCATATTCAGTTCATTCCGGTCATTTTTG
REF11	SSC6_NUMT_2	SSC6	SSC6_REGION_1	339982	340224	49	1.6e-06	1.3e-10	340120	340224	104	5728	5834	-1	76.42	106	23	1	8267188	TTATTTGAGATGCTCAGGAGAGGGGTAGGAGGAGGGCAGTTTCTAGGTCAAATAACAGGAATGCAACAGCTACTA--AGAAATGTTATGGAGAAGGGTACGTGTGC
REF11	SSC6_NUMT_3	SSC6	SSC6_REGION_2	8607412	8607488	48	4.8e-06	3.9e-10	8607412	8607488	76	10053	10129	1	81.58	76	14	0	59242	GATTTCACTTTAATTCTATGCTTCTACTATCCTTAGGTCTACTAACCAACACTTTAACAATATATCAGTGATGACG
REF11	SSC6_NUMT_4	SSC6	SSC6_REGION_3	8666730	8666806	48	4.8e-06	3.9e-10	8666730	8666806	76	10053	10129	1	81.58	76	14	0	6602308	GATTTCACTTTAATTCTATGCTTCTACTATCCTTAGGTCTACTAACCAACACTTTAACAATATATCAGTGATGACG
REF11	SSC6_NUMT_5	SSC6	SSC6_REGION_4	15269114	15269180	50	5.3e-07	4.4e-11	15269114	15269180	66	15243	15309	1	87.88	66	8	0	1261806	ataaatcaaAAATACTATCAGGTCTAGAAAAGACCCATCAAAATTCAATACAATACCACAACCAAC
REF11	SSC6_NUMT_6	SSC6	SSC6_REGION_5	16530986	16531051	39	0.092	7.6e-06	16530986	16531051	65	14678	14743	1	80	65	13	0	1827837	CCTTCCATAATACGCCACCTACCAACACACTTAAACCTCTCAGCAAGCCAAAAATCCACATCATC
REF11	SSC6_NUMT_7	SSC6	SSC6_REGION_6	18358888	18370127	77	7.5e-20	6.1e-24	18358888	18359125	237	7884	8133	-1	71.08	249	60	4	1777	TTAGGCATCCTGGGAGAGGAGCTGTTTTTAGGCCTAAAGAGGGAACAGCTAATGAGTGTAAAACATTTTCTGGTGAAATTAATATTC-AATATTTATCTCTAT-------ATTACTCAGCTGTTGACTTCTATTAGTCATA---ATCCTGGTTTTAGATCTGATGCAGGCATT-TAGAGGAGTCAAAATTTAAATCTTCATCATCTGTGTATTTGTAGCTTCAGTTTCATTGATGACCTGGAGTTTGTA
REF11	SSC6_NUMT_8	SSC6	SSC6_REGION_6	18358888	18370127	274	1.3e-113	1e-117	18360902	18362008	1106	8236	9385	-1	67.1	1149	335	17	1475	TTGTCCTACTTATGCATCTGGTGTACATGTATGAATCAGTTTAGTTGTCAATATTAGTAAAATGATAGAGATGGC--AGGAACTTAACCAGAA-ATGGTTATTAATGTGTGATCATGAAATTGTAGAAGTTCTTCCAGAATAGGTGACATTGCCCCTTAAGAGCCTACCTGAAACTGATATGCC-TAGTGACATATAGGATTTTTGACCCTGAATTGACTTTGGCAAAGCAACATAAT-TTTACCTGTTAGTTCACTTATTGAGAAAGACATGATGGTTATGGTGTTGGCTGGACACCAGTTGACAAGGACTGGATTCCTTCCTTAATTGTGAATGC---------ACATGGGTAGACTCTGCAAATGTAGGATAGGTTGGAGGCGTA--GTGTAACCA…
REF11	SSC6_NUMT_9	SSC6	SSC6_REGION_6	18358888	18370127	235	4.6e-95	3.7e-99	18363483	18364210	727	9587	10330	-1	69.03	746	209	7	15	ATGGCTGGTGGTTTTACATTAAAGATTCTAGTCATCAAAGTATTCCCACCAAGATTTGAGGAAACGTCTGGTAAAATTAAGGAGAAAATGGTTAGTTCAACAGAGGCTCCTACATGTGCCACATTGCTGGCTAGAGGTGGATGTATGCTTCAACTGGTACCAGAACCAGCT-CTGCTATTGATGATACAAGGAGGAGTATGAATGAGGGGGGAAGTAGTCA-AAGCTTATATTATGCATGTGGGGAAATGCCACATCAGGTGCCTCAGTTATTAGTAGAACAAGACAGTTTCCAAACTTTCCAATCATAGTGG------------ACAAAACTATTACAAATGCAGGGGCTGCCATGACTACATTACAGATTGGCTCATCTCCATGTAGGCTCCAGATC…
REF11	SSC6_NUMT_10	SSC6	SSC6_REGION_6	18358888	18370127	51	1.8e-07	1.5e-11	18364225	18364386	161	10369	10536	-1	69.46	167	45	2	250	TTAAAGAATTTGCTTTGCATTCAATTGATGTAGGCTGAGACTTGCAATCCTTA--TCTTCAGAATTTAAATAAATTGTATTTGTTTAGGGTTTTGAAAAATGGTCAAATG----AACCTAAATTCTTAGTCCAGTACTGATAGAATGGGTGTTAATTGTAGTAATAG
REF11	SSC6_NUMT_11	SSC6	SSC6_REGION_6	18358888	18370127	105	3.5e-33	2.9e-37	18364636	18365153	517	10526	11063	-1	65.61	538	163	9	1474	GTAATAATAGAGTAGATATTATGATTGGTAATGCGAGGGAGGTTATTTGTTTTGTATATGCAAATTGTCATTTTGTCTTGATGTTTATTG---AAGGGAATATAGTTAGTGGTGTGGACAATGATGGCCACAAGTAGAAATATATGCCAAGTAGTGCTCTGATGGCTAATAGGGTAAGTAGGAAAATGTTATCAT-----GTTATCTCTTGCATGATTATTCACTTGGGTAAAAACCCCAATAGTGGTGGGAG---ACCTAATGATGCTCTAGTGGTGAGGATAAGGATTGTGAGGGGAggtgtgtggttttctgtgtgtgATGATGATACTGTTGCGGTACTTGAGCTGGGCATCAATATTAAGAAGAT-----GTGTTATTATGATGTAAATCAGT-…
REF11	SSC6_NUMT_12	SSC6	SSC6_REGION_6	18358888	18370127	44	0.00038	3.2e-08	18366627	18366811	184	11095	11283	-1	65.43	188	61	2	129	GATGGTAAGATTTGGTATAAAACTATTAGGGGTGCAAGTCTGTCACATTAAAGCATTGG---GCCTGCTGTTCATGGAA-GTATTGTGTTGCTTCAGGCACTCCGAAATGAAATGGGGAGTGTTCCAATTTTATGACAAAAGCTATTGTTTTGATGGTGGGTGCCCTTGGACTAAAGATTTTTGAAAT
REF11	SSC6_NUMT_13	SSC6	SSC6_REGION_6	18358888	18370127	156	1.9e-57	1.5e-61	18366940	18367668	728	11457	12210	-1	64.43	759	233	9	293	TAATCATTGTGCACCTGTTATTACAATTATGCTTCCAGAGATAATGGTCTGGAGAATGACAGTAAAAACAATAGGGTTTATTAGTACAGGAAGGATCTAAACAACATATTTGGGTGGGGGTGACAGGCCTGATAGCTCA-CTTCATGGACCTTCCTCTAGCATGTGGTGTAACATGGAAGCTTGGAGCATGTAAAACTCTTTAACAGTAGCTCAATTCCTATGGTTCTAGGAATAAGAGGGTTTAGACCTTTGTTATTTACGCTACTTAACT-----TTTTGTCAGACATA---CTAAGTTTATGGTGGGATTTCTGATGTGAAGACACATCATGAAACCTCTCCTATACAGGGGGCTAATGGTTAaaaaa-----------aaaaaTAGATGTGTAAG…
REF11	SSC6_NUMT_14	SSC6	SSC6_REGION_6	18358888	18370127	90	4.9e-26	4e-30	18367961	18368219	258	12231	12495	-1	69.7	264	74	2	317	CATTTGTCATTAGGACTGATAAGAGCATAATCTCTAGAGTTACTTTATATGAGATTGTCTGTGCTGCTGCCCACAGAGAGCTGC--AGTTAGTATTTTGAATCTGAAGCTCATCCAGGTCAGGGGATGGAATAGATGGCTAGGCTTCATATAGCTAATATAAACAGTACCCCTGGGTTTATGTCAATGAGTATGTAGGACATGGGGAGAGGAATTCATAAT----GTGACAGTGTTAATGCTAGCATCGCTGCCTTAATATACA
REF11	SSC6_NUMT_15	SSC6	SSC6_REGION_6	18358888	18370127	168	3.6e-63	2.9e-67	18368536	18369147	611	12557	13184	-1	67.83	628	184	8	579	ATGGGTTATAATAATCCATAGGGAGTGACAGTTTGTGACCCTTTCTGGATTTGTGGTTAGCCTAGGATTTTTAATTCACTTCATGTAAGGAATGCTATAGCAGGTAAAATTGGGTAG-TTGGTGAAAGAATGCTGATTATGAGCATATGCTTAGGAAGAGGAATTGGACCACCGTGGATAAAGGCTCAAGTTTTATGCAATTGCTGGGCTCTGAAAACGCTAA---CCCTGGTCTACAGTAGGGGTG--TATAAATTAATTGAATGTAGATTATATCATCATTTAGTTTGAAGACATCTT-GAAAATTAAGCCTTATTTCTCTTGTCCTCTCTTACTGGGAGAAATCTATACCGGAGAGAAAGTGACCAGGACTACTCCAGTCTGAACCCAAGTCATGC…
REF11	SSC6_NUMT_16	SSC6	SSC6_REGION_6	18358888	18370127	129	1.3e-44	1.1e-48	18369726	18370127	401	13357	13767	-1	69.9	412	111	5	10881073	aaaaGACAGTAAAACCCTCAAGCAACCCGTCACACAC-TCCCTATTTAGAGAATGAACGACTATGCCACCTTTCCACACTCAGGATATAGCATCCATGAAACAGATGTCACTGTGTGGGCAGAACCTCTAATACCAGAAGTGCTAGA-GCAATGTTTCTTATAAAGAGGCAGGGTGTGTAATTACAGAGTTCCTTTTACctttttaaaaaTATTTCCTTAAATGCATACTTTGTTGGGTTAACAATGTTTGAAAAGATTGTATTA-----GTTTGGTTTATTTCATTGTTAACCATCAGTGAGTTA----GTCCTGAAAAAAGCTTATACAAGGAGAACTATTTCTTATTACTCATACTAACAGTATTGCTTCTACTAATTAATAGATTAGTCCAGTAT…
REF11	SSC6_NUMT_17	SSC6	SSC6_REGION_7	29251200	29262491	42	0.0034	2.8e-07	29251200	29251282	82	3010	3092	1	75.61	82	20	0	84	AAACTTCTAATTTAATACTGGACTAATCTATTAATTAGTAGAAGCAATACAGTTAGTATGAGTAATAATAAATAGTTCTCCT
REF11	SSC6_NUMT_18	SSC6	SSC6_REGION_7	29251200	29262491	82	3.1e-22	2.6e-26	29251366	29251661	295	3123	3421	1	70.53	302	78	6	249	ACTGATAGTTAACAATGAAATAAACCCAACTAATACTTAACTTTTTCAAAC----ATTGTTAACCCAACAAAAGTATGCATTTAAGGAAATATTTTTAAAATGGTAAAAGGAACTCTATAATTACAAACCCTGCCTCTTTataagaaacactgcctctAGCACTTTTGGTATTAGAGGTTCTACCCACACAATGATA--TGTTTAATGGTCACTATATCTTGAATGTGGAAAGGTGGCATAGTCATTCATGCTCTAAATAGGGAC-TGTGTGACTGGTTACTTGAGGGTTTTACtgtttttt
REF11	SSC6_NUMT_19	SSC6	SSC6_REGION_7	29251200	29262491	38	0.27	2.3e-05	29251910	29252034	124	3470	3598	1	70.31	128	34	2	749	AATAATTTGAGTAGACCCTATGGAGCTTTAACTAATTAATCCAAAAACCAGTAAGT--GAACTTCAAGGGATAACGTAATTCTTAACA--GAGTAACAATTTTGGTTGGGATGCCCTTGGAAAATAAA
REF11	SSC6_NUMT_20	SSC6	SSC6_REGION_7	29251200	29262491	174	5e-66	4.1e-70	29252783	29253437	654	3594	4259	1	68.7	671	187	11	261	CAAAACAACCTCTGAGGGATGAAAATTTAGACCAACTAAACAAAATGCCTT----ATCACCTACTGATCTAAAATTT-GATCATTGGAACAAGTTGCATTGGGGATAATAGCATAATCCTAATTCTAGATTTCA-----ACAGTAGGGTT-ACAACCTCAATGCTGGATCAGGACATCCCAATGGTGTAACCGCTATGAAGGGTCTGTTTGTCCAGCAAAGAAAGACCTACATGAACTGAGTTCAGACTGGAGTAGTCCTGGTC----ACTTCCTGTTATAGACTTCTCCCAGTAAGAAAGGACAAGAGAAATAAGGCCAAATTTTCAAA-ATGTCTTCAAACTAAATGATGATATAATCTACATTCAATTAATTTATACATCCACTACTGTAGATAGA…
REF11	SSC6_NUMT_21	SSC6	SSC6_REGION_7	29251200	29262491	237	5.2e-96	4.2e-100	29253698	29254717	1019	4246	5321	1	65.58	1075	314	14	51	aaaaaGCCACTATGACCAACACTATCATCAAT----ATGTTTATTATGGCAGCAATGCTAGCATTAACACTGGCTGACACACTATGAATTCTTCTCCCCATGTCCTATATACTCATTGACATAAACCAAGGGGTACTGTTTATATTAGCTATATGAAGCCTAGCCATCTATTC-----------------CAGATTCAGATTCAATATACACACTAACTGCAGCCCTGTGGGCAGCAGCACAGACAATCTCATATAAAGGAACACTAGCGATTA---TTCTATCAGTCCTACTGATAAATGGACAATTTACACT-CCACCAGTACTTATTACACAGAAACACCTAGGACTAATTTTCCCACCTTGACCCCTACCCAGAACTTGATT-------ATTCTA…
REF11	SSC6_NUMT_22	SSC6	SSC6_REGION_7	29251200	29262491	61	3.1e-12	2.5e-16	29254768	29255028	260	5425	5683	1	65.53	264	81	3	1279	ACAATCCACCacatcactactacttatGATGGCTATTATTGTTAATCTAATACACTCTGGTCAAGGAACACAATGAATTTCAAAAATTTTTAGTCCAACAGCACCCACCATCAAAACAATAGCTTTTGTCATAAAATTGGAACACTCCCCGTTTCATTTCTGAGTGCCTGAAGCAACACAAGAC-TTCCATGAACAGCAGGC---TCAATACTTTAATGTGACAGACTTGCACCCCTAACAGTTTTATGCCAAATCTTACCATC
REF11	SSC6_NUMT_23	SSC6	SSC6_REGION_7	29251200	29262491	81	9.3e-22	7.7e-26	29256307	29256594	287	5803	6103	1	67	300	86	3	665	ATGTATAACAGCTATTACAATGCACAATCCagccataacaatcctaaATGCACGGCTTTATATCATAATAACAC-----ATCTTCTTAATATTGATGCCCAGCTCAGGTACTGCAACAGTATCATCATCAcacacagaaaaccacacacctcCCCTCACAATCCTTATCCTC---ACTAGAGCATCATCAGGAGGTCTCCCACCACTATCAGGATTTTTACCCAAGTGAATAATCATGCAAGAGATAACAA-----GATAACATTTTTCTACTTACACTATTAGCCATCAGAGCACTACT
REF11	SSC6_NUMT_24	SSC6	SSC6_REGION_7	29251200	29262491	61	3.1e-12	2.5e-16	29257259	29257423	164	6242	6409	1	74.4	168	38	3	15	CTATTACTACCATTAACACCCATTCTATCAGTACTGGACTAGGAATTTAGGTTCATTTTGACCAAGTT--TTCAAAACCCTAAGCAAATACAATATATTTAAATCCTGAAAA--TAAGGATTGCAAGTCTCTAGCCTACATCAATTGAATGCAAAGCAAATTCTTTAA
REF11	SSC6_NUMT_25	SSC6	SSC6_REGION_7	29251200	29262491	238	1.7e-96	1.4e-100	29257438	29258240	802	6448	7271	1	69	829	224	11	1476	CAGGAAATTTTTGCTTAACAGGCAAATACTCCAGTCAATTGGCTGTAATTCTACTTCTCTCACCTTCAAGAGAAATAAAAATCTGGAAAAGCAGCTGCAGAATTGAAACTACTTCTCTGAATTTGCAATTCAATTTGTTGATTTATCACAGGGTTTGTGAAAAGAAGGCTCAATCTGT----TTAGATTTATACTCTG-------CTCAGCCATTTTACCTGTGTCCATAAACTGCTGAGTATGTTCAACACATCACAAAGATATTGGCACTTTGTATTTGCTATTTGGTGCCTGAACAGAAACAGTAGGCAACACCTGAAGTCTATAAATCCATGCTGAGGT-GTGCTGATCTGGAGCCTACATGGAGATGAGCCAATCTATAATGTAGTCATGGCAG…
REF11	SSC6_NUMT_26	SSC6	SSC6_REGION_7	29251200	29262491	259	1.8e-106	1.4e-110	29259716	29260825	1109	7395	8542	1	66.72	1151	337	18	1304	TATTCATAGCCTACCTGGGTTTAGAATAGTCTCACATATCATTACATACTATTCAGGATGAAAAGTGCTTTTCAGACACATGGCAATGGTATGA---ATCATGCCCATTGGATT-TTAGGCTCTATCTTGTGGGGCCATCATATCTTTACA-TGGGGATAGATGTCAACCTGTGAGCTCACTTTA-ATCAGCTGCCATAATTATTGCTCTTCTTCCAGGAGTAATAGCATTTAGCTGATTAGCACCTCTTCATAGAGGTAGTATAACATGATCTCCCACC-TATTGTGAGTTTAGAATTTATTCTTCTTTTT-ACAACAGGTGGTTTGACAGGAAGCATTTTATCCAGTTCATCCCTGGACACTGTCTTTTATGGTACATACTCAGTAGCATTGCACTT…
REF11	SSC6_NUMT_27	SSC6	SSC6_REGION_7	29251200	29262491	97	2.3e-29	1.9e-33	29262129	29262491	362	8570	8948	1	67.46	378	107	5	9637401	TTCTAATCTTAATTACCCTATCAACATTGCAAGTCCTTTATGTGTTCCATGCAATCAGTAACTCTTTCCTAA------AAACCACAGGTCACCAATGAAACTGAAGCTACAAATACACAGATAATGAACATTTAAATTTTGACTCCTCTACG-TGCCCGCATCAGATCTAAAACCAGGAGAATTATGACGAATAGAAGTCAACCGCTGAGTAAC-------ATAGAGATAATCA-CTGAATATTAATTTCACCTGAAAATGTTTTACACTCATTAGCTGTTCCCCCTTTAGGCCTAAAAACAGCTCCTCTCCCAGGACGCCTAATTTAGA-GACCCTGATTCTAACAGGACCAGGCCTATGTTGTGGAAAATGATCAG
REF11	SSC6_NUMT_28	SSC6	SSC6_REGION_8	38899892	38903943	87	1.3e-24	1.1e-28	38899892	38900123	231	8217	8451	1	73.08	234	60	3	429	aaGGAAGGAATTGAATACT-TGTCAATGGTTTCAAGCCAACACCATAATCATTATGTCTTTCTCAATAAGTGTGATAACAGATAAAT-TTATATAACTTATTCAAAGTTAAATCATAGGCAAAAATCCTGTTTATCAGTA-GGCGTATCCATTTCAGGAAGGCTCTCCAGAGGCAACATCACCTGTTATGGAAAAACTTTTACATTTTCATGATCACACATTAATAATTATTTT
REF11	SSC6_NUMT_29	SSC6	SSC6_REGION_8	38899892	38903943	111	4.9e-36	4e-40	38900552	38900906	354	8569	8939	1	67.65	374	97	3	2684	ATTCTAATCTTAATTGCCGTGTTATCATTGTGAGTCCTGTACATGGTACGTGAAATCAACAACCCTTCCCTAAACaacaacaaaaaaTACAGTTCATCAGTGATACTAAAGCTATGACTACACAGGTTAAAAAGACTTAAATTTTGACTCCTCTGTAACCTCTACACCAGATCTAAAACCTGAAGAAGTATGACTAATAGAAGTCAACAGTCAAGT-------------------ATTAAtcaaatattaatTTCCTCTGAAAACGTTTGGCACTCATAAACTGTCCC-TCTTTAGGACTAAAAACAGGTGCCATACATGGACACCTAAATTAAAGGACTCCAATATCAACAGGACCAGGCCTTTGCTGTGGAC
REF11	SSC6_NUMT_30	SSC6	SSC6_REGION_8	38899892	38903943	111	4.9e-36	4e-40	38903590	38903943	353	8581	8948	1	67.93	368	102	3	56302	ATTGTCCTGTCATCACTGCAAATTATTTACATGATATATAAAATCAGTAATCCTTCCCTAACCATAAAA-CTGCAGGTAATCAATGATACTGAAGCTACAAATGCGCAGTTTATGAAGATTTAAATGTTGACTTCTCTATAATCCCCACATCAGATCTAAAACCAGGAGAATTATGACTAAAAGAAATCAACAACAGAGCAGTACAGTCA--------------TCTAATATTAGTTTCCTCTGAAAATGTTTTACGCTTATGAGCTGTTCCCCCTTTATGCCTAAAAAACATCTGCTAAACAAGGATGCCTAAATTAATGGATCCTAATATGGACAGGATCAGGCCTATGCCATGGACAGTTATCAG
REF11	SSC6_NUMT_31	SSC6	SSC6_REGION_9	38960245	38960495	168	3.6e-63	2.9e-67	38960245	38960495	250	9449	9699	-1	83.6	250	41	0	2805259	GGATCAAAGAAAGTTGTATTTAGGTTGTGGTCTGTTAATAGTATAGTAATACCGGCTGCTAGGACTGGTAAAGACAGGAGAAGCAGCACAACTGTAATTAGTACTGATCAGACAAATAGAGGTGTTTGGTATTGGAACATTGCAGGGGGTTTTATGTTGATAATTGTGGTAATAAAGTTGATGGCTCCTAGAATTGATGATACTCCTGCAAGGTGCAGAGAGAAAATTGTTGGGTCGACTGAGGCTACTG
REF11	SSC6_NUMT_32	SSC6	SSC6_REGION_10	41765754	41766029	195	5.1e-76	4.1e-80	41765754	41766029	275	13745	14018	-1	89.13	276	26	3	1918360	GTCCGGTATTGGGCTAGGAGTTTACTATTAACTGTTGGACTTATGTTAGTGT-TTTGTTGAGCTTTAACGCTTTCTCAATTGATGGCTGCTTTTAGGCCTACTATGGTAATATAAAATTTTTACTCTCTAGTCAAGGTTGTATCCGTTTCTAAAAAGCTGTACCCTTTTAGACTATCTCTTAAAGATAACATTTTAattttaaagttTTTTGAGGCATCTTTAAGGTTGAACTGAAATTCTTCCTCGGACAACCAGCTACCACCAGGCTCATTAGG
REF11	SSC6_NUMT_33	SSC6	SSC6_REGION_11	43684389	43685114	32	200	0.016	43684389	43684439	50	12280	12330	-1	82	50	9	0	277	TGGAATTATTTGGGCTACTGCCCAGAGGGCTCCAATTAGTGCATATTTTG
REF11	SSC6_NUMT_34	SSC6	SSC6_REGION_11	43684389	43685114	185	2.9e-71	2.4e-75	43684716	43685114	398	12317	12725	-1	73.53	408	98	1	2964992	AGTGCATATTTTGAATTGGATGCTCAGCCTGGTTTTAGAATAGAGTAGATGGCTAAACGCAATATGGCTAATATGAATAATACTCCTAGATTCGTGTCAATAATGGGGTATGGTATAGGCAGGGGGATTCATATGGTAT----------TAATGCCAGGACTGGTATGACAATGAACACAGAGATAGACGATGTGGCGAGTCATAGTGCTTGTTTAATAAGTAATTTTAGTGCATCAGCAATTGGTTGTAGTAGGCCATGTGGACCAACAACATTTGGTTCTTTGCAGAGGTGCATATAATCTAGCACTTTTCGTTCAACTAACGTGAGGAAAGCTATAGCTAGGAGAATGGGGACAATGAATTTTAGAATGTTAATTATGAACATTTTTTTAGGGAGA…
REF11	SSC6_NUMT_35	SSC6	SSC6_REGION_12	46650106	46653314	155	5.6e-57	4.5e-61	46650106	46650759	653	3866	4527	-1	65.86	665	211	8	-8	GTTTGCGTTAAACCATGTTTACGGTATATAGGCCCCCTGATTATTCTGAAGCCAAGTGATGAAAGTAGAAGGGGGTAGTTAATGTGAAATTATGAGAGCATTTTCT---GCAAATGATGGTTTAACGTA-TTAATGTAATA----TAGTTGCCTCATTGTGTTATAATTGATAAATAAAGGGAATATAAAGCAGTAATACCTCCATATTGATTCCTATTAGGATAATAGTAATGTTAGGCCAGGAGGATGATA---TCAACACAAATGCGTCTCCAAATAAATCGATTGATGGGGGGTAAAGCTAGATTGCTGAGGCTTGCTAGAAGCCATCCTACTGCTATTAGTAGAAGCAGTATTTGTAGCCCACAAACTAGAATTATAGTTCACCTATAATGCTG…
REF11	SSC6_NUMT_36	SSC6	SSC6_REGION_12	46650106	46653314	54	6.6e-09	5.5e-13	46650751	46651003	252	4663	4914	-1	66.14	254	81	4	256	TATGGTAGGTACTAATAACAGGAAAATATTAGATTAAGAATTGGATATTGTTTATGTTCTGTATTGAATTATTAGAAAATGTAAGGACCCTAT--AGATTTTGATAAGAACTAGTACAATGAGAGGTGGGAAGTTATCCAAGTGGTGGGTACAATAAGAGATAAGAGTCCTGGATTGAATCATCTTTTCTGATTTCCCCACTGGGTAATAAACTATTAGGTTTTGGACTAACGTTACTTCAAATAATATATAGA
REF11	SSC6_NUMT_37	SSC6	SSC6_REGION_12	46650106	46653314	92	5.4e-27	4.4e-31	46651259	46651596	337	6899	7243	-1	67.24	348	99	4	264	aaaaatAGCAAGTAGAGTAAGAATAATAAGGGTGATTAAAAGCCGTGGTACAACTAATGCTTATTAGGGCTAGGGTTTCTCTTCCAATTAGGGAAATTAGTAGGTGACTGGCAGTGATAGTAGTAGGTATGAGTCATAAGATTATGGTTATTGGTTGAATAAAGTGACTGATGGTTTGGG-AATTACTAGTACAAGAATAAGTGGTATAGGTGTTCCTTGGAGCAGGAAATGGGCCAAGGATGCTTTTGTTTTATGACA----------ATTACTGTTCCTGCTCATAGGTGTACAGACATTGCTGGGTTTATTGAGAGTTGTGTAGTGGGTGCAAATGAGTGTGATA
REF11	SSC6_NUMT_38	SSC6	SSC6_REGION_12	46650106	46653314	112	1.6e-36	1.3e-40	46651860	46652113	253	7281	7540	-1	72.97	259	64	1	553	AGTGACGTAAGTATTAGGGTTCAAGTTTGTCCTTTATGATTGCAAATAGCGTTCATTTATTTTGATGTAAGTTGACCTAGTCACTGCAAAATAGCAATTAGACAGTTATTAATGAGTCAATTAAGTGTGGGAAACAGAATTCTTGGGAGTATAATA------GTTATAATAGGTAGTCTTGTCATTGTTGGGGTAGTGAAAGAGGCAAATACATTTTTGTTCATTTTGTTCCTCAAAGGGTGAAATTTttttttttttt
REF11	SSC6_NUMT_39	SSC6	SSC6_REGION_12	46650106	46653314	37	0.82	6.8e-05	46652666	46652749	83	8999	9082	-1	72.29	83	23	0	266	TAATATGCATTGTGGAGAACAATGTCCATGGATGAATTAGCTAGAAGAATTCCTGTCAGATATCCTACTCTAAATCAGAAAAT
REF11	SSC6_NUMT_40	SSC6	SSC6_REGION_12	46650106	46653314	97	2.3e-29	1.9e-33	46653015	46653314	299	9076	9366	-1	69.54	302	77	3	43178597	gaaaataaaACCTAAGTCTCATTGTATGACTGGTGATCATTTAATATCATCTCA-TGGAGGGTTTCAAGTCAACTAAATACTTTTACTTTTGTGGAAGTGGAATTATTGGAAGCAATAATTGTAGTAGCTGATATTAAAAATGCTCCTCTGTCAACATCTATACCTACTGTGAATGTATGAGGAGCTCTTACAATTGAGCCAAAAAA--CAATGGCTATTATAGCCCAAACTATTTCTATATATCCAACTTATTCCTTTTTCACTGAGTAATATGTAACCATATGTGAAATTATTCTGAACC
REF11	SSC6_NUMT_41	SSC6	SSC6_REGION_13	89831911	89832105	79	8.4e-21	6.9e-25	89831911	89832105	194	3048	3235	1	75.77	194	40	3	1055243	TAGAAGCCATGGTGTTAATATGAGTAACTAGAAGCACTTCTCTTGATGTAGCATAACCCTATATCAGTAACTGATAGCACACTGATAGTTAAGAGCAAATAAACCCAAGTCAGTATTAAGTTATTTATTGAATATATTGTTAACCCAACACAGGTATGCACCTCAGGAAAGATTTAAAAAGGTAAAAGGAATTC
REF11	SSC6_NUMT_42	SSC6	SSC6_REGION_14	90887348	90887443	79	8.4e-21	6.9e-25	90887348	90887443	95	5242	5337	-1	91.58	95	8	0	35369358	TGTTGGGATGATAATTTTTAGCATTGTAAGAGGTTTAGGTTTTGGACATAATCGGTACCATATGTATTTGATACTATTACTAGTAATGATAGACC
REF11	SSC6_NUMT_43	SSC6	SSC6_REGION_15	126256801	126256925	42	0.0034	2.8e-07	126256801	126256925	124	13509	13638	-1	68.99	129	35	1	1479511	TGTTTTTGGTAAACAGGTAGGATTTGTGTTTCCTGAGTTCTTtttattttttaaaa-----CTTAAATACATACCTGTGTTACATTAACAATTAATTTaatgagtgattaattATTGGGTAAATTTATT
REF11	SSC6_NUMT_44	SSC6	SSC6_REGION_16	127736436	127744670	93	1.8e-27	1.5e-31	127736436	127736965	529	3973	4526	-1	63.42	555	175	8	4	tgtaaatgatgGTTTAATGTAATTAATATCATAA---TATTTTGCCTCATTTTTTATAATTGATATATA-AGCGACTATAGAGCAGTAATACCTATATATTAATTCCTATTAGAATAACTGTAATGTTAGGCCAGGAGGATGATA---TCAATACAACTGATTCTCCAA--AGATTGATTGATGGAGGTAAAGCTAG-TGTCTGAGGCTTGCTAGGAGCTATCCTACTGCTATTA------------TTTGTAGTCCATGAGCTAGAATTATAGTTCATGTGTAATGCTGATCATAGTTGGAATATGTTCATCAAAATAGTATGGAAAATGTAAGGCTATAGGTGATTATTCAGGCTGTAGTGCCTAAATGACCTCATGATGTTTGAGTAAGAATGGCT…
REF11	SSC6_NUMT_45	SSC6	SSC6_REGION_16	127736436	127744670	37	0.82	6.8e-05	127736969	127737161	192	4674	4870	-1	66.5	197	60	4	780	CTAATCATAGGAAAATATGAGATTAAGAATTGGCTATTGTTTCAGTTCAGTATTGAATTATTAGAAAACGTAATGAACCTAT-AAGATTTTGATAAAAATTAGTGCGAGAAGTA--GGAAGTGATCC--AATGTGTATACAATAAGAAATATGAGTCCTGAGTTTAATCATCTTTTCTGATTTCCCCACTGGGTAAT
REF11	SSC6_NUMT_46	SSC6	SSC6_REGION_16	127736436	127744670	168	3.6e-63	2.9e-67	127737941	127738539	598	5182	5783	-1	67.38	604	188	6	592	TGTAGCATTAACTCAGATGATGTATTTTTT-GATAGTCATGTTAATGATATTAATATAATGTTTGGAGTAATGGGTTTTATCATTGAAGAAGGTTAAGATTTTGTACATAAACTATACCATAGGTAT-GTCTACTCTAACTAGTAATGACAACTCTAGTGCCTCCCTACAGGCTCTGTATGCTAATAGGAGAATGAGTATGATGCTAGTTAATATAAAGTAGATGTTTAGCATCATTGCAGTTGGTTTGGTGAATAGTGATGATATTATGTCCTCTAAGGATATTAACCAggatattaaATGAGATTTATGTATAGTAGTCCCAGAAAGGGTACTGTAAGTACTAAAAAAGATATTAATATAGACCAAGGACATTTGATGATTATGAAGTTAATCCTAA…
REF11	SSC6_NUMT_47	SSC6	SSC6_REGION_16	127736436	127744670	152	1.5e-55	1.2e-59	127739131	127739595	464	5804	6271	-1	67.02	467	151	1	1183	gaataaataaatggagaaaggTAGGTGTGCTGACTCTATAGAATCAAATCCTCATTTGCATAGGCTTGAGTTTTCTGTATAGACATTTAATGGAGGAAGTCAAAAAGTGATAAGCACAAGTAATGACCCTGGAAGTGTATTGATAAATAATGTCACTATAAGGTGCTTTACTCTTTCTCCAGGTAAAGTGAAAATAATAGATTAGATGTCAGTTGTGCTCTTTAATACTAAAATAATATGATCCTCATCAGTAGCTAGAGACATCCAGGGATAATCAGACTTTATCTACGGAATATCAGTATCAGGCAGTTGATTCAAATCCAAA---GTGATTAGATGTCTAGTGAAATTTTAGATGGTGTAGAAGGCAAACAAAGAGAAAAGTAGAGCCAGTAATTT…
REF11	SSC6_NUMT_48	SSC6	SSC6_REGION_16	127736436	127744670	75	6.7e-19	5.5e-23	127740778	127741024	246	6448	6691	-1	68.02	247	74	2	234	GGATTTAGAGGATGAATGTCTCCAGTTGGTCAGCAGCCACCTAAATCAGGTGTTGGAACTAGGCTTGAATTGTAAAAGGTTCTGAAGAAACTGGTGAaaaaaaaaatttCTCTTATTATATAGCAGATAGGCTATTCCATATCAGAGTCCTTTTTGGATGATTAATTCACAGTGACCTTGAAATGTATCTTCTCAAATGATGTCCCAT-TTCATTGGTATGTAATTAATACATTGGTTAATAAGCCT
REF11	SSC6_NUMT_49	SSC6	SSC6_REGION_16	127736436	127744670	177	1.9e-67	1.5e-71	127741258	127741764	506	6724	7243	-1	70.38	520	139	5	528	CATTTTACCAGACTAGATGTTATAAAGTGGGCTGTTAAGCCTCCTGTAAGTGGTCAGGGACTGGGGATTACTATAGGGTATGCATGGGTTTGGTGGGTCATTAAGTATTAACATGGAAATAAAGACTCACTTGTAGAGTGAGCAAGTAAGCTTGAATTATAAGTGCTGTGAATTC--GAATAGCAAGTAAAGTAAGAATAATAAGGGTGATACAAAGCTATGGTAGGACTAATGCTTATTAGGGCTAGGATTTCTCCTCCAATTAGGGGAATTCATAGGTGGCTGGCAGTAATCTTAGGTGTTAGTCATAAGGCTATGGTTATTGGTTGAATAATGAGACTGATGGTTT-TAGAGTTACTAGTATAGGAATTAGAGGTATAGGTGTTCCTTGGAGCAGG…
REF11	SSC6_NUMT_50	SSC6	SSC6_REGION_16	127736436	127744670	163	8.7e-61	7.1e-65	127742292	127742741	449	7245	7713	-1	69.66	468	123	3	94	AGGTCTAATAGATTTGTGGAGCCAGTAAATACAACAAGTGATGCAAGTATTAGGGGTCAAGTGTGTCCTTTATTATTGCAAATAGTTTTTATTTATTTTGATGAAAGTTGACTTAGTCACTGCTAAATAGAAGTTAGACCGTTATTAATGAGTCAGTTAAGTGTGGGTACCAG----------AATATAATAGTTATAATAACAACAGGTAGTCCTATCATTGTTGAGTTAGTGAAAGAGGCAAATAtattttttttCATTTGGTTCTTCAAGGGGTGAAATGTTTTGatgttttaattatttATAATTCTGTATTTGCATGGTAgaattatttttACATGTTTTATTG-----AAATAAATTATATCATAATTATTGAT----TACTAATGAAGCATG…
REF11	SSC6_NUMT_51	SSC6	SSC6_REGION_16	127736436	127744670	42	0.0034	2.8e-07	127742835	127742921	86	8996	9082	-1	74.42	86	22	0	317	ACTTAATATGTATTGTGGAGAATAATGTCCATGGGTGAATTAGCTAGAACAATTCCTGTCAGATATTCTACTCTGAATAGGAAAAT
REF11	SSC6_NUMT_52	SSC6	SSC6_REGION_16	127736436	127744670	96	6.8e-29	5.5e-33	127743238	127743535	297	9093	9391	-1	70.67	300	83	4	229	CTCACTATTTGGCAGGTAATCTTTTAGTATCACTTCCATGGAGGGTTGCAAGTCAACTAAATGCTTTTACTTCTGTGGAAGTGGCAATAATTATGGTAGCTGATACTAAAAAATGCTCCTTGTGTCAACATCTATACCCACTGTGAAAGTATGAGTAACTCTTACAATAAAACCTAAAGAT--AATGGCTATTATAACTCAAACTATTTCTGTATATCCAAAATATTCCTTTTCTCCTGAGTAATATGTAAACATATGTGAAATTATTCTGAA-CATGGAAGAATAAGAATACAAATTTC
REF11	SSC6_NUMT_53	SSC6	SSC6_REGION_16	127736436	127744670	34	22	0.0018	127743764	127743876	112	9377	9496	-1	67.23	119	32	1	118	AGAATATAAACTTGGGGATGACCAATGAATCAGAATTAGTGTTGATATAAAATTGATTCTTC-------TGTGAATGAAGGAAAGTAGTATTTAGATTGTGGTCTGTTAATAATATAGT
REF11	SSC6_NUMT_54	SSC6	SSC6_REGION_16	127736436	127744670	65	3.9e-14	3.2e-18	127743994	127744222	228	9481	9716	-1	68.22	236	66	3	76	TGTTAATAATATATTAATTCTAGCTGCTAAGCCTGGGAATGATAGTAGTAATGATATGTCTGTAAGTAGATTTGATTAAACAAATAGTGGTGT------TTGAGATAAGGCTGGTGGTTTCATATTAATAACTGTTGTGATTAAATTGATCACAACATTAATTGAGGACATACCTGCTAAATGTAGG--GGAAATGGTTAGGTCAAGTTCAAGATCCCATATGAGCTAGTTTACCA
REF11	SSC6_NUMT_55	SSC6	SSC6_REGION_16	127736436	127744670	94	6.1e-28	5e-32	127744298	127744670	372	10282	10667	-1	66.75	385	115	5	984570	TTGAAACCAGTTGATGAGGGTTATTGACTGTTAACTAAAATCTTGT--GGAATGGAAACCCACC----TAGTAAGGATTTAGCTTAATAAAAGTGTTTGATTTGCATTCAATTGATGCAAAATAAAGTCTTGCAATCTTTATTTTCCAGGAATTCA----ATTATATTTGTTTAGAGCTTTTAAGTCTCTTGAAATATGCTAATTAAAATTCCTAGAACAGTACTGATAAAGTTGATTTTAAGAGAAGAAGTAATGTCCATGATGCATTTAGTAGTGATAAAAGGGTTGCCCATTTCATTTTCTCAAATTGCCATTTTAATCTT-TTTTATTAATAGA--GCTATATAGTTAGTGTTGTGAAGTGTGTTAATCATAGGGAGAAAT
REF11	SSC6_NUMT_56	SSC6	SSC6_REGION_17	128729240	128734121	44	0.00038	3.2e-08	128729240	128729421	181	16579	16770	1	68.56	194	45	4	1057	tcattcttgtccttaTACTAATAACAAGCACAATTGAAAATGACCACCTTAAaaaaaaaGAGACTTTGCAATATATTTATTACACTGGTAAA-TAAATCAGAAAAGGAGAAC------------ATACTCAAGGAAGAAGCTCCGGCTCCACCTTCAGCTCCTAAAGCTGAAATTTGACTTAATCTATTCCCTG
REF11	SSC6_NUMT_57	SSC6	SSC6_REGION_17	128729240	128734121	80	2.8e-21	2.3e-25	128730478	128730749	271	423	704	1	67.97	281	80	3	393	CATTTAGTTCTAATTTCAGGGCCATTTCTCCCCTAATTGCCCACTCTTTCTCCTTAAATAAGACATCTCAGTGGACTA---TCAAATCAGCTCATGATCACATGTAA--TGGGTTTTATGCATTTGGTATTTGCAATTCT-----GGAGCATGCTGTGACTCAGCTGTGGCCATCAGAGGTCTTAACACAGTCAAGCAACTTATTGCTGAGCTTAAATTCAATAGTATTTACCGACATAACCAACCATAATGTGTTATTGACTCAATGGTCACAAGACATA
REF11	SSC6_NUMT_58	SSC6	SSC6_REGION_17	128729240	128734121	299	1.6e-125	1.3e-129	128731142	128732088	946	1346	2318	1	71.66	981	234	18	775	AAAGTGAGGCACTGTAAATGCCTACGTGAATTTACTAACTTCATAAACACATAGGTGTGGTCCCAGCCT----ATTAATTGCTAATAAAATCACAC--GCAAATATATGCATCCCATTGAGAATGCCCTCTAACTCATAAAAGATTAAAAGGAGCAAGCATCAAACACACTAAAAA--GTAACTCACAATGCCTTGCTTAACTTTGCCCCTGTGGGAAATGGCAGTGATAAAAATTAATCCATAAA--AAAGTTTGACTATGTTATATTAACTAATTAGGGTTGGTAAATTTTGTATCAGCCACCTTGGTCCTAAGATTATCTCACATTAATAGAAATCCAGAGTAAAGCATGTTAAAG----ATTATCCCAGAATAAAGTTAAGTGCTAATCAAGCTT…
REF11	SSC6_NUMT_59	SSC6	SSC6_REGION_17	128729240	128734121	111	4.9e-36	4e-40	128732863	128733086	223	2591	2820	1	77.29	229	46	2	288	AAAACTTATCCCTTTTATCTTTTGCATGATGATATAACTAGAAAACTT-TAACAAAGAGAATGTGAGTTAAAGTCCCTGAAACCAGATGAGCTACTTTGGAACAGTTTATAAGAACAAACTCATTTAAATGGCAAGATAGTGAGAAGATTTAT-----GAGGTGACAAGTCTAATAAGCCTGGTGACTGATGGTTGTCCAGAAAAGAGTTTTGGTTCAACATTAAATAT
REF11	SSC6_NUMT_60	SSC6	SSC6_REGION_17	128729240	128734121	84	3.5e-23	2.9e-27	128733374	128733745	371	2826	3231	1	68.06	407	92	9	284	AAAAGCATAAGTTTTGATGTAATTTTAAGTGTTATTCTAAAACGCTAAAGCTTTTTAGATACAGGATACAACCTTCTCTGGAGAATAAGCATATA------CCAAACTGG--CTAAAAGTAGCCACCAATTAAAAAAGCATTCAAGTTCATCTTAGT-ACCAACAGTAACAGGTCAAACAATAATTTA-----------ATACTGGACTAATCTATTAATTAATAGAAGAAATGCTGTTAATAAGAGTAACAAGAAATATTTCTCCTAGCAAAAGCTTACATCAG-AAGAGATAAGCCACAGATAGCTAACAA---------CAAAATAAACCTAAATATTCAA------ACATTGTTAACCCAACACAAGTATGCATTTAAGAAAAGATTTTAAAAAG…
REF11	SSC6_NUMT_61	SSC6	SSC6_REGION_17	128729240	128734121	44	0.00038	3.2e-08	128734029	128734121	92	3217	3310	1	77.42	93	20	1	18072121	aaaaaGTAGAAGGAACCCTGCCATCACAAACCCCACGTCTTTAT-AAAGACATCACTTCTAGCACTTCTGTTATTAGAGGCACAGTCTGCACA
REF11	SSC6_NUMT_62	SSC6	SSC6_REGION_18	146806242	146806317	65	3.9e-14	3.2e-18	146806242	146806317	75	6425	6500	1	93.33	75	5	0	2254041	CTAGATTGGTGGGATTACATACCCACGAAACCTTTAGTCAACAGCTAAATACCCTAGTCAACTGGCATCAATCTA
REF11	SSC6_NUMT_63	SSC6	SSC6_REGION_19	149060358	149060533	113	5.5e-37	4.5e-41	149060358	149060533	175	9845	10021	-1	84.09	176	27	1	7727684	GGTGCTCCGATTATTAA-GGTACAAGTCAGGTGCCGAATCCTCCGATCATAATAGGTATTACTATAAAAAAGATTATTACGAAGGCGTGGGCTGTGACGATTACGTTATAAATCTGGTCATCATCAAGTAAGGTCCCGGGCTGACCTAGTTCAGCACGAATTAGTAGGCTTAAAGC
REF11	SSC6_NUMT_64	SSC6	SSC6_REGION_20	156788217	156788402	123	9.5e-42	7.8e-46	156788217	156788402	185	9845	10030	-1	83.24	185	31	0	2352737	GGTGCTCCAATTATTAGTGGCACTAGTTAGTTGCCAAAGCCTCTAATCATGATAGGCATCACTATAAGAAAGATTATTCCAAAGGCATGAGCTGTGACAATTACGTTATAGATTTGGTCATCACCGAGTAAGGTCCCAGGCTGACCTAGTTCAGCATGAATTAGCAGGCTTCAAGCAGTGCCCAC
REF11	SSC6_NUMT_65	SSC6	SSC6_REGION_21	159141139	159141322	115	6.1e-38	5e-42	159141139	159141322	183	14183	14364	-1	85.25	183	25	2	11283649	CTTTGCTTTTATttacttttaattTAGTTCTTTCATCTTTCCCTTGCAGTACTATCACTATAGTGTCAGGTAAAAATCTCTTATCTCCTATACTTTTAATGTTAAATGAATGTTTTATtttattTGGATGTAGTTTTTGTATTTATCTGATACGTTGAGCTAGCTTTAGTTCAAAGCACTCAT
REF11	SSC6_NUMT_66	SSC6	SSC6_REGION_22	170424971	170425036	51	1.8e-07	1.5e-11	170424971	170425036	65	4927	4992	1	89.23	65	7	0	362200	CTGATACACCTATTATGAAGAAGCTTCCTGCCGCTGACACTAGCTCTATGTATATGACACATCTC
REF11	SSC6_NUMT_67	SSC6	SSC6_REGION_23	170787236	170811984	37	0.82	6.8e-05	170787236	170787301	65	13703	13768	-1	78.46	65	14	0	611	TTATTCATATTAAGAGTATTGCTTCTGTTAATTAGTAGATTAGTCCAGTATTAAATTAGGAGTTT
REF11	SSC6_NUMT_68	SSC6	SSC6_REGION_23	170787236	170811984	39	0.092	7.6e-06	170787912	170788042	130	13822	13954	-1	75.19	133	29	4	933	AATTGGTGTCTACTTTTAG-CCAACTATGATATTGTTTATGCTT-ATTCTCTAGAGAAAGTTGTATCCTGTGTGTAGAAAGGTGTACCTTTTTGGAATAT-TTTAAAAATTacattaaaaattacGGGTTTTG
REF11	SSC6_NUMT_69	SSC6	SSC6_REGION_23	170787236	170811984	108	1.3e-34	1.1e-38	170788975	170789417	442	13948	14413	-1	65.38	465	138	5	13949	TTTTAAGGTCGTATTTAAAGTTTAACTAAAACTATTTTCTGGAGAGCCAGCTGTCACCAGGCTTGTTAGGCTTGTCAACTCTACTCATAA---ATCTCATTATCTTGTCATTCAGATGAATTTGACCTTGTAAACTGTTCATGAATAGAT-ATCTTGTTTCGGGGTATTTGACTTAACTTCTCTTAG-------TTTTCCAGTTAAATCATTATGCCAAAAGTAAAAGGAATACATTTTTGGTAACTTTA--------ATGCTGCTTTGATAATTTCTTTATAGtaatttatctatagCACCAGATTAAAATATCTTTTTTTCTATACATTAGATGTTGAAGAATGTTTAATTTACTTATG----ATAGTTCAATTTGGGGCGAAGTTTGGGCTAGTTT…
REF11	SSC6_NUMT_70	SSC6	SSC6_REGION_23	170787236	170811984	128	4e-44	3.2e-48	170803366	170803769	403	3178	3598	1	72.58	423	93	9	797	TTGTTAACCCAACAAAAGTATGCATTTAAGGAAAGATttttaaaaaggCAAAAGGAACTCTACAACTACACACCTGGCCTCTTTATAAGAAACATTGCCTCTAGCACTTCTGGTATTAGAGGCTCTGTCTGCACAGTGATATCTGTTT-ATGGTCATTATATCCTGAGTGTGGAAAGGTGGCACAGTCATCTGTTCTCCAAATAGGGAC-TGTGTGACTGGTTACATGA-GGTTTTACTGTCTCT---CTTTAATCAGTGAAATTGACCTTCCCAAGTAAAGGCAGG--------AATAGTTTGAGAAGACCCTATGGAGCTTTAAttaattaatcaaAA----AACCAGTAACAACTTTAAGGGATAACACAGTTTTTA--ATGGATTAACAATTTTG…
REF11	SSC6_NUMT_71	SSC6	SSC6_REGION_23	170787236	170811984	49	1.6e-06	1.3e-10	170804566	170804688	122	3594	3720	1	72.22	126	31	1	281	CAAAACAATCTTGGAGTGATTAAAATTCAGACCAACTAATCAAAATGCCTT----ATCACCTACTGATCTAAAGCACTGACCATTGGAACAAGTTACCTTATGGATAACAGGATAATCCTATTCta
REF11	SSC6_NUMT_72	SSC6	SSC6_REGION_23	170787236	170811984	87	1.3e-24	1.1e-28	170804969	170805130	161	3739	3903	1	78.66	164	32	1	1036	GGGTTACAACCTCGATGCTGGATCAGGACACCCCAATGGTGTAACTGCTATGAAGGGCCAGTCTGTCCCACAGTGAAAGTCCTACATGGCTTGAGTTCAGACTGGAGCAGTCCTGGTC---ACCTACCTACTATAGATTTCTCCCAGTAAGAAAGGAAAGGAGA
REF11	SSC6_NUMT_73	SSC6	SSC6_REGION_23	170787236	170811984	41	0.01	8.4e-07	170806166	170806322	156	3936	4095	1	69.38	160	44	3	318	TAAATGAGGATATAATCTACCTTTGATTAATTTATAC-ATCCCCTACTGTAGAACAGGGTTTGTTAGGGTTTTCAGAGCCCAGCAATTGCAAAAAATTTGAACCTTTATCCACAGCGGTTTAAGTCCTCTTCGTAAT---ATGTTTACAATCAGCATTCT
REF11	SSC6_NUMT_74	SSC6	SSC6_REGION_23	170787236	170811984	262	6.5e-108	5.2e-112	170806640	170807804	1164	4124	5321	1	65.86	1201	369	17	19	TAGTGTTCCTCACATTAAGTGAATTAAAATTCCTAGGCTGTCTACCAATCCAGAAAGGGTCAAATAGTGTCAGCCCCTATGGCTTATCATAACCCATTACTGATGCAGCCAAGTTACTTATTAAAGAGCCACTACgaccaacaccatcatcaA----CTTGTACATTGTGGCGGCAATGCTACCATTAACACTGGCTGTCCCATTATGAATTCCTCTCCCCATGTCACATCCACTCAGTGACATAAACCCAGCTATACCCTTCATATTAGCTATATGAAGCCTAGCCGTTTATTCCATCTGCTGGTCTGGATAGGCTTCAGATTCAAAATACACACTCATTGCAGCTCTCTGTGGGCAGCAGCACAGACCATCTCATGTAAAGTAAAACCAGCAGTTAT…
REF11	SSC6_NUMT_75	SSC6	SSC6_REGION_23	170787236	170811984	77	7.5e-20	6.1e-24	170807823	170808137	314	5375	5687	1	65.41	318	100	3	1505	AAAAAAATTAACCCATAAGCCGTAGAAGCATCCAGCAAATATTATCTAAAACATTCCACCACATCAATACTACTTATGATGGCCATTATTGTTAATCTAATATACTCAGTTCAGGGAACACAATAAATTACAAAAATCTTTAGTACAACAGCATCTACCATCAAAacaacagcttttgtcatAAAATTGGAACATTCCCAATTTCATCTCTGAGTGCCTGAGGTAACATAAGGC-TTCCATGAACAGCAGGC---CTGATGCTATAATGGGACAGACCTGCACCCCTAACAGTTTTATACCAAATCTTACCATCCATC
REF11	SSC6_NUMT_76	SSC6	SSC6_REGION_23	170787236	170811984	99	2.5e-30	2.1e-34	170809642	170810123	481	5715	6204	1	64.3	493	160	6	882	TATCATGAATCACAAGCGGAGGCTGCAGGGGATTCAACCAGGATCAACTAC-AGAAATTATGGTCTGTGCGTCAAGTGCCTACAAAGCATGAGTAACAGCTATTACAATGCACAATCCAGCCGtcacaatcctcaatGCACTGATTGATATCATCATAACACTGTC----TTCTTACTACCGATGTCCAGCTCAGGTACCacaacagcatcatcatcACacacataaaaacacacaccTCCCACCACAGCCCTTCTCCTCACCACAGGAGCACCAATAGCAGGTCTCCCACCACCATCAGAGTCTTTACCCAAGTGGGTAATTATTCAAGAAATaacaaaaattattacatcattctattatcatcattgtagtagCCATCAGAGCACTACTCAGCATA…
REF11	SSC6_NUMT_77	SSC6	SSC6_REGION_23	170787236	170811984	53	2e-08	1.6e-12	170811005	170811170	165	6242	6409	1	72.02	168	43	3	18	CTATTACTACAATTAACACCCATTCTATCAGTGCTGGACTAGGAATTTAGGTTTGTTTTGACCAAGAGTTTTGAAAACGCTAAGCAAAAATAATTTATTTGATTCCTGAAAA--TAAAGATTGCAAGACTCCAGCCTACATC-ATTGAATGCAAATCACACTCTTTAA
REF11	SSC6_NUMT_78	SSC6	SSC6_REGION_23	170787236	170811984	119	7.6e-40	6.2e-44	170811188	170811454	266	6451	6712	1	76.32	266	58	3	-2	GAAATTTTAGGTTAACAGGTAAATATTCTAGTCAATTGGCTATAATCTACTTCTCTCACCTTCAAGAGAAGTAAAAGTCTGGAAAAGCAGCTGTAGAATTGAAGCTGCTTCTTTGAATTTGCAATTCAATTTGTTGATTCATCACAGGGTTTGGCAAAAAGAGGGCTCCATCTCTTTCTTTAGATTTATACTCTAATGCTTGCTCAGCCATTTTACCTGTGTCCATACACTGCTGATTATTTTCAATGCATCACAAAGATATCAGC
REF11	SSC6_NUMT_79	SSC6	SSC6_REGION_23	170787236	170811984	158	2.1e-58	1.7e-62	170811452	170811984	532	6733	7271	1	69.13	541	155	7		GCCTGAGCTGGAACAGTAAACAACACCTGAAGTCCAGGAATCCATGCTGAGCTGGGCTGATCTGGAGCCT--CCTGGAGATGAGCAAATCTGTAATGCAGTCATGGCAGCCCCTGCATTTGAGTAACAATTTTCTTTATAGTTGTGCCCATTGTGATTGGAAGGTTTGG-AACCGTCTTGTTCCACTAATAACTGGGTCACCTGATGTCGCATTCCC-CACATACATAATATAAGCTTTTGACTACATGCCCCCTCATTCTTACTCCTACTTGTGTCATCACTGGTAGA-GCCGGTTCTGGTACCAGTGGAAGCATACATCCACCTCTAGCCGGCAATCTGGCACATGCAGAAACCTCTGTTGACCTAACCATTTTCTCCTTAATTTTAGCAGATGTTT…
REF11	SSC7_NUMT_1	SSC7	SSC7_REGION_1	1170807	1171030	155	5.6e-57	4.5e-61	1170807	1171030	223	12123	12347	-1	86.16	224	30	1	9696810	TGGTGTAGGCCAGGGTTGAGATAGATCACATGATGGCTAAGGGTCAGGATGTAAAGACTACTCAGATGTGTTCTTGTGTTGTAATTACGGTGGACAGAGTGTATGAGCCGTTCATTAGGAGTA-TGATAACAGGATGATTGCTAGTGTTATTTCATATGAAGTGGTTTGGGCTACTGCTCGTAAGGCTCTGATGAGTGCGTATTTTGAGTTGGATGCTCATCCT
REF11	SSC7_NUMT_28	SSC7	SSC7_REGION_16	10867840	10868018	26	140000	9.4e-06	10867840	10868018	178	12916	13094	-1	57.3	178	76	0	15156815	AAACTAACCTGTCTCACGACGGTCTAAACCCAGCTCACGTTCCCTATTAGTGGGTGAACAATCCAACGCTTGGTGAATTCTGCTTCACAATGATAGGAAGAGCCGACATCGAAGGATCAAAAAGCGACGTCGCTATGAACGCTTGGCCGCCACAAGCCAGTTATCCCTGTGGTAACTT
REF11	SSC7_NUMT_2	SSC7	SSC7_REGION_2	26024833	26024899	30	1800	0.15	26024833	26024899	66	7144	7210	1	72.73	66	18	0	4679359	GCTATGACTTTCATTATGACCATTATCAACAGAAGGCCACCAGCTACATCCCAATAATAAATACCC
REF11	SSC7_NUMT_3	SSC7	SSC7_REGION_3	30704258	30704600	186	9.8e-72	7.9e-76	30704258	30704600	342	10878	11222	1	79.07	344	70	2	6419565	CCTCAATTACATATTTATACAGAAAAACCAAGCCCCTATGAATGTAGATTTGATTCCATAGGATCACCCTGCCTACCTTTTTCCATAAAATTTTTCCTAGTAGCCATCCCATTCCTCCTGTTTAATCTAGAAATTGTCCTCTTCCTACCTCTATGCTGAGTATCCCAAACAAATAACCTAAAATC-ATACTTAC-CTAGCATTAATCCTAATTTCACTCTGAGCAATAAGCTTGGTTTATGAATGAACTCAAAGAGGACTTGAATGAACCAAATATGAGAATTAGTTTAAGATAAATCAAATGATTTCAACTTATTAAACTATGATTAAATTCATAATTGTTAA
REF11	SSC7_NUMT_4	SSC7	SSC7_REGION_4	37124165	37124369	43	0.0011	9.4e-08	37124165	37124228	63	3177	3240	-1	84.13	63	10	0	34	TGCTTGTAATGCAGCTGTATTAGCGTCTGTTCGCCCATGTCATCATCTGATTAGTAAAAAGGA
REF11	SSC7_NUMT_5	SSC7	SSC7_REGION_4	37124165	37124369	48	4.8e-06	3.9e-10	37124262	37124369	107	2459	2566	1	78.7	108	21	2	10638479	AACAGTACAATCAAGTTAAACCAAACATTTATTAAACATCTAAAGTAGAGGAGATAGAAATTTATATT-TGACGCTATAGAGAAAGTACCGCAAGAGAGTGATGAAAG
REF11	SSC7_NUMT_6	SSC7	SSC7_REGION_5	47762848	47762935	60	9.2e-12	7.6e-16	47762848	47762935	87	6298	6384	1	88.51	87	9	1	2941329	ACAGACCAAGAGCCTTCAAAGCTCTAAGCAAGTACAAAGTACTTAACTCCTGACAAACCTAAGGACTGCATTATGGTATCTACGTCA
REF11	SSC7_NUMT_7	SSC7	SSC7_REGION_6	50704264	50704332	42	0.0034	2.8e-07	50704264	50704332	68	12465	12533	1	80.88	68	13	0	4086759	CCACAGCCTAACATCCTCTATACTATTTTGTCTTGCAAACACCAACTACGAACGTGTACCTTGCCGAA
REF11	SSC7_NUMT_8	SSC7	SSC7_REGION_7	54791091	54791268	46	4.3e-05	3.5e-09	54791091	54791163	72	7192	7264	1	81.94	72	13	0	-1	TCTCAATACCAAACACCTTTATTCGTCTGATCAGTACTAATTACAGCTGTGCTGCTTCTCCTGTCTTTACCA
REF11	SSC7_NUMT_9	SSC7	SSC7_REGION_7	54791091	54791268	85	1.2e-23	9.6e-28	54791162	54791268	106	15436	15544	1	92.59	108	6	1	1025308	AATCTAACCACGACCAATGACATGAAAAATCATCGTTGTATTTCAACTACAAGAACCCTA--ATGACCAATATCCGAAAATCACACCCATTAATAAAAACCATCAACA
REF11	SSC7_NUMT_10	SSC7	SSC7_REGION_8	55816576	55817134	51	1.8e-07	1.5e-11	55816576	55816683	107	4905	5018	1	78.76	113	18	2	265	CCCATGATTCCAATATGATCAACTAATACATCTACTCTGAAAAAGCTTCTTACCCCCAACACTGTCCCT-TGCATATG-----TTTCACCACCCATTATAACAGCAAGCACTC
REF11	SSC7_NUMT_11	SSC7	SSC7_REGION_8	55816576	55817134	128	4e-44	3.2e-48	55816948	55817134	186	4998	5185	1	86.1	187	25	1	91440	taaTATAACAGCAAGCACTCCCCTAGAAACATAGAAATATGTCTGATAAAAGAGTTACTTGGATAGAGTAAATAATAGAGGTTTAAAGCCTCTTATTTTTAGAATAATAGGTCTTGAACCTACACCTAAGAATTCAAAAGTCTTCGTGCTACCACACGA-AGCATATTCTATAGTAAGGTCGGCTAA
REF11	SSC7_NUMT_12	SSC7	SSC7_REGION_9	55908574	55911476	131	1.5e-45	1.2e-49	55908574	55909053	479	6804	7271	1	67.22	482	140	5	1186	ACATGAAGATGAGCAAATTTGTAATGTAGTCATGGCAGTCCATGCATTTGTAATAATTTTCTTTATCGTTTTGTCCACTATGACTGGAAAATTTGGAAACTGTCTTTTTCCACTAATAACTGGGGCACCAGATGTGGCATTTCCCCAAACACACAATATAAGCTTTTGACTACTTCCCCC--CCTCATTCTTACTCCTACTTGTATCAATAGTAG-AGCTGGTTCTGGTACCAGCTGAAGCATACATCCACCTCTAGCCAGCAATCTGGCACATGCAGGACCCTCTGTTGAACTAACCATTTTCTCCTTAATTTTAGCAGGTTATTTCCTCAAAACTTGGTGGAGGAAATACTCAGTCATACTGTTATGACTACAGTCTTTAATGTAAAACCACCAGCC…
REF11	SSC7_NUMT_13	SSC7	SSC7_REGION_9	55908574	55911476	341	1.6e-145	1.3e-149	55910239	55911476	1237	7267	8542	1	67.42	1280	369	15	136247	CTGGCAGCCAGAATTATTCTACTGTTAACAGATCAAAATTTAAATACTACTTTCTTTGACCCTGCAGGAGG---AGACACAATTCTATACCAACACCTAATTTGATTCTTTGGTCACACTGAAGTCTGTACTCATAGCCTACCTGGGTTTATAATAGTCTCACATATT---ACATACTATTTAGGACAAAGAGTGCTTTTCAGATACATGGGAATGGTATGA---ATCATGCCCACTGGCTTTTCAGGCTCTATCTTGTGGGGCCGTCAGATGTTTCTCATAGGGGTAGATGTCAACCCATGAGCTTACTTTACATCAGCTGCCATAATTATCGCTATTCTTCCAGGAGTAATAGTATTTAGCTGATCAGCAACTCTTCAAAGAGGTAGTGTAACATGC…
REF11	SSC7_NUMT_14	SSC7	SSC7_REGION_10	56047723	56054267	236	1.6e-95	1.3e-99	56047723	56048534	811	9505	10330	-1	68.39	832	235	10	16	TGCTAGGACTGGGAGTGCTAATTACAGTAAGATGGCTATAATTGGGGCAAATCAAACAAATAATGGTGTTTAGAATTGGAACAATGGCTGGTGGTTTTACATTAAAGATTCTACTCATCAAAGTGTTATCACCGAGATTTGATGAAACATCTGCTAAAATTAAGGAGAAAATGGTTAGTTCAACAGAGGGTCCTGCATGTGCCAGATTGCTGGCTAGAGGTGGATGTATGCTTCAACTGGTACCAGAACCATC-TCTACTATTGATGATACAAGGAGGAGTAAGAATGAGGGGGGAAGTAGTCA-AAGCTTATATTATGCTTGTGGGGAAATGCCACATCAGGTGCCCCAGTTATTCATGGAACAAGAGAGTTTCCAAGCTTTCCAATCATAGTGG---…
REF11	SSC7_NUMT_15	SSC7	SSC7_REGION_10	56047723	56054267	56	7.4e-10	6.1e-14	56048550	56048713	163	10370	10536	-1	73.05	167	40	3	255	TAAAGAATTCGCTTTGCATTCAATTGATGTAGGCTAGAGACTTGCAATCCTTA--TTTTCAGGATTTAAATATATTGTATTTGCTTAGGGATTTGAA--AACTTGGTCAAAATGAACCTAAATTCCTAGTCCAGTACTGATAGAATGGGTGTTAATTGTAGTAATAG
REF11	SSC7_NUMT_16	SSC7	SSC7_REGION_10	56047723	56054267	120	2.5e-40	2.1e-44	56048968	56049373	405	10526	10946	-1	67.62	420	121	4	1311	GTAGTAATAGAGCGGATATTATGATTGGTTATGCAAGGAAGGTTATTTGTTTTGTATGTGCAAATTGTCATTTTGTCTTGATGTTTACTG---AAGGGAATGTAGTTAGTGATGTGGACAATGATGGCCACAAGTAGAAATATAGCA--AGTAGTGCTCTGATGGCTAATAGTATAAGTAGAAAGATGTTATCATATT-----ATCTCTTGCATGATTATTCACTTGGGTAAAAACCCTGAGAGTGGTGGGAGACCTCCTAATGATGCTGTAGTGGTGAGGACAAGGATTGTGATGGGAGGTGTGTGGTTTTCtgtgtgtGATGAGGATACTGTTGTGATACCTGAGCTGGGCATCAATATTAAGAAGAT-----GTGTTATTATGATATAAAGCAGTG…
REF11	SSC7_NUMT_17	SSC7	SSC7_REGION_10	56047723	56054267	37	0.82	6.8e-05	56050684	56050863	179	11099	11283	-1	65.76	184	58	3	237	GTAAGATTTGGTATAAAATTGTTAGGGGTGCAAGTCTGTCACATTAAAGCATTGG---GCCTGCTGTTCATGGAA-GTCTTGTGTTGCTTCAGAAACTCAGAAATGAAATGGGGAGTGTTCCAATTTTATGAC-AAAACTATTGTTTTGATGGTGGGTGCTGTTGGACTAAAGATTTTTGAAAT
REF11	SSC7_NUMT_18	SSC7	SSC7_REGION_10	56047723	56054267	59	2.8e-11	2.3e-15	56051100	56051326	226	11569	11805	-1	69.92	236	61	5	13	gggggATAGGCCTGATAGCTCA-CTGTGTGGACCTTCCTCTAGCATGTGGTGTAACATGGAAGCCTGGAGCATGTAAAACTCTTAACGGTAGCT-CAATTCCTATGATTCTAGGAATAAGAGGGCTTAGACCTTTGTTATTTACTGT----AAGTAACT-TTTTGTCGGACATA---CTAAGTTTATGGTGGAATTTCTGATGTGAAGACACATAGTGAAACCTCTCATATACATA
REF11	SSC7_NUMT_19	SSC7	SSC7_REGION_10	56047723	56054267	149	4e-54	3.3e-58	56051339	56051964	625	11839	12495	-1	64.02	656	205	5	297	TAGATGTGTAAATGGATCATATCAAAAATGCAGGTAGAGTGCTAAAATTCATAGAAAGGAGATTGCTAGGG---GTGTTTTAATTATGACATTGGCTGTATGTAATTCTGGCCTGTAGGGGTTGTGAAATGCTCCTAAAGGTAGGATTGTTGTGAAAATGTTTATAAGAGTGCTATTGACACAGTATCTA--GGAGAACAAGGAGAATGGGCCTGCTACACTTTCTACATTGAAGCCAAATACAGGTTTTGATGCTACTTCTGTTAAATTACATGGAATCCACTGGATTTCTGCTAGAAT-------AATCAAGTTCTGGGTAGGGGCCAAGGTGGGAAAATTAGTCCTAGGTGTTTCTGTGTGATAATTACTGGTGGGAGGGTAAATTGTCCATTTAT…
REF11	SSC7_NUMT_20	SSC7	SSC7_REGION_10	56047723	56054267	195	5.1e-76	4.1e-80	56052261	56052897	636	12536	13184	-1	69.85	650	180	9	671	AATAACTTGACTGCATCAGTAATGCGTTATAATAATCCATAGAGGCTGACAGTTTTTGACCCTTTCTGGATTTGTGGTTAGCCTAGGATTTTTAATTCCCTTCATGTAAGGAATGCTATAGCATGTAAAATTGGG-TAATTAGTGAACTAATGCTCATTCTAAGCATATTCTTAGGAAGATGAATTGAACTACTGTGGATAAAGTTTCAAGTTTTTGTGCAATTGCTGGGCTCTGAAAAC-TAACAAACCCTGTTCTACAGTAGGGGATGT-ATTAATTaatTGAATTAAGATTATATCATCATTTAGTTTGAAGACAT-TTTGAAAATTAGGCCTTTTTTCTCTTGTCCTTTCTTACTGGGAGAAGTCTATAACAGATAGAAAGTGACCAGGACTACT…
REF11	SSC7_NUMT_21	SSC7	SSC7_REGION_10	56047723	56054267	38	0.27	2.3e-05	56053568	56053692	124	13180	13308	-1	70.31	128	34	2	276	TTTATTTTCCAAGGGCATCCCAACCAAAATTGTTAATC--TGTTAAGAATTATGTTATCCCTTGAAGTTC--AGTTACTGGTTTTTTGATTAATTAGTTAAAGCTCCATAGGGTCTACTCAAGTTATT
REF11	SSC7_NUMT_22	SSC7	SSC7_REGION_10	56047723	56054267	96	6.8e-29	5.5e-33	56053968	56054267	299	13353	13655	-1	72.55	306	73	6	20950473	aagaagaagaCAGTAAAACCCTCAAGTAACCAGTCACACA-GTCCCTATTTAGAGAATGAATGACTATGCCACCTTTCCACATTCAGGATATAGTGACCATTAAACA--TATCACTGTGCAGGCAGATCCTCTAATACCAGAAGTGCTAGGGGCAATGTTTCTTATCAAGAGGCAGGGTTTGTAATTACAGAGTTCCTTCTACCATTTTAAAAATATTTCCTTAAATGCATACTTTTGTTGGGTTAACAGT----GTTTGAAAATATTAAGTATTAGTTTGGTTTATTTCATTGTTAACTATCAGT
REF11	SSC7_NUMT_23	SSC7	SSC7_REGION_11	77004740	77004830	36	2.5	0.0002	77004740	77004830	90	5563	5653	1	70	90	27	0	288618	CTCCCCCTTTCACTTTTGAATACCCAGAGTTACATAAAGCATTCCACTAACAACAGGTCTAACTCTGTTAACATGGCAAAAACTGGCACC
REF11	SSC7_NUMT_24	SSC7	SSC7_REGION_12	77293448	77293538	40	0.031	2.5e-06	77293448	77293538	90	5563	5653	1	72.22	90	25	0	5176306	CTCCCCCTTTCACTTTTGAATACCCAAAGTTACATAAAGCATTCCACTAACAGCAGGTCTAACTCTGTTAACATGGCAAAAACTGGCACC
REF11	SSC7_NUMT_25	SSC7	SSC7_REGION_13	82469844	82470040	133	1.7e-46	1.3e-50	82469844	82470040	196	16483	16679	-1	87.31	197	23	2	16000304	ACGCATGTTGACTGGGACGTATTTGACATAA-ATGTACTATGTACGATCAATAATAAtatgtactatgtaatattaataataatatgtacatgcttataTGCATGGGGACTAGCAATTAATGCATGACGTACATAGGGTTATAGTTATATTGGATTATGGTTTTTTAATGGTTTAATTTTTGGAGTTACATATTtgt
REF11	SSC7_NUMT_26	SSC7	SSC7_REGION_14	98470344	98470588	200	2.1e-78	1.7e-82	98470344	98470588	244	3791	4035	-1	90.98	244	22	0	12724160	TGAGTTAGCAGTTCTTGCAAACTTTTTCGGTAGATAAGAATATTTAATTTTCTACTACTAGATTCACAATCTAGGGTTTTTGTTAAACTATATCTACAGCAAAGGGGCCCTAGAATTGTTTTAGGGTTTAGAGTCAGTagtagtagtggtaggaggtGTAGGGCTATAAGAGCATTTTCTTGTGTAAATGAAGGTTTGATATTGTTAATGTGGTGGGTGTATTTTCCTCGTGTTGTAATTAGTA
REF11	SSC7_NUMT_29	SSC7	SSC7_REGION_17	111194748	111194804	26	140000	9.4e-06	111194748	111194804	56	13254	13310	1	73.21	56	15	0	497204	ACTCAGGCCAAGAAGTAATTATCTCCATCTCACACCGAATGACTATGCGAACCGTA
REF11	SSC7_NUMT_27	SSC7	SSC7_REGION_15	111692008	111692088	58	8.3e-11	6.8e-15	111692008	111692088	80	14054	14134	1	86.25	80	11	0		CCTCACCTAGCATTTCTGAGTATCTGCACCCGTGCATTCTTCAAAGCAATACTATTCATTTGTTCCGGATCCATTATCCA
REF11	SSC8_NUMT_1	SSC8	SSC8_REGION_1	12487559	12487837	174	5e-66	4.1e-70	12487559	12487733	174	15670	15844	-1	100	174	0	0	-2	tagtgtaagttagGCTTATTGTATTTGTACACTCTGCTTTGTTTTTGGGGTTTGGCAAGGCGTTATAGGGTGTGTAGAGCATAAGTTTAATGgggggtaaggggggttTGAATGAGCTAATAATTTACCTGCTTATATGCgcgtgtacgcacgtgtacgcacgtgtacgcacgt
REF11	SSC8_NUMT_2	SSC8	SSC8_REGION_1	12487559	12487837	78	2.5e-20	2.1e-24	12487731	12487837	106	16072	16178	-1	86.79	106	14	0	4427317	gtTATGTCCTGTGACCATTGACTGAATAACACCCTGTTTAGGTTACTGCGCCAGATCATGAATATCATGAAGTCCAGCTACAATTGATTTGACTGTGTTAGGGCCT
REF11	SSC8_NUMT_3	SSC8	SSC8_REGION_2	16915154	16915400	228	1e-91	8e-96	16915154	16915400	246	12548	12794	-1	96.34	246	9	0	6025299	GCGTTGGAGATGGATTGAAGTAGGCCGTAGGGGCCTACAACGTTGGGTCCTTTTCGTAGTTGCATATAACCTAGCACTTTTCGTTCTACTAGGGTGAGGAATGCTACGGCCAGTAGGATAGGAATAATTAGGCTTAGAATATTAATTATGAACATGTTATTAGGGAGAGGAGTTGAACCTCTGGTAATAAAGGTTTAAGTTTTACGCAATTACCGGTCTCTGCCACCCTAATGTGCCCTGTTCTAG
REF11	SSC8_NUMT_4	SSC8	SSC8_REGION_3	22940699	22943055	238	1.7e-96	1.4e-100	22940699	22941337	638	1545	2181	1	74.77	650	138	12	240	ACCATAACCCCATGGGAAATAGCAGTGATGAAAAATTAACACATAAATGAAAGTTTGACTGAGTTATATTATCTAGGGTTGGTAAATACTGTGCCAGGCA-----GTTATACAATTAAcccaaattaattttttttaaaTGTGTAAATCATGTTAAAAAGaaagaaaaa---aataTAGCAAAATTCTAACTAAGCCATAAAA-GCCATAGCTAAActaaaataaaCTATGAAAGTGATTTTACTGTTTCTTGATCACATGATAGCTAAGACCCAAACTGAGATTAGTTACCCTACTATACTTACCTACCCTAAACTCAAATAATTTTAATAAGGAAACATTTACCAGAGTATTACTAGTAGCAGCTTAAAATTCACAGGACTTGGTGGTGCTTCATAG…
REF11	SSC8_NUMT_5	SSC8	SSC8_REGION_3	22940699	22943055	280	1.8e-116	1.4e-120	22941577	22942369	792	2165	2958	1	73.51	804	190	14	177	aaaaaaaaaaagAGGTTTTAGTAGTAAATTAAGAACATAATGCTTAACTGAATAAGGCCATAAAACAcacacATACTGCCCGTCATCCTCCTCAAGTAATATATTATATCCCTATAACCTATTAACAAATACT-AATTATACAAGAgaagacaagtcaaaacaaaGTAAGCATACTGGAAAGTATGCTTGGATAAATCAAAGAATGGCTTAAACAAAAGTACCTAGTTTACACCCAGGAGATGTCATAATTTATGAAAACTAT-----AAATCTAGCCTAAACCTTCCACAAACTCAATTATCATAAGGATATCAAATAAATCATTCACCCAACATTTAAAGTTTGGGAGATAGAAAATTTAAGACACTTGGCCTTAGAGAAAAAAATACTGTAATGGA…
REF11	SSC8_NUMT_6	SSC8	SSC8_REGION_3	22940699	22943055	256	4.7e-105	3.8e-109	22942546	22943055	509	2994	3508	1	78.25	515	105	5	9475794	CCCAGGAACTTCCAATCAACTCTGAGTTTAACACTGGACTAATCTAAT-AATCATAGAAACAATAATGTTAATATGAGTAACAAGAAATATTTCTCTCTGCATAAGATTACATTAGTAAATGATATTATATGGATAGTTAAC-AGCAAATAAGCTTAGTAACATTAAAACTTTGATTAAATATACTATTAACCCAACACAGGTATGTTTTCAAGGAAAGATGTTAAAAtgttaAAGGAATTAGGCAAATGCAAACCCTGTATGTTTATTAAAAACCCCATCTCTAGCATAACTACTATTAGAGGCACTGCCTGCCCAGTGACATTTGTTGAATGGCCATGGTATCCTGACCATGCAAAGGTAGCATAACCAATTGTTCTCTAAATAAGGACTAGTATGA…
REF11	SSC8_NUMT_7	SSC8	SSC8_REGION_4	32418849	32420386	1269	0	0	32418849	32420386	1537	9306	10843	1	91.28	1537	134	0	19497318	CCTACGATAATAGGACTACCTATTGTCACCTTAATTATTATATTCCCCAGCCTATTATTCCCAGCACCCAAACGACTTATTAATAATCGCATGATCTCCATTCAACAATGATTGATCCAATTAACATCCAAACAAATAATAGCTATTCACAACCAAAAAGGCCAAACCTGGTCACTGATACTCATATCTCTAATCATATTTATTGGCTCAACAAATATCCTAGGTCTACTACCACACTCATTCACACCTACCACACAGCTATCAATAAACCTGGGCATAGCAATTCCCCTATGATCAGCAACTGTATTTACAGGATTCCGCCATAAAACCAAAGCATCACTAGCCCACTTTCTACCACAAGGAACATCCGCTCCACTGATTCCTATGCTCGTAATCATT…
REF11	SSC8_NUMT_8	SSC8	SSC8_REGION_5	51917704	51917874	142	8.6e-51	7e-55	51917704	51917874	170	4968	5138	1	91.76	170	14	0	2589869	AGCCCTATGAATATGACACATCTCACTACCCATCATAATAGCAAGCATTCCCCCACAAACATAGAAATATGTCGGACAAAAGAGTTACTTTGATAGAGTAAAAAATAGAGGTTCAAGCCCTTTTATTTCTAGAACAATAGGACTCAAACCTACACCTGAGAATTCAAAAT
REF11	SSC8_NUMT_9	SSC8	SSC8_REGION_6	54507743	54508045	92	5.4e-27	4.4e-31	54507743	54507849	106	7911	8017	-1	93.4	106	7	0	-5	TTAGACCGAGGGATGGGACGGCTCATGAGTGTAATACGTCTTCAGAAGACACTAATATTCGAATTGTTATTTCTATTGGTAGAACAACTCGATTGTCTACCTCTAG
REF11	SSC8_NUMT_10	SSC8	SSC8_REGION_6	54507743	54508045	187	3.3e-72	2.7e-76	54507844	54508045	201	12789	12990	-1	96.52	201	7	0	17981425	TCTAGGGCTGAGATTATTATGAGTTAATTAAGTTAAGATTATATCATTAATTATCTCTGAGACGCGTTTGTGAGGTTGGTCCCATTTCTCTTGTCCTTTCGTACTGGGAGAAATTTATAATAGATAGAAACCGACCTGGATTGCTCCGGTCTGAACTCAGATCACGTAGGACTTTAATCGTTGAACAAACGAATTATTAAT
REF11	SSC8_NUMT_11	SSC8	SSC8_REGION_7	72489470	72489684	182	7.8e-70	6.4e-74	72489470	72489684	214	9904	10118	-1	92.52	214	16	0	16436383	TACTGATAATTAGATTATTACAAAGGCATGGGCTGTAACAATTACATTATAGATTTGGTCATCGCCAAGTAAGGTTCCGGGCTGACCTAATTCAGCGTGAATTAGTAGGCTTAAGGCAGTACCTACCATTCCTGCTCAGGCACCAAATAGTAGATATAGGGTGCCGATGTCTTTGTGGTTTGTTGAGTATAGTCAACGATTTACGAACATAGGT
REF11	SSC8_NUMT_18	SSC8	SSC8_REGION_13	88926067	88926236	32	200	1.2e-08	88926067	88926236	169	4289	4455	1	63.53	170	57	2	10968884	TTACTGCACTGATCTTAGTTGTCACTCTAGCCCTAACCATACAGTTTCATTCCATATCCCATACTGTATGCAGGAATTAACATATACCAAAGTGTAATATTTATAGTAGTTATACTGAGT-TAGCTATTTATTTCATTCTCTAATCAGGCTAAGCTTCAAATTTAAAATA
REF11	SSC8_NUMT_12	SSC8	SSC8_REGION_8	99895120	99898621	271	3.4e-112	2.7e-116	99895120	99896026	906	5641	6575	1	69.21	942	246	13	291	AAAACTTGCACCCCTATCAGTTTAAAACCAAATTTCACCATCCATCAACCTAAATACACTATTAATCACAGCTATATTATGAATCATAATTGGAGGCTGTTGGGGACTCAACCAAACTCAACTAC-AAAAATTATAGCCTGCTTGTCAATTGCCCATACAGGATATATAACAGCTATTATAATGTATAATCCAACCATAACAATCCTAAACACCCATCATTTATATCATAATAACACT----ATCTTCTTACTATTTATGCCAATCTCATGTACTCCAACAATATCACTATTAC-------ACATAAAATAACTCCCATCACAATTCTTAT---------CCTTGCCATTACAGCATTACTAGAACCACTATCAGGATTTTTAC--TTAGGAATAATTA…
REF11	SSC8_NUMT_13	SSC8	SSC8_REGION_8	99895120	99898621	672	4.5e-303	3.5e-307	99896317	99898621	2304	6597	8928	1	67.61	2365	671	23	1246123	TGGCAAAAAGAGGGCTCA----CTTTCTTTATATTTATAGACTAATGCTAATTCAGTCATTTTACCTGTGTTCATCAACTGTTAATTATTTTCAAGAAATCACAAAAGTATCAGCAGTTTATATTTACTATTTGGTGCTTCACCTGCAACAGTAGGCAACATCTTACATCCATTAATCCAAGCTGAGCTGGGCTAATCTAGAGTGCTGCTTGGAGATGACTCAATCTATAACATACTCATGGCAG-TCTTGCATTTATAATAATTTT-TTTATAGATGTACCAATTATGGTTGGAAGGTTCAGAAACTGGTTTGTCCCACTAATAACGGGGACACCTAATATAGCATTACCCTGAATAAATACTATAAGCTTTTGACTATTTCTCCCATCATTCTTACT…
REF11	SSC8_NUMT_14	SSC8	SSC8_REGION_9	101144744	101144827	68	1.4e-15	1.2e-19	101144744	101144827	83	14552	14634	-1	95.18	83	3	1	4192019	ATGGCCTTATTCAATTAAAGCACTCTATTCTTAATTTACTGCTAAATCCTCCTTTAGTTTTTAGTTTCATAAAAACTTTCGTA
REF11	SSC8_NUMT_15	SSC8	SSC8_REGION_10	105336846	105337081	165	9.7e-62	7.9e-66	105336846	105337081	235	14259	14494	1	85.11	235	35	0	13249591	ACTCAAAAGATCTTATCATTGAGGCAGCAAACACATCCTACACAAATGCTTGAGCCCTACTAATAACACTAATCGCTACATCCCTAACCACCGTCTACAGCACCCGAATTATTTTCTTTGCACTTCTAGGACAACCATGCTTTTCACTCCTAGTTCTAATTAATGAGAACAATCCTTTATTAATCAACTCTATCAAACGCCTTCTAATCGGAAGCATCTTGGCCGGCTTTCTTAT
REF11	SSC8_NUMT_16	SSC8	SSC8_REGION_11	118586672	118588072	1021	0	0	118586672	118588072	1400	13553	14971	1	87.24	1418	163	5	9010724	GGATGATGACATGGACGAACAGACATCAACACAGCCGCACTGCAAGCAATTCTATACAATCGCATTGGAGATATCGGGTTCGTCTTATCCATGGCATGATTCCTATCCCATTCAGAC-CATGAGACTTCCAACAAATCTTTATACTAAACAACAAATGCCCAAATACACCATTAATAGGCCTACTCTTGGCCACAGCAGGAAAATCAGCTCAATTCGGACTGCACCCTTGACTACCCTCAGCAATAGAAGGCCCAACCCCAGT---ATCAGCACTACTGCACTCTAGCACAATAgtagtagcaggagtaTTCTTACTTATCCGCTTCTACCCTCTAATAGAAAACAATAAACTAGATCAAACTATAACACTATGCCTAGGAGCCATTACCACCTTGTTT…
REF11	SSC8_NUMT_17	SSC8	SSC8_REGION_12	127598796	127598858	52	5.9e-08	4.9e-12	127598796	127598858	62	8245	8307	1	91.94	62	5	0		gttTCAAGCCAATGTCATAGCCATTATGTCTTTCTCGATAACTGAGGTATTAGTAAAATATT
REF11	SSC9_NUMT_1	SSC9	SSC9_REGION_1	3235657	3235770	51	1.8e-07	1.5e-11	3235657	3235770	113	3722	3835	1	72.57	113	31	0	1464254	GTTCCCATCAACACGCGGGTTCACGACCCTGAGGCTGGATCCGGACGCCTCATCGGTGTAACTGCTATGAAAGGATCATTCCTTCAATAATTACAGCCCCGCGGGATCTAAGT
REF11	SSC9_NUMT_2	SSC9	SSC9_REGION_2	4700024	4702189	800	0	0	4700024	4700824	800	5922	6722	1	100	800	0	0	-3	TATCCCTATCCCATACATGAAACAAGATACCCATCATCACAAGCCTAATAATAGTAACCCTACTCTCAATAGGAGGCCTGCCTCCACTATCAGGATTTATACCAAAATGAATAATCATTCAAGAAATAACAAAAAATGAAAGCATCATCATGCCAACACTCATAGCAATAACAGCACTGCTAAACCTCTATTTCTACATACGACTAGCCTACTCCTCCTCACTGACTATGTTCCCATCCACCAATAACATAAAAataaaaTGACAATTCGAACACACAAAACAAATAAAACTACTTCCCACAATAATTGTATTATCGACACTAATCCTACCTATAACACCAGCCCTCTCGTCCCTAAACTAGGAATTTAGGTTAACACAGACCAAGAGCCTTCAAAGCT…
REF11	SSC9_NUMT_3	SSC9	SSC9_REGION_2	4700024	4702189	833	0	0	4700821	4701654	833	9439	10272	-1	100	833	0	0	0	ACCACCTGCTGGATCAAAAAAGGTTGTGTTCAGGTTGCGGTCTGTCAGTAGTATAGTAATGCCAGCTGCTAGAACTGGCAGGGATAGTAGAAGTAGTACGGCTGTGATTAGTACTGATCAGACAAACAGGGGTGTTTGGTATTGAGACATTGCGGGAGGTTTTATGTTAATAATTGTGGTAATGAAATTAATAGCCCCTAGGATTGATGATACACCTGCAAGGTGTAGGGAGAAAATTGTTAGATCAACTGAAGCTCCTGCATGGGCTAAGTTTCCAGCTAAAGGTGGGTATACGGTTCATCCAGTACCCGCCCCGGCTTCTACTATTGAGGATGCCAGTAGTAATAGGAAGGATGGTGGAAGTAGTCAGAAACTTATGTTGTTTATACGTGGAAAGGC…
REF11	SSC9_NUMT_4	SSC9	SSC9_REGION_2	4700024	4702189	533	6.6e-237	5.1e-241	4701654	4702189	535	8774	9309	1	99.81	535	1	0	6692438	ATCGAGTTGTTCTGCCAATAGAAATAACAATCCGAATATTAGTGTCCTCTGAAGACGTACTACACTCATGAGCTGTCCCATCCCTCGGTTTAAAAACAGATGCTATCCCAGGACGACTAAACCAAACAACTCTAATATCCACACGACCTGGCCTTTATTACGGACAGTGCTCAGAAATCTGTGGATCAAACCACAGCTTCATGCCCATTGTACTTGAACTTGTCCCATTAAAGTACTTCGAAAAATGGTCAACATCAATATTAACAGGTTCATTGAGAAGCTAGTCAGCACTAACCTTTTAAGTTAGAGATCGGGAGCCTAAATCTCCCCTCAATGGTATGCCACAACTAGATACATCTACATGATTCATTACAATTACATCAataattataacatTaT…
REF11	SSC9_NUMT_5	SSC9	SSC9_REGION_3	11394627	11395146	53	2e-08	1.6e-12	11394627	11394824	197	15119	15324	1	66.34	205	61	2	40	AAAGCTCTGCAATCAAACCTAAAAATAAAGCCTCCTAGGTAACCACATTTGAATCCAAAACTTCAGGATACTCCTCAGTAGCCAGAGTAATAACATAACCAAACACTGCAAGTAAACCACCTAAATATGCTAAAA-------CAAAACTaaaaaa-acccacaaaaacTTACTACAATAACACAGTCTACCCCACCACTTGCAAT
REF11	SSC9_NUMT_6	SSC9	SSC9_REGION_3	11394627	11395146	57	2.5e-10	2e-14	11394864	11395146	282	15677	15962	1	63.64	286	99	3	145106	AACAGCCTTTCCATCTGGAAAACACATTTGCCAAAACATTACCTATGACTAACTAATCCAATATATACATTCTAATGAACCATCTCTGATTTGTAtgtatctatttattCCTGTATGATGAGACTTACA-TATAGAGCCTACCCATACACAGAAACCTGGAATATCAGATTGATCCCATTATTTTCACATACAGAAAGAGCCATTTATAAGCTATGTACT---CTTATGAGAATAAGTATTCTGAGGCAATACAGTAAGTACAAGTCAACGTTCAGTTATCTCTTA
REF11	SSC9_NUMT_7	SSC9	SSC9_REGION_4	11540252	11540395	39	0.092	7.6e-06	11540252	11540395	143	15187	15327	1	68.53	143	42	2	171850	TACGTTTCCGTAGCCAGATTAATAGTATAACAAAACACTGCAAGCATATCACCTAAATATGCTAACATAAAACTGTTAATCCTAAAAAAAAGCCTACCAAAATTTATCACAGTAACATAtcctatcctatcACTTGCAATAAA
REF11	SSC9_NUMT_8	SSC9	SSC9_REGION_5	11712245	11712530	40	0.031	2.5e-06	11712245	11712441	196	15130	15324	1	65.48	197	64	3	6	ATCAAACCCAAAAATAAAGCCCCCTAGATAACCACATTGGAAGTCAAGGTTTCAGGGTACTCATTCAGTAGCCAGAGTAACAGCATAATTAAACTCTGCAAAAAGACCACCAAAATATGCTAAAACAAAACCATTAATCCTAAAGAT-AGCCACAAAAATGTATTATAAGAACATATCCAACCCTACCACTTACAAT
REF11	SSC9_NUMT_9	SSC9	SSC9_REGION_5	11712245	11712530	31	590	0.049	11712447	11712530	83	15642	15725	1	68.67	83	26	0	15614285	CTCTTATGAGCCACAGGTTACACGTTAGATACATCAACAGCCTTTTCATTTGGAACACACATTTGCCAAAACATTACCTATGG
REF11	SSC9_NUMT_10	SSC9	SSC9_REGION_6	27326815	27326890	73	6e-18	4.9e-22	27326815	27326890	75	1804	1879	-1	98.67	75	1	0	4388540	TACTTGATTAGTTATTGTTACTGGCTGATCATTGCTTATTGGAGTTGttgttattaTGGAGATTACTCGTGGTAA
REF11	SSC9_NUMT_11	SSC9	SSC9_REGION_7	31715430	31715629	55	2.2e-09	1.8e-13	31715430	31715629	199	8494	8701	1	70.05	207	54	4	1574440	ACAACTAAAATGACTCACATATGTATACTAGATGCACAAGTAGGATAAC----TTGAACAATT-TGTTAGCCACCATTGTAATTA--ATTGTCCTATCATCATTGCAAATTCTTTACATGATACATAAAATCAATAATCCTTCCATAACCAT-GAGACTAAGGGTCATCAATGATACTGAAGCTACAAATACACAGATTATGAAAAC
REF11	SSC9_NUMT_12	SSC9	SSC9_REGION_8	33290069	33291708	223	2.4e-89	1.9e-93	33290069	33291037	968	13935	14927	1	65.03	998	313	11	370	CTATCACCACACTATTCATGGCAGTTGGCTCTCTCATCCAAAATGACATTAAATAGATCGTTACCTTCTCTACTTCAAGCCAGTTAGGCCTAATACTAGTTACTGTTGGTATTAACCAACCACACTTAGTATTCCTTCACATATGAACACATGCATTTTTAAATTCA-TATTATTCATATCCTCTGGGTCTAttattcaCAACCTAACCAACGTAACATTGCTTAGCAAAACT-------TATTTAAAGCTGTACCCAATATTTCAAC--CTCTCATTATCAGATGCGTACAGCTCACAGGTGACCCTTCCCTTACAGGCTTTTGCTGTAAAGACTTGATGA---AAACTGCTAACATGCCACGTACCATTGCCTAAGCCATATCAATTACACTCAATG…
REF11	SSC9_NUMT_13	SSC9	SSC9_REGION_8	33290069	33291708	45	0.00013	1.1e-08	33291407	33291708	301	14919	15241	1	63.47	323	95	6	20743709	AAAAAGAAAAATACTAACAAATAAAGATTAACCACTTACCATCACTAGTCA-------TACCTATATGT-GCAGCCACTCCTATAGTATTCTTACTAAAAA-CCTAGCATCTCAAGTATCATAAATTACTCAATTTCCTATGCCATTAAAGTTAAA-------TCCTTCTCATCATTCTTTACAGCTTGCAGAACTCCTGAAACTTCTATTAATAAGCCTCCAAAGAAACACTCCTAAACCAACAGTAATAG------AAACCTCAGGGTATTCTTTAGTAGCTATAGCTATAATATATAAAGAACTCACCAACATTCCCTCC
REF11	SSC9_NUMT_14	SSC9	SSC9_REGION_9	54035417	54035673	217	1.7e-86	1.4e-90	54035417	54035673	256	15241	15496	1	93.75	256	15	1	3236273	AAATAAATCAAAAATACTATCAAACCTAAAAAAAGACCCACCAAAATTCaatacaataccacaaccaaccccaccACTCACAATTAACCCAAGACCTCCATAAATAGGAGAAGGTTTTGTAGAAAACCCAACAaacccaataACAAAAATAGTACTTAAAATAAATGCAATATATATTGTCATTATTCTCACATGGAATCTAACCACGACCAATGACGTGAAAAATCATCGTTGTATTTCAACTACAAGAACCCTA
REF11	SSC9_NUMT_15	SSC9	SSC9_REGION_10	57271946	57272142	142	8.6e-51	7e-55	57271946	57272142	196	1859	2055	-1	86.22	196	27	0	1234712	ATGGAGATTACTCATGGTAATTAAATAGTATTATGCTTGTTACGATGGTGATAAGAAATGAGAGGAAATATAGTTTGATTAAGCCCTTTTGGTTTGATACAAGAATTGATATTTTTATTTGAATGTGTGAGGTTATTTTTGGTAAAATGGTTTCTAGTCAGATTAAGTCTAGGAGTGATGATGCAGATTTTTGGCT
REF11	SSC9_NUMT_16	SSC9	SSC9_REGION_11	58506854	58506959	49	1.6e-06	1.3e-10	58506854	58506959	105	8126	8232	-1	76.42	106	24	1	5240749	GTTTTTACAGTTAGAGAAGAGTTATGAATTTTGTCTATTACATAAAGAATCTGTAATGAAAGGAGAGCAATTA-AAATATGATAATAGTGGATAGAATAGTTCAAA
REF11	SSC9_NUMT_17	SSC9	SSC9_REGION_12	63747708	63752957	56	7.4e-10	6.1e-14	63747708	63747864	156	473	632	1	71.88	160	40	2	4271	CCCTTAAATAAGGCATCCTGACAGACTAATGATTATTTTATCACATGTTCCCACATAACTGTGGTGCCATGCATTTTATAACTTTTAATTT----AGGGCGATTCTGTGACTCAGCTATGAGCATCAGAGACCTTAACACACTAAAGGAACTTGTAGGTG
REF11	SSC9_NUMT_18	SSC9	SSC9_REGION_12	63747708	63752957	203	7.9e-80	6.4e-84	63752135	63752957	822	6823	7671	1	66.43	852	252	11	4421394	TacaatgtaattgttattgCTTTTACATTC-TAATAATCTTTCTTATAGTAATAGCTATTATAATCCGGGGCTTTGGCAATTGATTAGTGCCATTAGTGGTTAGAGCACGTGATATGGTATTTCTTTGAATAGAAAATATAA-TTTATTACTTCTCCCATCATAACTCCTACTTGTACTTGCCTCATCTATTATTGAAACAAGA------ACAGGATGAACAGTATATATACCGTAACCAGTAAT-TCAGCCCATGAAGGAACTTCTATAGGTTTGACCATCCTCTCATTACATTTAGCAGGTGTCTCATGATTTTTAGGTGAAATCCATTTTATTATTGGAATTGTCAATATAAAACCATGATCCATATCTCAGTTTCAAACA-------TGGTTTGA…
REF11	SSC9_NUMT_19	SSC9	SSC9_REGION_13	68174351	68174413	40	0.031	2.5e-06	68174351	68174413	62	9866	9928	1	82.26	62	11	0	8185414	ATTAACCATCCTTGAGTTCGCAGTAGCTCTAATCCAAGCCTACGTATTCACACTACTGGTAA
REF11	SSC9_NUMT_20	SSC9	SSC9_REGION_14	76359827	76360913	897	0	0	76359827	76360913	1086	15242	16330	1	91.54	1088	90	1	15291933	AATTTATCAAAAACACCATTAAACCTAGAAAAGACCCACCAAAATTCAatacaataccacAACCAACCCCAccacTTAcaatcaatccaagaccacCATAAATAGGAGAAGGTTTCGAAGAAAAACCAACAAACCCAATAACAAAAATAGTACCTAAAATAAATGCAATGTATATTGTCATTATTCTCACATGGAATCTAACCATGACCAATGACATGAAAAATCATCGTTGTATTTCAACTACAAGAACCTTA--ATGACCAACATCCGAAAATCACACCCACTAATAAAAATCATCAATAACGCATTCATTGACCTTCCAGCCCCCTCAAATATTTCATCATGATGAAACTTCGGTTCCCTCCTAGGTATCTGCCTAATTTTACAAATCCTAACAGG…
REF11	SSC9_NUMT_21	SSC9	SSC9_REGION_15	91652846	91659901	78	2.5e-20	2.1e-24	91652846	91653059	213	16552	16768	1	72.81	217	54	3	292	AACTAGCATCTATTCTATACTttcttttcattcttgtccttctACTAATAACAAGCATTACTGAAAATAACGTCTTAAAAAGA--AGCCTTTGCAGTATATTTATGACCCTGGTTTTATAAATCAGAAAAGCAGAAGAA--TATATCTAAGACTCAAGGAAGAAGCTCCagctccaccttcagctCCCAAAGCTGAACTTCTACTTCAACTATTTCC
REF11	SSC9_NUMT_22	SSC9	SSC9_REGION_15	91652846	91659901	101	2.8e-31	2.3e-35	91653351	91653793	442	242	704	1	66.23	462	136	7	579	TTATTGATTGTACACACCACATTATGTC-CAAATATTTCCAGTTATCACACTTATCATAACTAATAA--CCAGAGCTTAATCAGAAAGCCTTAATAAATCACCAAGCTGCCCACAAAATCCCTCTCTCCTCATTTTGGGCCCAAGAACCA-TGGGGATTTCTGTAAGTGAATTTTATCTAGTatctagtttTTACTGCAGAGCCATCTCACTTAAAATTGCCCACTCCGTCCTCTTAAAAAAGACATCTTGATGGACTA---TCACATTAGGTTATGCTCATACATAACT--CGTTCCATGCACTGGGTATTTTTTAATTCT----AGGGGATGCTGTGACTC-------CCCATCAGAGGCCTTAACACAGTCAAACAACTTGTAGCTGAGCTTAAAT…
REF11	SSC9_NUMT_23	SSC9	SSC9_REGION_15	91652846	91659901	297	1.4e-124	1.1e-128	91654372	91655396	1024	1328	2388	1	70.75	1070	257	21	1088	ATGTAGCTTAA--TAATTAAAGTGAGGCACTGTTAACACCTAGATGAATTTACTAACTCTATAAACACGTAGACGTGGCCCCAGCCT----ATTAATTTCTAATAAAATTACACGCACAAGTCTCTGCGTCCCATTGAGAATGCCCTCTAGATCACAAAAAGTTAAGAGGAGCAGGCATCAAGCATACTAAAAA--GTAGTTCACTATGCTTTGCTTAACTTCACCCC-ATAGGAAATGGCAGTGATAAAAATTAAGCTGTAAAAAAAAGTCTGAGTAAGTTATATTAGCTAATTAGGGTTGGTAAATTTCATAATCCACCACCTTGGCCACAAGATTATCC-ATATTAATAGAAATCTAGCACAAAGCATGTTAAAG----ATGACCCTAAAATAAAG…
REF11	SSC9_NUMT_24	SSC9	SSC9_REGION_15	91652846	91659901	104	1.1e-32	8.6e-37	91656484	91656800	316	6225	6563	1	71.47	340	71	6	298	TAATCACAATATCTACACTGTTACTACCCTTACCATCCATTCTCTCAGTGCTGGACTAGGAATTCAGCTTAGTTTAGGCCAAGAGCTTTCAAAACCCTAAACAAGTTAAAACTTACTTAATTCCTACAAA--TAAGGATTTCAAGACTCTATCTTACATCAATTCAATGCAAATAAAACATTTTAATTAAGTTAAATCCTGACTAGATTGATGGGATT--CTACCCCAGGAAATTTTAGTTAAC-------------AATCTAATGACTTCAATCTACT-------GTCAAGAaaaaaaaaaGCAGGAAAAGTATGGGCAGAATTGAAGCTGGTTCTTTG
REF11	SSC9_NUMT_25	SSC9	SSC9_REGION_15	91652846	91659901	47	1.4e-05	1.2e-09	91657098	91657242	144	6547	6695	1	72.67	150	33	3	50	TGAAGCTGCTTCTTTGAATCTGCAATTCAGTTTGTTGATTCAACACAGTGTTTGGCCAAAAGAAGGCTCAATCTCTTTCTTTAT------AGTCTAATGCTAGCTCAGTCATTTTATCTGTTTCAATAAACCGCTGATTATTTTTAATAA
REF11	SSC9_NUMT_26	SSC9	SSC9_REGION_15	91652846	91659901	148	1.2e-53	9.8e-58	91657292	91657877	585	6728	7320	1	64.86	592	201	4	251	TTGGTGTTTGAACTGGAAGAGGAGGCAATACCTTAAGTCCATTAATCCATGCTGGGCTATGCTAGCTTGGATCACTACTTGGAGATGACCAAACCTATAACATAATCATGACAGCCCTTACATTTAGCATGATTTTATTTGTCGTTGTGCCAATTGTGACTGGAAAGTTCAGCAACCACCTTG-CCCACTAATAACTGGGTCACGTGGTACAGCATTTTCTCAAATAAATACTATAACCTTTTGGCTCCATTCCCCATCAT---TACTCCTGCTTGTATCATCCATAGTAGCAGCTGGTTTTGGTACTCGTGAAGGCGTGAATCCACCTCTAGCTGGCAGTCTGGCCTACACAGGAGCCTCTACCAACCTAACCACGTTCCCCTTACATTTAGCAGATG…
REF11	SSC9_NUMT_27	SSC9	SSC9_REGION_15	91652846	91659901	276	1.4e-114	1.1e-118	91658128	91658998	870	7309	8204	1	68.08	899	254	7	155	aACACTACTTTCTTTGACCCTGCAGAAGG---AGACCCAATCCTATATCAACACCTATTTTGATTCTTTGGTCACCTGGAAGTCTGTATTTGTAGTTTACGAGGGTTTGGAATACTCTCACGTACCATGACATACTATTTAGGATTTAAAAAGAAAGGCTTTCAGATATATGAGAATAGTGTGAGTCAT---GTCCATTGCCTTTTTAGGATTTATCTTGTGGGCCCATCGAATGTTTACTAAAGGGATAGATGTCAATCCATGAACATA-TTTATATCAGCTACCATAACTATTTCTAACACTACAGAAGTAAAAGTAGTTAGCCGATGAGCAACTCTTTGTGGAGGTAACATTACGTCATGTCCTACTATATTATCGGCTTTAGGCTTTATTTTTCT…
REF11	SSC9_NUMT_28	SSC9	SSC9_REGION_15	91652846	91659901	97	2.3e-29	1.9e-33	91659153	91659510	357	8211	8584	1	68.63	373	101	6	225	ataaggaaggaaggaatcaAACCTTGTCA-ACCAGAGTCAAGCCAAC------ACCGCAATGACTTTCT----AAGTGAGGTGATAGTAAAA-ATTACATAAATTTGTTAAAGTTAAATCATAGACAGAAATCCTGAATATCACTAAGGGATATCCATTTCATCCAGGCTCTCAAGACGCAGTATCACCCATTGCGGAAAAACCTTTACCTTTTCATGATCACATATTAACAATCATTTTTTGGATAAGTTTTCTAGTCCTCTATACTATTTCACTAATATTGACAACTAAATGGACTCACCCACATACACGAGATGC---ACAAGTAGAGATAATTTGAACAAT-TTACCAGTCATCATTGTAATttttttt
REF11	SSC9_NUMT_29	SSC9	SSC9_REGION_15	91652846	91659901	58	8.3e-11	6.8e-15	91659735	91659901	166	8566	8735	1	69.23	169	49	1	27004949	ATCATTCTAATCTTAATTATCCTATCGTCGATATGAATC---TACATGATACATAAAATAAGTAGTCCTTCCCTAACTTCAAAAACCACAGGTCATCAATGATACTGAAGCTATCAACACAGAGATGATGAAGATTTAAATTTTGGCACGTCTATAATTCCCAACTCAG
REF11	SSC9_NUMT_30	SSC9	SSC9_REGION_16	118664850	118665498	580	2.8e-259	2.2e-263	118664850	118665498	648	8612	9260	1	94.75	648	34	0	5274282	TAATAGACGAAATTAACAATCCAGCCTTAACTGTAAAAACCATAGGACACCAATGATACTGAAGCTACGAGTATACAGACTATGAAGACCTCACCTTTGACTCATATATAGTCCCCACATCAGATCTTAAACCCGGAGAGATACGACTACTAGAGGTAGACAATCGAGTTGTTCTACCAATAGAGATAACAATTCGAATATTAGTGTCTTCTGAAGACGTATTACACTCATGAGCCGTCCCATCCCTCGGTCTAAAAACGGATGCTATTCCAGGACGACTAAACCAAACAACTCTAATATCCACACGACCTGGTCTTTATTACGGACAATGCTCAGAAATCTGTGGATCAAACCACGGCTTCATGCCCATTGTACTTGAACTTGTCCCATTAAAGTACT…
REF11	SSC9_NUMT_31	SSC9	SSC9_REGION_17	123939780	123939945	125	1.1e-42	8.7e-47	123939780	123939945	165	11049	11214	-1	87.88	165	20	0	2957340	TAAGATTGATAGCATGGCCATGGTTAGTATTAGATTAGGATTAATTGATTGTGAGATTTGGCACAGTACTGATAGTGGAGCTAATTTTTGTCATGTTAGCAATAGTAAGCCTGCTTGTAGTGAGATGCCTTGGGTTACTTCTGGGGCTCAAAAATGGAAGGGTGA
REF11	SSC9_NUMT_32	SSC9	SSC9_REGION_18	126897285	126897361	30	1800	0.15	126897285	126897361	76	14361	14437	1	69.74	76	23	0	5750264	CTCGAATGATTTTTCTCACACTCTTAAGACAACCTTGTTTCTCTACATTAATTTTAATCAGTGAAAATAACCCTCT
REF11	SSC9_NUMT_33	SSC9	SSC9_REGION_19	132647625	132647686	31	590	0.049	132647625	132647686	61	15868	15932	1	79.69	64	10	1	6833321	TAGCAACAGCTTCTGTAGGCTACGTACTACCATGGGGACAAAT---ATTCTGAGGAGCAACAGT
REF11	SSC9_NUMT_34	SSC9	SSC9_REGION_20	139481007	139481336	59	2.8e-11	2.3e-15	139481007	139481336	329	8570	8933	1	63.91	363	97	6		TTTTAATCTTAACTTCCCTGTCAACATTGCGAGTCCTTTACATGATGCATGAAATCAGTAACTCTTCCCTAAG-----------------AACTACAATACTGAAGCTACAGATGCACAGATGATGAAGAGATAAATTTTAACTCAAACA-----CCCGCATCAGATATAAAACCAGGAAAATTATGAATA---GAAGTCAACAACTGAGTAAT-------ATAGAGATAATCATT-GAATATTAATTTCACCGGAAAATGTTTTACTCTCATCAGCTGTTCCCTCTTTAGGCCTAAAAACAGCTCGTATCCCAGGACGCCGAAATTAGA-GACCCTGATTCTGACAGGACCAGGCCTATGTT
REF11	SSC10_NUMT_1	SSC10	SSC10_REGION_1	15462597	15462763	68	1.4e-15	1.2e-19	15462597	15462763	166	393	556	1	76.65	167	34	3	16213761	TGGGCGTTTCTAACACTGAATTATATCTGGCACCTGGTTCTCACTTCAGGACCATCTCACCTAAATTC-ACCACTCTTGACTCTTAAATAAGACACCTTAGTGTACCGATAAGGACAAACTGGCTCAATGCTCACCTAAAACTGTGCGGTCATACATTTGGTATTTT
REF11	SSC10_NUMT_2	SSC10	SSC10_REGION_2	31676524	31676600	58	8.3e-11	6.8e-15	31676524	31676600	76	10158	10232	-1	97.37	76	0	2	3030321	GAGGTTAAGCCCTCTTTTTGCCAAGTTCCGTGGTGAAATGTCATGTTGAATTGCAAATTCAAAGAAGCAGCTTCAA
REF11	SSC10_NUMT_3	SSC10	SSC10_REGION_3	34706921	34714307	45	0.00013	1.1e-08	34706921	34707411	490	4598	5098	-1	58.65	503	192	6	1481	GCTTTGATATATACTTTTGATAGTCAAAAATATAATTTCTATAGTGGTTTTTTTAATGTAAATGTCACTATGCATTGCTAGTCATAGTAATTTCTTAGATTACCTATTGGGGATTTATTGGGAGTACAGAATTATATTATAAGTAAATTTAGTGAATCTATGGGGTT--GACTATAAATGAGTGATACTAAAAGTGGAAAGGATCCTATTAATATAGAGAGTGAAAAGTAGAAATTATATTTG---------GTCTCATTTCTCTATTAAATGACAGTAGTAAGTACTGGAATTACTATTGCTTCATATAATATGTTAAACAGGATAAAATTCATTTTAGTGAATGTTC-AATTAAAATTATTTGAACTAA-ATAAATACCAAAATATAGCTTTATTTT…
REF11	SSC10_NUMT_4	SSC10	SSC10_REGION_3	34706921	34714307	55	2.2e-09	1.8e-13	34708892	34709209	317	6383	6694	-1	60.82	319	115	2	1378	GGGCACAGGTGATAGATACTTCAGTAGCTAGAAAGATAAAAATGTTAGGAAATGAAACTGCTATTGGATTTAGTCGtttagtagtttaATTCATGTTAATGATCAGCCTCCCTCAAATTCTGGTATAAGGGCTCCACTTGAGTGACTGAAATTTCAAAAATATCC--TGGAATAAAATATTTCTAATACATTAAAGAGAATTAATTCATGTTAAACTTCTTTTTATATAACTGATACATGGGGAACTTTGACAGTATCTTCTTAGCCACTGTTCCTTCATTAATAGCATACTCTTAGTGTCTTGTTTAATAGTCTGAGA
REF11	SSC10_NUMT_5	SSC10	SSC10_REGION_3	34706921	34714307	59	2.8e-11	2.3e-15	34710587	34711099	512	8506	9042	-1	60.07	536	190	7	2776	ATAGAAATCATGATGTTGGCTTGAAACCAATTAGAGTGGGTTTCAT----------CTTCTTGATATTTATggtttcatctgtttgGTTATTTGAAAGCATGATGTGTTAGAAAGC-TCTCTGAAGTCACTCAATATTTGTTGTCCTAAACTCTAGTGCTGTT-----TTGTTTTAGGGTAAAACCCTGTCAAATTAttaatatt-ttattatcattaCTATCAGTG-GACAAATGATTCCATAGATGAGAGGGTGTTTCATGTTGTGTTAGCATTTGCATAGGCTGATTATTACCATTGCATATCAGAAAGGCCAAGAAAATGTTGGGCAAAGAAAGTTAAATAAATTGTTAAATCTAGAATAAC-TGCTAGAGTTTTCCTCATATAGTGTATAGCAT…
REF11	SSC10_NUMT_6	SSC10	SSC10_REGION_3	34706921	34714307	51	1.8e-07	1.5e-11	34713875	34714086	211	9756	9975	-1	68.04	219	62	4	83	cttctgctgttgatgatGCAAGGACTAA-AGGAATCAGGAGAGTAGTAATCAAAAGCTTATTTATTTATTAG-----AATGCTGTAACTGAAGCACCTATTGGTGGTGGTGTTAGTGAGTTTCAAAATCCTCCAGTCATTATGG-TCTTGCTATAAAGAAAATTATTACTAAGACCTGGGCAATAATAACCA-ATTATACATTTAAGTATCTCCTAGTA
REF11	SSC10_NUMT_7	SSC10	SSC10_REGION_3	34706921	34714307	41	0.01	8.4e-07	34714169	34714307	138	10045	10181	-1	67.39	138	43	1	9160927	ACAAAGTAGTCAGTATAGAGAAGTGACCACTTTGTGTTTTGTTGAGAGTAGTCAAGAGTAGATAAATCTATTTAAAATGGCTAAGAATAAACTTTATGTAGCAAATAAAAGGGCAGAGGATAATCCTTCATTTTGCCA
REF11	SSC10_NUMT_8	SSC10	SSC10_REGION_4	43875234	43875375	71	5.4e-17	4.4e-21	43875234	43875375	141	1504	1645	-1	75.18	141	35	0	5019124	ttttttgtgcttaatggtttttaaaattGATTTAAGGGGAACGTTAATAGTTTTTGGTTATACAACAGCTATGTCTTCTGAGCAGTACCCTGGGGTTTGAGATTCTAATAAAACCATCTTAGGCATATTTCTTGCTCGCTT
REF11	SSC10_NUMT_9	SSC10	SSC10_REGION_5	48894499	48894565	44	0.00038	3.2e-08	48894499	48894565	66	9890	9956	1	83.33	66	11	0	5637003	agctctaatCCTAGCCTACGTATTCACACTACTGGTAAGCCTATATCTACATGACAATACATAATG
REF11	SSC10_NUMT_10	SSC10	SSC10_REGION_6	54531568	54531633	47	1.4e-05	1.2e-09	54531568	54531633	65	6499	6564	-1	86.15	65	9	0	2810567	GTTGGTGCTAGGCTTGAATGGTAAAAAGCTCAGAAAAATCCAGTGAAGAATAGGACTTCAGAGAT
REF11	SSC10_NUMT_11	SSC10	SSC10_REGION_7	57342200	57342319	65	3.9e-14	3.2e-18	57342200	57342319	119	7599	7718	-1	77.31	119	27	0	2322425	AATTGAATAAAACTAGCATTATTGATAATATAGTAATAAATCATGTTGACATATCGAGTTGTGGCATAGCATTAAGGGGATATTCAAACTCCCAGGCTTTAACTTAAAAGGTTAATGCT
REF11	SSC10_NUMT_12	SSC10	SSC10_REGION_8	59664744	59664776	32	200	0.016	59664744	59664776	32	4475	4507	1	100	32	0	0	9677539	GAGCAGTAGCCCAAACAATTTCATATGAAGTA
REF11	SSC10_NUMT_13	SSC10	SSC10_REGION_9	69342315	69358152	45	0.00013	1.1e-08	69342315	69342408	93	408	501	1	74.19	93	24	0	352	ATGAATTATATCTTGCATTTGGTTCTTATTTTGGGGCCATTTCTCTCTTAATTGCCCACTTTTCCTCCTTAAATTAGACATCTCAGGGGACTA
REF11	SSC10_NUMT_14	SSC10	SSC10_REGION_9	69342315	69358152	33	66	0.0054	69342760	69342817	57	571	628	1	78.95	57	12	0	550	GGATGCTGTGACTCAGGTATGGCCATCAGAGGCCTTATCACGGTCAAACAACTTGTA
REF11	SSC10_NUMT_15	SSC10	SSC10_REGION_9	69342315	69358152	215	1.5e-85	1.2e-89	69343367	69344273	906	1324	2261	1	68	947	252	18	320	GTTGATGTAGTTTAATAT--TTAAAGTGAGGCACTGTAAATGCCTAGATGGATTGACTAGCTCCATAAACACAAAGGCGTGGTCCCAGCCT----ATTAATTTCTAAAAAGCTTACACACGCAAGAATCTGCAGCCCATGGACAATGCCTTCTAAATCGTGAAAAATTAAAAGGAGCAAACATCCAGCAC---TAAAAAAGTAGCTCAAAATGCCTTGCTTAACTTTGCCCC-ATGGGAAATGGTAGTGATAAAAATTAAGCCATAAAA-ATAGTTTGAGCATGTTGACTAATTGgggttttggtaaaattttTATCAGCCACCTTGGTCCTAATATTATCCCATATTAAGAGAAATCCAGAGTAAAGCATGTTAGGTCCAAAAAaag----------g…
REF11	SSC10_NUMT_16	SSC10	SSC10_REGION_9	69342315	69358152	56	7.4e-10	6.1e-14	69344593	69344848	255	2312	2568	1	68.85	260	72	6	300	GATAACTTGTAATGGGGTGTGCATGTTGCTACGTGTGCTTGGATGAATCAAAATGTAGCTTACAAGAAAAGCATCTAGTTTACACCCAGCAGAGTTCTTACTGCATAAATACCTTGAACTAAAACCAGCCACAACTTCTCAGCAGATTCAACTATCATAAGTAAACTAAATCAAACATTCATTCAACATCTAATGTATAGAAGGTAGAAGTTTAAAT-CTGGTGCTCT----AAAGTACCATAAGGGAATGATGAAAGAA
REF11	SSC10_NUMT_17	SSC10	SSC10_REGION_9	69342315	69358152	236	1.6e-95	1.3e-99	69345148	69346124	976	2580	3599	1	68.36	1024	271	20	2	TAAAATTACCAAAAACTTATCCCTCTTCCCTTTTGCATAATGATTGAACTAGAAACCTT-TAACAAAGAGAATGTAAG-TAAAGTTCCTGAAACCAGAGGAGCTACGGTGGGACAGCACACGCCAGAACAAACCCATTTAAATGGCAAGACAGTGAGAAGATCGACAGGTAGATGTGACAAGCCtgacaagcctgGTGACCGCTGGCTGTTCAG--AAGAGCGTTGGTTCGACTTTAAA--TGACTTAAAAAACATAGGTTTTAATGtaagttttaatgttattctAAAATGCCGAAGCTTTTTAGATGCAGGATACAACTGTCTCTGGAGAATAAGCATATAT------CATGGTTGGC-TAAAAGCAGCCACCAATTAAGAAAGCATTCAAAGTCAA…
REF11	SSC10_NUMT_18	SSC10	SSC10_REGION_9	69342315	69358152	332	3.1e-141	2.5e-145	69346126	69347338	1212	3693	4946	1	68.2	1258	349	18	2667	TAGCGATAAGGGCGCAGTTCTACTCTGGAGTTTA-----ACAATAGGGTTAATGACCTCGATGCTGGATCAGGACCCCCCAACATTATAACTGCTATGAATGGTTTGTTTGTTCAACAGTTAAAGTCCTACGTGACTTGAGTTCAGACCGGGGCAATCCTGGTCCCTCTCTATCTGTTACAGATTTCTCCCAGTGCGAAAGGACAAGAGAAATAAGACTTAATTTTCAAAATGTCTTCAGA-CTAAGTGATGGTGTGTAATTTAACTTAT---------ACACACCCTACTGCATGGCAGGGTCGTTAGGGTTTGCACAGCCCAGCAATCACACAAAACTTAAACC-TAATCCACAGTGGTTCAAGTCCTTTTCCTAAGAATATGATTATAATCAGCAT…
REF11	SSC10_NUMT_19	SSC10	SSC10_REGION_9	69342315	69358152	63	3.5e-13	2.8e-17	69350005	69350278	273	7998	8287	-1	68.17	289	76	6	2747	CTTGGTTGTTGATTTGTTTTAGTCATAATCCTCCTGGTTTTAGATCTGATGTGGGTATCATAGAGGAGTCAAAATTTAAGTTCTCACAATCTGTAT--TTGTAGCTTCAATATCATGGATGACCAATAG-TTTAATGGTTAAGAAAGGATTATT-------TATATCATGTAAAGAATTC-CAATGGTGATAAGACAGTTAAGATTATAATGGTGGCTAACA-AATGGTTcaaattg----tcctacttgtgcatctagtgTACGTGTATGGGTCATTTTAGTCGTCAG
REF11	SSC10_NUMT_20	SSC10	SSC10_REGION_9	69342315	69358152	59	2.8e-11	2.3e-15	69353025	69353249	224	7835	8082	-1	67.61	247	57	4	793	CAGTGGCCACAACATAGGCCTGGTCCTGTTGATATCAGGGTCCTTTAATTAAGGTGTCCTGGGATAGCAGCTTTTTCTAGGCCTAAAAA-GGAATAGCTTATGAGAGTAAAACATTTTCAGAGGAAATTA--------------ATCTCTAT-------ACCACTCAATTATTGACTTCTATTAGTCATCATTCTCCTGGTTTTAGATCTGATATGGGG-TTACAAAGGAGTCAAAATTTAAGTCTT
REF11	SSC10_NUMT_21	SSC10	SSC10_REGION_9	69342315	69358152	67	4.3e-15	3.5e-19	69354042	69354183	141	8068	8209	-1	73.76	141	37	0	452	aaaatttAAGTCTTTATAATCTATGTATTCATAGCTTCAGTATCACTGATGACCTGCAGTTTTTAGGTTTAGGGCAGGGTTATTGATTTCATGTACCACGTAGAGGACTCACAATGATAATGGGGCAATTACGATTAGAAT
REF11	SSC10_NUMT_22	SSC10	SSC10_REGION_9	69342315	69358152	77	7.5e-20	6.1e-24	69354635	69354876	241	8333	8576	-1	68.72	243	74	2	184	ATTACTAATGTGTTATCACGAAAATGTAAAAGTTCTTCCATAATAGGTGATGTTGCTGTTTGTGAGCCTACCTGTAATAGATACGCC-TATTGCTATAGAGGATTTTTGCCTATGATTTAACTTTGACAAAGTTACGTAACTTTTACCTGTAATCACACTTGTTGAGAAAGATCTAACAATTATGGTGTGGGCTCGACACC-GTTGACAAGGACTCAATTCCttccttccttattttttattt
REF11	SSC10_NUMT_23	SSC10	SSC10_REGION_9	69342315	69358152	406	1.9e-176	1.5e-180	69355060	69356585	1525	8616	10178	-1	67.2	1567	467	19	243	GAGAACATCCCTGTAACCGTTCTAGGTTAGCAGTGGCTCTTTCTGCTACCGAGACTTTGCGTTTGGATG-AAATGCTTCTCAAATTCTGAAAATAATCAGCCCAACTGAGCA----------AACAAGACTAGAGGTGAA---GCACTTCCTGTTGTGCGTGCGTCAGGGCAGGTGGAGCAGACTGTAACGACACCCTAACAGGGCAAGAAAGTGCTGTGGAAGGAA-GTCATGTTTACGCCCACAAATGAAATTCTGAAGTGAATTTTTGCTCATGTTCAGCTAAGCATACACCTG-AGAATAGTGGAAATCAGTGTATGGAGCCTCCTGCAAGAGTGAAGACAGCGCCGCT-GACGTCACGCAGTGGAAGCGTGCCACTGCGTCATAGGGACCCTGG…
REF11	SSC10_NUMT_24	SSC10	SSC10_REGION_9	69342315	69358152	54	6.6e-09	5.5e-13	69356828	69356993	165	10165	10327	-1	74.4	168	34	4	342	AGCCCTCTTTTTGTCAAACCCTGTGATGAATCAACAAATTGAATTGCAAATTCAAAG---CAGCTTTGAATCTGCAGGTACTTTTCCAGATTTTTCTTCCTTCTTGAAGGCAAGAGAAGTAGCATGAAGCCAGTTGACTAGAATAGTTACCTGTTAACTAAAATTTTC
REF11	SSC10_NUMT_25	SSC10	SSC10_REGION_9	69342315	69358152	47	1.4e-05	1.2e-09	69357335	69357457	122	10425	10551	-1	71.43	126	32	1	177	TTTCAGGAATTAAGTAAATTGTACTTGCTTGGGGCTTTGAAAGCTCTTGGTCT----AAACATAAATTCCTAGTGCAGCACTGATCGAATGGGAGTGAAGGGTAGTGATAGTGTGAATATTGCAAT
REF11	SSC10_NUMT_26	SSC10	SSC10_REGION_9	69342315	69358152	97	2.3e-29	1.9e-33	69357634	69358152	518	10572	11110	-1	63.57	538	176	7		TTGTTTCATATGTGCGAATTGTCCTTCTATATTTATGTTTATTGAGG---GGAATACAGTTAGTGAGATGGAGAATGATAGCCAAGT----AAAAACAGGCTGAATAGTGCTCTGATGACTGTCAGTGTGAGTAGAATGGAGTTATCGTTTTAATTCCTGCCA------ATTACTCACTTGGGCAAAAACCCTGGCGATGACGGGAGACTTCCTAATGGTAGTCTAATGATGAggatgaggatTGAGATGGGAGGCGTGTTGTTTCAGGCACGTGACAACGATGCTGTTGTGGTACCTGAGCTGGGCAGCAATAGCAGGAA----GACGCTGTTATTATGATCTGAATTAGTGCATTTAGCATCGTCATAGTTGGGTTATGCACCACAATAGCTTTTAT…
REF11	SSC11_NUMT_1	SSC11	SSC11_REGION_1	5470212	5470384	110	1.5e-35	1.2e-39	5470212	5470384	172	6796	6968	-1	81.98	172	31	0	11150773	ATATGGTATGCATGTATTTGCTGGGTCATTATGTATTATCGTATAGATACTGGCTTGCTAGTAGGGTAAAGACGTACGCTTGAATTAGAGCTACAGCAAATGCAAGGATAGTAAGTAAGATGAGAATAATAAATGCGATAAGATCCGTTGTAGTGCTGATATTGAGTAGTGC
REF11	SSC11_NUMT_2	SSC11	SSC11_REGION_2	16621157	16621348	93	1.8e-27	1.5e-31	16621157	16621348	191	9130	9323	-1	77.72	193	41	2	12820413	GTGGAGAGCTGCCAATCAACTAAATACTTTCACTCCAGTAGGAAGAGCAAGGATTACTGCAGCGGATGGAAAATATGCT-GCATGTCAACGTCTATGCCTGTGATAAATACTTGATGAGCTCATACAATAAAACCTAAGATGCCAATAGATAGGATGGCTCAAACGATACCCATA-ACCCAAAAGGTTCTTTT
REF11	SSC11_NUMT_3	SSC11	SSC11_REGION_3	29441761	29442185	150	1.3e-54	1.1e-58	29441761	29442185	424	6389	6820	1	72.98	433	106	7	634700	atgtAAATCAAACACCTTAA----GCTAAACTCTTGCTTGATTGGTGGGCTTCCT--CCCCATAAAAGTTGTGTTAACCATTAAACATGCTAGTCAAAATTCTTTGATCTGCACCCACCATCA-AGAaaaaaaaaGGCAGGGGAAG-CCTGCCACAATTGAAGCTGCTTCTTTAAATTTGGAATTCAATATGTTAATTCACCATAGGGCGTGGCAAAAAGAAGACTAAATCTCTGTCTTTAGATTTACAGTCTAATACTTGCTCAGCTATTTTA-CTATGTTCATAAGCCACTGATTATATTCAACACATCATAAAAGTATTGGCATTTTATATTTACTGTTTGGTGCTTGAGCTGAAATAGTAGGTGCTATCTTAAGTCTATTAATCTTTGCTAAACT…
REF11	SSC11_NUMT_4	SSC11	SSC11_REGION_4	30076885	30077086	133	1.7e-46	1.3e-50	30076885	30077086	201	15616	15817	1	83.08	201	34	0	3588281	GCCTAATCTTACAAATCCTAacaggcctattcctagaaatACACTATACATCAGACACAACAACTGCCTTTTCATCAGTAACACACATCTGTCAAGATGTGAATTATGGATGAATCATCTGCTATCTACATGCAAACAGAGCATCAATATTTTTCACTTGCCTATGTATCTGTGTAGGGTGAGGCTTATACTATGGATCCT
REF11	SSC11_NUMT_5	SSC11	SSC11_REGION_5	33665367	33665835	87	1.3e-24	1.1e-28	33665367	33665554	187	6715	6905	-1	74.74	190	45	1	126	AAATGAAAGCATATAATAAATCCTGAAGTTATTAAAAGTATGGATAATTCT---GTTAGTGGTCAAGGGTTAAGATTTACTATGTGACATATATGTGTTTGGTGGGTCAATAAGTATTATCATATAAATAAAAGATAGTTAGTAGTATAAATCCATAAGCTTGAATGAAGGCTACTGCAAATTCTAGAAT
REF11	SSC11_NUMT_6	SSC11	SSC11_REGION_5	33665367	33665835	31	590	0.049	33665680	33665835	155	7030	7195	-1	63.64	165	50	2	382870	GTACAGTAAGTGCTATTGATTAAATAAAAACCC-AATACTTTTGATAATTACTTGTATAAAGATGAATGGAAT---------TTGTGGTAAAAAGCATGTTAGTGAGACCGTAGTTTTGTGGCAGAGGCCTGTAGTTACTGTTCTTGCTTATAATGGAAATGCTA
REF11	SSC11_NUMT_7	SSC11	SSC11_REGION_6	34048705	34048797	45	0.00013	1.1e-08	34048705	34048797	92	611	705	1	77.66	94	19	1	2730046	CAGTCAAATCAATTGTAGCTGGACCTCATTAaattgtagcTTTAGCATGAAAAACC--ATAAGGTTCAATTCAGTCAATGGTTACAGGGCATAA
REF11	SSC11_NUMT_8	SSC11	SSC11_REGION_7	36778843	36779083	176	5.6e-67	4.6e-71	36778843	36779083	240	8620	8860	-1	86.67	240	32	0	6446066	ACATCCTTGTAGTCACTCCAGGTATGTGCTTGTTAGTTCGACTGCAGATACCTGCCGTTCTGATGCGAATGCCTCTCAGGTAATGAAGACGGTTAACATCACTGCTGTTAGTGAGATAAATGAACCTATTGAGGGGACAGTATTTCATGCTGTGTATGCGTCAGGGTAATCGGAGTATCGTCGAGGCATTCCAGATAGTCCTAGGAAATGTTGTGGGAAAAAAGTTATGTTTACTCCCAC
REF11	SSC11_NUMT_9	SSC11	SSC11_REGION_8	43225149	43225297	110	1.5e-35	1.2e-39	43225149	43225297	148	7637	7786	-1	89.26	149	15	1	430661	AATCATGTAGATGTATCTAATTGTGGCATATCATTGAGGGAAGGTCTGAAC-CCCAATCTCTAACTTAAAAGGTTAGTGCTAACTAGCTTCTCAATGAACCTGTTAAtgttgatgttgaCCATTTTTTGAAGTACTTTAGTGGAGCAAG
REF11	SSC11_NUMT_10	SSC11	SSC11_REGION_9	43655958	43656103	125	1.1e-42	8.7e-47	43655958	43656103	145	5537	5682	-1	93.1	145	10	0		TTATATATACTAGTGGCACTTGATAATTATGAAGTAAATTGTAGTCTAATGAGTCAAAATCATTTGTTTTGTTTTAAACTAATTATCATATTCGGTTCATTCTAGGCCTTTTTGTGTCCATTCGTATGCCAGACTTGCTGCTAGT
REF11	SSC12_NUMT_1	SSC12	SSC12_REGION_1	27510	45653	39	0.092	7.6e-06	27510	27649	139	7830	7971	-1	68.79	141	42	2	194	CTGATCATTTTCCACAATATAGGCCTGGTCATGTCAGAATCAGGGCC-TCTAATTTAGGCGTCCTGGAATAGGAGCTGTTTTGGGGCCTAAAGAGGGAACAGCTAATGAGT-TAAAATATTTTCAGGTGAAATTAATATTC
REF11	SSC12_NUMT_2	SSC12	SSC12_REGION_1	27510	45653	46	4.3e-05	3.5e-09	27843	28096	253	7893	8184	-1	63.92	291	67	5	5528	ctggaataggagctgtttt-aggcctaaagagggaacagctaatgactgcaaaacattttcaggtgaaattaatattcaa-----tgattctatt---------actCAGCTGTTGACTTCTATTAGTCATAATTCTCCTGGTTTTAGATCTGATGTGG-----------------AGGTTTAAATCTTCCCCATCTGTGTATTTGTAGCTTCAGGGTCATTGATGACCTGTGGTTT------TTAGGGAGGAGTGACTGATTTCATGTATCATGTAGAGGACTGGCAATG
REF11	SSC12_NUMT_3	SSC12	SSC12_REGION_1	27510	45653	75	6.7e-19	5.5e-23	33624	34053	429	7830	8287	-1	62.8	457	142	6	3241	CTGGTCACTGTGCACAGCACAGGCCTGGCCCTGCGGACATCAGGGCCCTGTCATCTAGGTGTCCTCGGGTAGCCTCTGTTTTTAGGCATAAAAGGGGAGCAGCTCAGGAGGGTAAAACATTTTCAGAGGA------------------TATATTTGATGACTGCGGTCCTTGGTTGTTGATTTCTTTCAGTCATAATCCTCCTGGTTTTAGATCTGATGTGGGTATCATAGAGGAGTCAAAATTTAAGTTTTCACAATCTGTAT--TTGTGGCTTCAGTATCATTGATGAGGGATAG-TGTAATGGCTAGGGAAGAATTATTGATTT-ATGTGTCATGTAAAGAAT--GCAATGATGATAGGACAGTTAAGATTATAATGGCGGCTTAGCAAATGGTTC…
REF11	SSC12_NUMT_4	SSC12	SSC12_REGION_1	27510	45653	112	1.6e-36	1.3e-40	37294	37657	363	7830	8209	-1	67.55	379	107	3	226	CTGAGCACTGGCCACAACACTGGCCTGGTCGG-----TATCAGGGTCCTTTAACTTAGGCATCCTGTTATGGCAGCTCTTTTCAGGCCTGAGGAGGGAACAGTTCATGCATGTAAAGCATTTTCAGAGGAAATTAATATTTGATG----------ACTGTCTATACTACTCAATTGCTGACTTCTGTTAGTCATAATACTTCTGGTTTTAGATCTGATGTGGGGGTTACAAAGGAG-CAAAATTTATATCCTTACAATCTGTGTATTCATAGATTCAGTATCACTGATGACCTGTAGTTTTTATGTTTAGGGAAGGATTACTGATTTCATGTATCATGTACAGGACTTACAATGATAATAGGGCAATTAAGAGTAGAAT
REF11	SSC12_NUMT_5	SSC12	SSC12_REGION_1	27510	45653	35	7.3	0.00061	37883	37960	77	8241	8318	-1	72.73	77	21	0	555	CTACTTGTGCATCTAATGTACATGTATGAATCCATTCAGTTGTCAATATTAGTGAAATAATATAGAAAACTAGAGAG
REF11	SSC12_NUMT_6	SSC12	SSC12_REGION_1	27510	45653	474	8e-209	6.3e-213	38515	40110	1595	8627	10262	-1	68.52	1639	468	19	83	TGTAACCACTCTAGATTAGCAGTAGGAGTTTCCACTGAAGAAACTTCTCCCTGGGATGCAAATACCTCTCAAAGTATGGAGATAAGTACCCTTACTGCTGTTACTGAG-TGAGTGAGCCTAGAGGGGAA---GCATTTCATGTTGTgtgtgtgTCAGGGGAGTTGGAGTCATGTCATGACATCCCTGAAAGGCCAAGAAAGTGCTGTGGGAAGAAGGTCCTATTTACTCCTACAAATGACATTGTGAAGTGAAATTCGGCTCATGTTTAGCTAAGCATATATCTG-AGAATGGTGAAAATCAGCATATGGAGCCTCCTATAATAGCGAAGATGGCTCCACT-GACATTACATAATGGAAGTGTGCTACTACGTCATACGTAGAA-------CAATGGCC…
REF11	SSC12_NUMT_7	SSC12	SSC12_REGION_1	27510	45653	69	4.8e-16	4e-20	40193	40376	183	10424	10607	-1	68.85	183	57	0	370	TTTTCAGGAATTAAGTACATTGTACCTGCTTAGAACTTTGAAAGCTCTTGGTCTAAACCAACCTAAACTCCTAGCCCATTACTGGTAGAATGGGTGTTAAGGCCAGTGATGGTGTGGATATGACAGTCAGTGATGATAGAAAGGTGATTTGCTTTGTGTGAGTGAATTGTTGTTTTAAGTTTA
REF11	SSC12_NUMT_8	SSC12	SSC12_REGION_1	27510	45653	61	3.1e-12	2.5e-16	40746	41092	346	10721	11081	-1	61.39	360	125	3	433	TTTTTGTTATCTCTTGCGTAAGTGTTCACTTGGGTAAAAACCCTCATGGTGGGAGC---CTTCCTGATGATGCTCTAATTACGAAGCTGAGGGTTGTGATGGGAGGTGTGTTGTTACACGTGTGTGATAATGACGCTGTTGTGGCGCATAATCTGTGCATCATTGGTAAGAAGACTGTTACTATAG----------AAACCATTGCATTAGGATGGTTATGGTTGGATTATGCATCATAGTATCTGTTACTCATTCTCTATGGGCAGTCGATGAGGAGCCCATGATTCTT-GTAGTTGAACTTGCTTGAGTTCCCTGCAGCCTCCAGTTACGATTCATAGTACAGCTGTAACTAACAGTA
REF11	SSC12_NUMT_9	SSC12	SSC12_REGION_1	27510	45653	214	4.6e-85	3.7e-89	41525	42591	1066	11560	12663	-1	64.1	1106	354	14	49	AACATCTTGGGTGTCTGGGCCCAGTAGCTCA-CTTAGTGGACCTG-CTGTAGCATGTGGTGTAACGTGGTGACAAGGAGCATGTAAAGCTCTTAACAGTAGCT-CAATTCCTGCAATTCTAGGAA-------------ACGTCTATTATTCACTCTC----AGTAACTCTTTTGTCAGACATATGTCTTGTGTTTGCGGTGGGATGTCTGATGTGAAGATATGTAGTGAAACTGCTCACATACTTTGGTACACTTCTCATAATGTTAACAGTAAAAAAATTTATAATGTATAAGTCGATCGTATCAATATTATGGGTAGGATGCTCAAATTCATAGAAAGGAGATTGTTAGGG---GTGTTTTAATGATGACATTGGCTGTACACAATTCTGGCTTATA…
REF11	SSC12_NUMT_10	SSC12	SSC12_REGION_1	27510	45653	110	1.5e-35	1.2e-39	42640	43179	539	12524	13082	-1	66.01	562	164	10	151	GGTTCTTTAATACATAATTGGGCTGCATCAGGAATGTGTTACAATAATCCATAGGAGCTGATGTTGTTTGGCTCTCTCCAGGTTTGTAGATAGCCTAG-ATTTTTGACTCAGTTGATGTAAGGAAAGCTATAGCAAGTAAAATTGGG-TAATTAGTGAAAGAATGCTAATTATAAGCATATTCTTAGGAAGAGGACTTGAACCACTGTGGATAGAATTTCAAGTTTTATACAGTTGCCGGGCTCTGCAAACCCTTACACACCCTGTTCT-GCATTGGCGTATGTATAAATCAATTGAATGTAGATTATATCATCATTTA-GTTTGAAGGCATTTTGAAAATTAGGTCTTACATCTCTTGTTGTCCTTTCACAGTGGGAGAAATCTATGACAGATAG--A…
REF11	SSC12_NUMT_11	SSC12	SSC12_REGION_1	27510	45653	88	4.3e-25	3.6e-29	43330	43590	260	14478	14734	-1	69.47	262	72	2	273	GTTTGGTACTTGTTAATAGGTTATGAAAACTGTTCTGTATTTGCGGAGGGTGGTGGGCAGTGTGTCTGTGCTTCATGACTTGATTCAACTAAGCACTTTATTCTTAATTTTCTACTAAATCTTCCTTCAGTTGTTTATTTCATAAAAACTTTTGTATAAATTACTTAATGCTTTTGAGGTAGAAAACATACCCCCTT--CTTCCCTCCTATAGGTTACACCTTCATCTGAGATTTTTATGTCTGATAATTATGCTCATTGTT
REF11	SSC12_NUMT_12	SSC12	SSC12_REGION_1	27510	45653	37	0.82	6.8e-05	43863	43951	88	15334	15426	-1	73.91	92	20	1	455	ATGTCTAATTTTATTAGAAATTAATAGACTGG----GACAACACCCATATGTATATGGAGCTAGTAAGTTCATCTAGTCACTTATAGTGCCT
REF11	SSC12_NUMT_13	SSC12	SSC12_REGION_1	27510	45653	63	3.5e-13	2.8e-17	44406	44691	285	16074	16368	-1	65.42	295	91	4	750	TATGTCCTGTGACCATTCACTCAATAACACATTATGGTTTATCATGTTGGTAAATACTATAAAATTTAATCCCAGCTCCAAGTCGCCTGACTGTGATAAGGCATCTGATGGCCACAGCTGAGTCACAGCCTCCTC-----CATAATTAAAAATACCAAATGCATAGAGC--CAGTTACATGTGAACACAAGCTGATATG---ATAGTCCACTGGGATGTCTTACTTAAGGAGAAAAAGTGGGCAGTTAAGGGTAAAAATGGCCCTAAAATAAGTACCAAATGCAAGATATAATTC
REF11	SSC12_NUMT_14	SSC12	SSC12_REGION_1	27510	45653	59	2.8e-11	2.3e-15	45441	45653	212	8	220	-1	70.23	215	58	4	29605651	CAGGGAAGAGTTTAAGTTGAATTCCAAATTCGGGAGCTGAAGGTGGAGCTAGAGCTTCTTCCTTGAATCTTAAGGAGATGTGTTGCTCTACTTTTCTGATTTACAA-ACAAGGGTAGTAAATATATTTCAAAG--TCTTTTTTTAAGGTGGTCATTTTCAATCATACTTGTCATTAGCATAAGGACAAGAATGAAAATAAAGCATAGAATAGGGG
REF11	SSC12_NUMT_15	SSC12	SSC12_REGION_2	29651304	29651911	80	2.8e-21	2.3e-25	29651304	29651513	209	9308	9520	1	72.17	212	56	2	165	tACTCTATAATGGCTGCCTATTGTAATTTTAATCATTATTTTCCCAAG--TATTTTTCCCCACATCTATTCAA-TGATTAATAATTATATATTTTCTATTCAACAGTAACAAGATCAACTCACATCAAAACAAATAATGGCCATTCACAACTATAAAGGACAAACTTGGTCATTAATATTTATATCACTTGTCTTTTTCATTGGATCAAAAA
REF11	SSC12_NUMT_16	SSC12	SSC12_REGION_2	29651304	29651911	58	8.3e-11	6.8e-15	29651678	29651911	233	9515	9754	1	67.92	240	69	4	1030238	aataaaaaatCTAAGTCTCTTACCACATTCATTTA-----ACCATATAATTTTCAATAAATTTGGTTC-AGTGATCCATTTATGAGCAGGAATTATAATTACCAACTCCTGCTATAAAACAAAAGCATCTCTTG-CCAGTTTCTATCACAAGGCATACCAAATCCCACTTATCACCATAatagtaataatagAAGTTATTAGCTTATTTATCCAACTAATAGCTCTAGCATTATGTCTGA
REF11	SSC12_NUMT_17	SSC12	SSC12_REGION_3	30682149	30682329	63	3.5e-13	2.8e-17	30682149	30682329	180	9384	9568	1	69.02	184	53	1	21043921	ATTAATAATCATCTAAGTTCTATTCAGTAGTGATTGGTTCAATGTACATCAAAACAAATAATGGCCGTTTATAACTACAAAGGACAGAGCTAAACTCTAATACTTATATC----ATTTATTTTATCGGATCAACAAGCCTATTAGGTTTCTTACCATGTTCATTTACACTTACCACGCAACTAT
REF11	SSC12_NUMT_18	SSC12	SSC12_REGION_4	51726250	51726392	58	8.3e-11	6.8e-15	51726250	51726392	142	6029	6177	-1	74.32	148	32	2	4276063	TAATACAAGAATAGGACCCTCATCAATAGAGACATAC----AGGAACAATCATACTACGTCCACGAAACGTCAGTGTCAGGCAGTAGCTTGAA--CCCAAGTGGCGGTTAGATGTAAGATGAAATTTTAGCTGACACAGAAAGCAGAC
REF11	SSC12_NUMT_19	SSC12	SSC12_REGION_5	56002455	56002573	84	3.5e-23	2.9e-27	56002455	56002573	118	13236	13354	1	85.59	118	17	0	5561335	cccTATTAATATTTATCCACACAGGTCAAGAAGTAATCATTTCAAACTGACACTGAATGACCTTACAAACTGTAGAACTGTCGCTCAGCTTCAAAGTAGATTACTTCTCAGTAATATT
REF11	SSC12_NUMT_20	SSC12	SSC12_REGION_6	61563908	61575296	125	1.1e-42	8.7e-47	61563908	61564233	325	3178	3508	1	75.08	333	72	6	854	TTGTTAACCCAACAAAAGTATGCATTTAAGGAATGATTTTTAAAAAGGCAAAAGGAACTCTACAACTACACACCTGGCCTCTTTATAAGAAACATTGCCTCTAGCACTTCTGGCATTCGAGGCTCTGCCTGCACAGTGCTATCTGTTT-ATGGTCACTACATCCTGAGTGTGGAAAGGTGGCACAGCCATCTGTTCTCCAAATAGGGAC-TGTGTGACTGGTTACATGAGGGTTTTACTCTCTCT---TTTTAATCAGTGAAATTGACCTTCCCAAGTAAAGGCAGGAAT---AATTTAAGTTGAGAAGACCCTATGGAGCTTTAAGTAATTA
REF11	SSC12_NUMT_21	SSC12	SSC12_REGION_6	61563908	61575296	47	1.4e-05	1.2e-09	61565087	61565180	93	3625	3718	1	75.27	93	23	0	259	CAGACCAGTTAATCAAAACATCTTATCACCTACTGATCTAAAGGACTGACCATTGGAACAAGTTACCTTAGGGATAACAGGATAATCCTATTC
REF11	SSC12_NUMT_22	SSC12	SSC12_REGION_6	61563908	61575296	375	1.1e-161	8.4e-166	61565439	61567013	1574	3708	5321	1	67	1618	485	25	283	AATCCTATTCTAGATTTCC-----ACAGTAGGGTT-ACAACCTCAATGCTGGATCAGGACACCCCAATGGTGTAACTGCTATGAAGGGCCTGTCTGTCCCACAGTGAAAGTCCTACACGGCTTGAGTTCAGAATGGAGCGGTCCTGGTCACCTTCTATCTACTATAGATTTCTCCCAGTAAGAAAGGAAAAGAGAGATGAGGCCTAATTTTCAAA-ATGTCTTCAAACTAATTGAGGATATAATCTACCTTCGATTAATTTAT-ACACCCCCTACTGTAGAACAGGGTTTGTTACGGTTTTCAGAGCCCAGCAAGTGCATAAAACTGGAACCTTTATCCACAGTGGTTCAAGTCCTCTTCCTAAT---ATGCTTACAATCAGCATTCTTCCACTAATCA…
REF11	SSC12_NUMT_23	SSC12	SSC12_REGION_6	61563908	61575296	63	3.5e-13	2.8e-17	61567296	61567607	311	5370	5687	1	64.09	323	98	4	1189	TAGTAAAAAAAATTAACCCATAAGCCATAGAAGCATCCAGCAAATATTTTCCAAAACA--------CATCAATACTACTTATGATGGCTATtattattAATCTAATATACTCTGTTCAGGGAACACAATAAATTACAAAAATCTTTAGTACAACAGCATCTACCATCAAAacaacagcttttgtcatAAAATTGGAACACTCCCAATTTCATCTCTGACTGCCTGAGGTGACATAAGGC-TTCCATGAAGAGCAGGC---CCGATGCTATAATGGGACAGACCTGCACCCCTAACAGTTTTATACCAAATCTTACCATTCATC
REF11	SSC12_NUMT_24	SSC12	SSC12_REGION_6	61563908	61575296	99	2.5e-30	2.1e-34	61568796	61569277	481	5715	6204	1	64.3	493	160	6	1202	TATCATGAATCACAAGTGGAGGCTGCAGGGGATTCAACCAGGATCAACTAC-AGAAATTATGGCCTGTGCACCAAGTGTCTACAAAGCATGAGTGACAGCTATTACAATGCACAATCCAGctgtcacaatccTTAATGCACTGATTGATATCATCATAACACTGTC----TTCTTACTACCGATGTCCAGCTCAGGTGCCACAacagcatcatcatcACacacataaaaacacacaccTCCCACCACAGCCCTTCTCCTCACCACAGGAGCACCAATTGGAGGTCTCCCACCACTATGAGAGTCTTTACCCAAGTGCGTAATTATTCAAGAAATAACAAAAATGATTACATCATTCTAGTATcatcattctagtagCCATCAGAGCACTACTCAGCATA…
REF11	SSC12_NUMT_25	SSC12	SSC12_REGION_6	61563908	61575296	39	0.092	7.6e-06	61570479	61570641	162	6242	6409	1	67.86	168	47	3	18	CTATTACTACAATTAACACCCATTCTATCAGTGCTGGACTAGGAATTTAGGTTTGTTTTGACCAAGAGTTTTGAAAATCCTAAGCAAATATA----ATTGAATTCCTGAAAA--TAAGGATTGCAAGCCTCTAGCCTACAcctctagcctgcaAATCACACTCTTTAA
REF11	SSC12_NUMT_26	SSC12	SSC12_REGION_6	61563908	61575296	169	1.2e-63	9.8e-68	61570659	61571113	454	6451	6900	1	72.37	456	117	5	311	GAAATTTTAGGTTAACAGGTAAATATTCTAGTCAGTTGGCTATAATCTACTTGTCTCACCTTCAAGAGAAGTAAAAGTCTGGAAAAGCAGGTGTAGAATTGAAGCTACTTCTTTGAATTTGCAAATCAATTGGTTGATTCGTCACAGGGTTTGGCAAAAAGAGGGCTCCATCTCTTTCTTTAGATTTATACTCTAATGCTTGCTCAGCCATTTTACCTGTGTCCATACACTGCTGATTGTTTTCAACACATCACAAAGATATTGGCACTTTGTATTTACTATTTGGTGCCTGAGCTGGAACAGTAAGCAACACCTGAAGTCCAGGAATCCATGCTGAGCTGGGCTGATCTGGAGCC--TCCGGGAGATGAGCAAATCTGTAATGTAGTCACGGCAGCCC…
REF11	SSC12_NUMT_27	SSC12	SSC12_REGION_6	61563908	61575296	97	2.3e-29	1.9e-33	61571424	61571786	362	6907	7271	1	67.03	367	113	4	660	CTTGTTCCACTAATAACTGGGTCACCTGATGTCACATTTTCCCCCACATACATAATATAAGCTTTTGGATACATCCCCCCTCATTCTTACTCCTACTTGTGTCATCACTAGTAGA-GCCGGTTTTGGTACCAGTGGAAGCACACATCCACCTATAGCGGGCAATCTGGCACATGCAGAAACCTCTGTCGACCTAACCATTTTCTCCTTAATTTTAGCAGATGTTTCCTCAAATCTTGCTGCTATTACTTTTATAACTGCAATCTTTAATATAAAACCACCAGCCATTATTCCAATGCCAAACA----TGATTGTTTGACCAGCCCCAGTTAAAGCCATATCACTataattatcattctcAGCCCTAG
REF11	SSC12_NUMT_28	SSC12	SSC12_REGION_6	61563908	61575296	70	1.6e-16	1.3e-20	61572446	61572698	252	7336	7599	1	67.3	263	75	3	915	GGAGGAAACCCAATTCTATACCAACACCTAATTTGATTTTTAGT-CACACCGAAGTCTGTACTCATAGCCTGCCAGGGTTTGGAATTATCTCACATATCAGTACATACTCTTTAGATCAAAAAGTGCTTTTCAGATACATGGGAATGGTATGA---ATCACATGCACTGGCTTTTTAGGATTTATCTTGTGGGGCC-------ATCTACCCTACAGATAGATGTGGACCCATGAACTTACTTTACATCAGCTGCTATAATTAT
REF11	SSC12_NUMT_29	SSC12	SSC12_REGION_6	61563908	61575296	136	6.2e-48	5e-52	61573613	61574022	409	7697	8116	1	68.74	419	121	3	111	TCTTCTTTTTTACAACAGGTGGTTTTACAGGAAGCATCTTATTCCATTCATCCCTGGACACTGTCCTCCATGGCACACACTCTGTGGCAGGGCACTTCCATTATGTAATGTCAGCAGGAGCAGCCTGCACTGTTACAGGAGTCTTTGTACACTGAGTTCCACTATTCTCAGATT------TACAGTTAACGTGAGCAAAAATTCACTTTGCAATTGCATTTGTAGTGGTAAATATGACCTCCTTCCCTCAGTGCTTTCTTTGTTTTTCAGCGATGTCACCACATTACTCCCATTACCCCGATGCACACACAACATGACATAC---TTCATCTATAGGCTCATTCA-CTCAGTAGCAGCAGTGATGCTAATTATCTTCATCATCTCAGAAGTATTTGCAT…
REF11	SSC12_NUMT_30	SSC12	SSC12_REGION_6	61563908	61575296	100	8.4e-31	6.9e-35	61574133	61574436	303	8221	8528	1	69.71	307	89	3	548	AAGGAATCCAATCCTTGTCCACAGGTGTCAAGCCAGCACCATAACCATTTTGTCTTTCTCAGTAAGTGACGTATCAGGTAAAAATTACGTTGCTTTGTCAAAGTCAAACCATAGGCAGAAATCCTGTATATCACCA-GGCGTATCCATTTCAGGTAGGCTCTTAAGAGGCGATATCACCCATCATGGAAGGA--CATACATTTTCATGATCACATATCAGTAACCATGGT-TGGATAAGTTCTCTAGTCTTTTATATTATTTTACTAATATTGACAATGAAACTGATTCATACACATACACTAGATG
REF11	SSC12_NUMT_31	SSC12	SSC12_REGION_6	61563908	61575296	33	66	0.0054	61574984	61575084	100	8594	8700	1	68.87	106	27	1	72	CATTGCCAGTCCTTTACATGATACATGAAATCAGTCACTCCTCCCTAA------AAACCGCAGGTCATCAATGACACTGAAGCTGCTAATACACAGATGGGGAAGA
REF11	SSC12_NUMT_32	SSC12	SSC12_REGION_6	61563908	61575296	48	4.8e-06	3.9e-10	61575156	61575296	140	8807	8948	1	69.5	141	42	1		GAATATTAATTTCACCTGAAAATGTTTTACATTCATTAGGTGTTCCCTCTTTAGACCTAAACACAGCTCCTATTCCAGGACGCCTAAATTAGA-GACCCTGATTCTGACATGACCAGGCCTATATTGTGGAAAATGATCAG
REF11	SSC13_NUMT_1	SSC13	SSC13_REGION_1	2572580	2572644	32	200	0.016	2572580	2572644	64	1470	1535	-1	80	65	12	1	1158970	TTGCGTGTGCTATCGTGTTAAATTT-GGTGCATCATTCTCAGGTTTAATGGTATTTTTGATTTAT
REF11	SSC13_NUMT_2	SSC13	SSC13_REGION_2	3731614	3731778	116	2e-38	1.7e-42	3731614	3731778	164	9386	9550	1	85.37	164	24	0	2868181	TaataattgcataatctctATCCAACAATGGTTAATTCCACTAACATCCAAACAAATAACAGCCATTCATAATCAAAAAGGTCAGACCAGAGCACTAATACTTATATCCCTCATCATATTTATTGGCTCAACAAATATTCTGGGTCTATTACCACACTCATTCA
REF11	SSC13_NUMT_3	SSC13	SSC13_REGION_3	6599959	6601185	144	9.6e-52	7.8e-56	6599959	6600402	443	9119	9569	1	71.3	453	117	7	88	AACTAGATACATCAACATGATTTATCA---TTATAGCTGTAACTATAGTTCTACTTATTGTATTTCAACTTAAAGTTTCAAA-TATATTTATCCTTCAAGTCCAGATCTAAAATCAACTGAAACACCAAAAAACACTCTGCCCCTTGAGAAACAAAATGAATAAAAAATTATTTGGCTCTTTCATCACCTCAACATTAATAGGATTACCTATTGCCACTTTAATCATTATATTTCCAAGTATTCTATGGCCCCGTCCCAGCCAACTGATTAGTAACCACATAATCTCTATTCAACAGTGACTAGTTCAACTCACATCAAAACAGAT-ATGGCTGGCCATGACTATAAAGAGAAAACTTGCATATTAATACTCATGTC-----ATTTATTTATTGGCTCA…
REF11	SSC13_NUMT_4	SSC13	SSC13_REGION_3	6599959	6601185	91	1.6e-26	1.3e-30	6600490	6600709	219	9558	9777	1	70.78	219	64	0	294	ACACAAGTTTCAATAAATTTAGCTATGATAGTCCCTTCATGAGCAGGAGTTGTAATCACAGGCATCCGCCATAAGACAAAAGCATCTCCAACCCACTTCCTACCACAAGGAAGATCAATTCCTCTTACCTCCATGACAGTAATTATTGAAACAGTTAGCTTATTTATTCCGCCAATATCCCTATCCTTATGGCTaatggctaatATTATGGCTGGTCAC
REF11	SSC13_NUMT_5	SSC13	SSC13_REGION_3	6599959	6601185	58	8.3e-11	6.8e-15	6601003	6601185	182	9812	9995	1	67.76	183	58	1	11832049	ACTGCTCAACCGCTGAACCATAAAGAGAACTCCCACATTAATTattcttattcttctcatcattCTTAAATTTGCAGTAGCCCTTATTCAAACTCTCATGATCACCTTACCA-TAAATCTCTATTTAAATGATAACACACAATGGTCCACAAAACACATGCAAATCATATAGTAAACCCCAGC
REF11	SSC13_NUMT_6	SSC13	SSC13_REGION_4	18433234	18456126	38	0.27	2.3e-05	18433234	18433365	131	1984	2121	-1	66.42	137	40	1	886	AAGGAGGTGGATTTGGGTCAAACATTTTCTAGTCAGAATAAA------AGTGATGGTGCTGATTTTTGGCTTGCTGATAAATATAAGTATGGTAAGAGGTGGTGCATGTTAGTTGGAAAATATCTTAAGAGGTTAGA
REF11	SSC13_NUMT_7	SSC13	SSC13_REGION_4	18433234	18456126	96	6.8e-29	5.5e-33	18434251	18434634	383	2263	2652	-1	66.67	393	117	5	260	ATTTGTGGAATATTGTTGGAGATACGGAAAGCTGCAAGAGGGTTTCTGGCTC---GTGGTTGAATGGAATTGATTAGGAGTGGTTTATTTTCACTGATTAGAATTAATGGAGC--AGCAAGGTTGTCCTAGGAGAGTGAAGAAAATCATTCAAGTGCTATAGGCAGCTGTGAGGG-TGCAGCAATGAGAGTAGTTAATAGGGCTCAGGCACTGGATGC----ATGTTAGCAGTTTCTGTCATTAAGTCTTTGGAATAAAAACCTGTGAGCAGTGGTAGTCCTGTTCATTAACTTGAGGCTTCCGAAAATGAGGGATGTTGCGGGAAAAGGTACGGCTTGAATTAAACCTCTTCTTTTTCTTATGTCTTGTTCATCTTGGAAATTGTGGATAAT
REF11	SSC13_NUMT_8	SSC13	SSC13_REGION_4	18433234	18456126	86	3.9e-24	3.2e-28	18434894	18435300	406	2643	3067	-1	63.32	428	131	4	6	GTGGATGATGGGTCCAGAGCATATAGACAATATGACTTTGAAGATGGTGTGTGTGCGTGCCAGTGTGTAAGAATGCTAAATAAGGTTGATTaatgCTGATTGTTACCCTGAAAAGGCCTAGTTGGCCTGAAATAGAGAAAGCAAC-AATATTTGGATGCTGTTTTGTGGGTGAGCCTATATTGCTGTAAATAGTGCGGTAATTGCTTCTAAACACAAAGTTGTTGCCTAACTGAATTTAATATTTTCCAGTAGGGAGTGAAATTGAATAAGTAGAAAAATGTGTGCTGCAATGCCTGTGCTTATGT--------------------TGGGTAGGGCCTTCCATTGCTGAAGGAAGTCAAAGGTAGAGGCCAAATTG-GTGGATTTTCCAGTTGCGGTTA…
REF11	SSC13_NUMT_9	SSC13	SSC13_REGION_4	18433234	18456126	49	1.6e-06	1.3e-10	18435306	18435437	131	3052	3183	-1	68.7	131	41	0	182	aagggtaagctggggtagttgagGTTAAGTATAAAAACTTGTCATAAAGCCCATGTGTCTAAATTGAAAAAGAATCATGCTATTGATGTAATGAATCCAGTATCTCCCATGTGGTTACATAAGTTTACTTG
REF11	SSC13_NUMT_10	SSC13	SSC13_REGION_4	18433234	18456126	31	590	0.049	18435619	18435682	63	3254	3317	-1	74.6	63	16	0	251	CTCCTCATCCTAGGAAAAGTTGGAAAAGACTGTTGGCAGTGACAAGAATTAGTTTTGTAATTA
REF11	SSC13_NUMT_11	SSC13	SSC13_REGION_4	18433234	18456126	99	2.5e-30	2.1e-34	18435933	18436218	285	3298	3583	-1	70.83	288	78	3	292	agaattggaattgtaattAGAAAGGGGAGTAAGTATTTGAAAAATTGGTTCACATTAGGGTCTGAGTGTATATATCATATTGAGAATTTTATGATAGAACATGTAACAAAATGGTGCTCCTTGTACAAATATGATGGAGAAGTCATCTATTTCTTGAAGCTAAGTGATCATTTGAGGGTTTGGACACTGATTCAATGTCAGTTTGAAATAATTATTTCTTGGCCTGATTGAATGAATGT---TATGGGGATTAGACTGGTAATAACAGCACGTGAGAGAGTGGTTTtt
REF11	SSC13_NUMT_12	SSC13	SSC13_REGION_4	18433234	18456126	96	6.8e-29	5.5e-33	18436510	18436700	190	3576	3767	-1	76.96	191	43	1	444	GGTTTTTATGCAGAATGGGTATATGTTACTTTTGTAGATGTTAGTGTTTGTTATTATAATTGGTAGTGTTGATATAAATAGTGTACCTAGTGTGAAAGAGGCTAATAAGCTTATCACTTTTATTTGGAGTTGCACCTA-TTTTTGACTCCTTAGATCAATGGATGACTTCTATCCTTTAAAAATCTAAAAA
REF11	SSC13_NUMT_13	SSC13	SSC13_REGION_4	18433234	18456126	163	8.7e-61	7.1e-65	18437144	18437700	556	3843	4403	-1	66.43	560	184	3	111	TACTACTAGATTTATAATGAGTGGTTTTTTATAAACTACATTTATAGTAGAGGGGCCCTCAAATAATTTG-GAATTGAGTGATAAGGGAAAGAGAGATAATTGGTGAGAGTTAAAAGGGCATTTTTCTCTTGTAGCTGATGGTGTGATGTTATTCATGTGATGTGTGTATTTGCCTGGTTGTGTTACGATTAACATCTATAGGAAGTATAAAGCAGTTATTAC-ATATTAATTCCTATTAGGATAATAGTAATGTTTGTTCGTGAGAAAGATGCTATCGGTACAAGTAATTCTCCAATTCAATTGACAGTTGGGGCTAGGGTTGCATTTATAAGGCTTGCTGGTAATCATCAGGTTGCTATTCATGGGAGGAACATTTGTAGACCCCCG--TTAGGATA…
REF11	SSC13_NUMT_14	SSC13	SSC13_REGION_4	18433234	18456126	110	1.5e-35	1.2e-39	18437811	18438154	343	4366	4705	-1	68.02	344	104	2	732	tGCCACAATGATTAGTGTCCTGTGACTGACTGAGGAGTATGTGGTGAATGATTCTAAATCTGTTTGGGGTCCGTAATTTGAGCTTGTTATGGTTATTCCTCATAGGATAAGTTGGAGAAAGGGGTATGCTATGTAGTCTGTTAGTGGGTTTAGAATCTATTAGATTTAGATCTGTAGCACctgtagcaccCAAGTTTTAGTGGTTCAGCTGCAGAGACTATGCATCCTGCAAGGGGGCCTCCTACGTGTGCTTTAGGGAACCAGAGGAGAAGGCCATCCAGGGGCA-TTTTCCTAGGAAGGTTACTATGCCTGCTAGTCCTATGAAAATGCTACATCAGGAGTT
REF11	SSC13_NUMT_15	SSC13	SSC13_REGION_4	18433234	18456126	286	2.5e-119	2e-123	18438886	18439613	727	5416	6162	-1	73.86	746	176	10	298	ATTAGGGTTGCTCTCATGAATAGTGGTAATATTATCCCT-CTAGACATAATAGCGAGGATATGAAGTAAGACTAGTATATTACTAATCCTACGAGAT--ACTGTAAATGCTATAATA---TTTATATATACTGAAGGCACTCGATAATTATGAACTGAATCATAATCTAATGAGTTTAAGTCAATTATTTTAGCTTAAATTCATGATCATGTTCTGTTCATTCT-GTCCTTTTTTGATTCATTCATAGGCCAGGCTTGTTGGGAGTAAGATTGGAA---ACAGGGCTCTAAGAAGCGTTGTTTTCAGGTTGTTTG----GGCTGCTCAGAATAAAGGTAAAAGGAGAATAATCTCAAAGTCAAAGAGCAGAAAT--AATAGTCACTAAGAAAAATTTAT…
REF11	SSC13_NUMT_16	SSC13	SSC13_REGION_4	18433234	18456126	35	7.3	0.00061	18439911	18440010	99	6180	6279	-1	67.68	99	32	0	288	TAGAAAAGTAGAACCAATCACTGCATAGAGACCACGGAATCCTGCAGCTCTGAAGAAAGTGGATCTGTATAGCTCATCTGATATTGAAAAAGGTGTTTC
REF11	SSC13_NUMT_17	SSC13	SSC13_REGION_4	18433234	18456126	181	2.3e-69	1.9e-73	18440298	18441094	796	6284	7132	-1	66.35	853	225	14	132	ATTCTGAGGCTTATAGAATTGTCAAGTAAACCCCAAG-GCAATTGTCATCAAGAGGGCTCAGAGCATATGTTTTCAGTTTCCTTCTGTAAGGCTGTGGTGGGCTCAGGTGATGGACATTCTGGTAGCTAATACAACCAAGG-GTTAAAGAGTGGTACCTCTGGTGAGTTTAGAGGGCGCATGCCTGTTGC-GGTCAACATCA-CCTGCTTCAGGTGTTGGGTCGAGGCTTGAGTGATGGAAGGCTCAGAA-AACCAGGTAAAAAAGAGCACTTCTCAAATAAGGAAT---------------------CCTTTTTGAACAATTGGCATATGATGGCCTTGAAAGGTGTTTTCTTGGACAATATCTCGTCATC-----TATATGGTTAGAGAATTAGTTA…
REF11	SSC13_NUMT_18	SSC13	SSC13_REGION_4	18433234	18456126	92	5.4e-27	4.4e-31	18441226	18441438	212	7141	7354	-1	73.24	213	56	1	266	TGCTTTTGTGGCTGAAAATCAGTAATTCAGTTTCTGCTCACAGAAGGATTGCTGTACCTAA-TTTATTGAGAGTGGTGTAGTAGGTGGAACTGAAGGTGGTAGGAGTCCTAAGGAATTTGTTGACCCAATAAACAGAATGAGTGATCTAAGGATTAGTGTTCAGGTTTGGCCTTTGTAATTGCGAATAGCTATGAGTTTTGtttttgtttgtt
REF11	SSC13_NUMT_19	SSC13	SSC13_REGION_4	18433234	18456126	91	1.6e-26	1.3e-30	18441704	18441954	250	7337	7589	-1	69.44	252	75	1	365	TTTTTTTTATGTGAGTTGGACTAGGCATTGTTGAATAGAAATTATATAGTTGTTGATTTATCCATTAGGTGTGGGGAATAACATGTTTGGGATTATAACAGTTAAGATACAAATAGGATGTC--ATTattgttgtagtaACAAAAGAGGCCAATAAATTTTTCTTCATTTTGTTTCTCAATGGGTGGGTTGTTTTTGCCTTTTGGTGAGTTTTAATTCTGGGATTAAGTGATAAACATATTTTGACTTTttt
REF11	SSC13_NUMT_20	SSC13	SSC13_REGION_4	18433234	18456126	170	4e-64	3.3e-68	18442319	18442754	435	7578	8015	-1	72.6	438	116	4	2118	TTGATATTTTTAATTGGAATGTGATAAATAGGGCTAGAATGACTGATAATATAGTAACGATTCATGTTGATGTATCTAGTTGTGGCATACCATTAAAGGAAGATTTTAAACTCCCAGTCTTTAACTTAAAAGGGTAATGCTGTTGAATTTCTTAAT-AAATTTACAATATTGATGCAGATCCTTTCTCAAAATATTTTAGTGGAAGTAATTCAAGGATGATAGTGATTAAGCTATGATGGGGCCTATACGTCTCTGAGCATTGTCCATAGTATAGGCCAGATGGTGTTGCTATAAG-GGTGTTTGGTTTAAGCATCCTGGAGTAGCATCTGTTCTTAGGCTCAAAGAAGGGAAGGCTCATTAGTGTAAAATATCTTTGGAGGAGATGAATATTCAGATT…
REF11	SSC13_NUMT_21	SSC13	SSC13_REGION_4	18433234	18456126	430	7e-188	5.5e-192	18444872	18446238	1366	8233	9642	-1	69.18	1431	354	17	284	TGTTTATACTTCTTGTGCATTC-TTGTGATTATATGTGTTAATTTAGTTGTCAGTATGAGTGAAATAATATCAAGAACCAAAGAGCTCATTAAAAATATGGTCATTCATGTGTGATCGTGGGAATGTAGCTGCTCTTCTATCATG----ATGTTTCCTCTTGAAACCCTAGTTGAAAAAGATTTGCCATAGCTATATATAGGGTTTTCATCTATAATTTAACTTGGACAAAGTTatataatttaacttggacaaaggtatatgattttactAATGTGTCATTTCCAGAGAAAGACATAATGGTTATGGTGTTGCCTTGAATCCAGTAGAAGGGGGTTCAATTCCTTCCTTTCTTAT------TTTAGATGGATAGAAGTGGGTTCTTCAAATGTGTGCT…
REF11	SSC13_NUMT_22	SSC13	SSC13_REGION_4	18433234	18456126	240	1.9e-97	1.6e-101	18446522	18447126	604	9651	10262	-1	73.65	611	154	7	387	cacCTGGTAAATGTAGGGGGGAAATGCTAAGGTCAAATGAAGCTCTTGCATGAGCTCAGTTTCTGGTCCAAGGTGGGTATACAGTTCAGCTTGTGCTGGTGCCAGGTTTAACCATTGATGATGAAGGAAG-AGTAAGAGAGAGGGTGGA-GCAATTGGAAGTTTATATTGTTTATAGAAGGAAAAGCTATATTGAGTGCTCCAATGATTAGTGGAACTAATCAGTTTCCAAATATCC-AATTATAATaaatataattaggaaaaaaattattacgaaTGCATGGGCCATTACAATTACATTGTAGATTTGGTCAACTTCAAGTGATGCTT-GGGTTGACCTAATTTGGCAGAAATTAGTAGACTTAAGGCAGTACCTACTATTCCAGCCCAAGCAC-AA…
REF11	SSC13_NUMT_23	SSC13	SSC13_REGION_4	18433234	18456126	70	1.6e-16	1.3e-20	18447513	18447627	114	10270	10386	-1	86.21	116	14	2	226	GGGAGAAGTAGATTGAAACCAGTTTACTAGAGTATTTAGCTGTTACCTAAAA-TTTTGTGGGAATGTTACCCCACGGATCTAGTGA-AACTTAGCTTAATTAAAGTGTTTGATTTG
REF11	SSC13_NUMT_24	SSC13	SSC13_REGION_4	18433234	18456126	216	5.1e-86	4.2e-90	18447853	18448582	729	10375	11130	-1	66.62	755	226	5	275	TGTTTAATTTACATTCAATTGATGTAGGATAAAGTCTTTCAGTCTTTACTGAACAGGAATTAAGTAAACGATACTTGCTCAGGGCTTTGAAGGCTCTTGGTCTACACCAACTGAAAGCCCTAGTCCAGTAGTGATAAGATTGGTGGGAGAGGTAGAATGAGTGTAAATATGACAGTCCATGT-----------TTGTTTGCTCTGTATGCTCAAATTGTCATTTTATTTTTATATTGTTTATTGAGGAAAATATGGTTAATGATGTAGAATATATAAATCCTATGTAGAAATATAGGTTGAATAATTCTGTGATAGCTAATTGTGTAGGTAAAATAATGTTATTATTTTT-GTCATTTCTTGAATGATTATTCATTTGGGTGTAAATCCTGAGAG--GT…
REF11	SSC13_NUMT_25	SSC13	SSC13_REGION_4	18433234	18456126	229	3.3e-92	2.7e-96	18448857	18449466	609	11134	11748	-1	71.5	614	170	5	268	TTTGGTCATGTTAATAAGATTAAGCCTGCTGATAGCAAAACGCCTGGCATGACTTCAGGTATGCAAAAGTGGAATGAGAAGAGTCCTAGTTTTATGACTAGGGACATG-TTATGGTTGTTGATGCCGTTGGTTCAAGGACCGTTGTGATGGTTCCTTGGCTGGAGAATAGGCAATTCATGATGACAGTTATTATGAATAACATTGACATGGTGGCTTATGTTAGGTG-TATTTAGTAGATGCTTCTATAACTAGCGGATTGAAGATTTTTGTTAGGA-TGGGATACTAGCTAGTATATTTATTTTGAGTCCAACTGAGAGAAGTCATCGCTATGAGCTAATTATTCCAACTATGGTTCCTGAAATCATAGCTGTTAATATGGTGATAAAGACAATGGGG…
REF11	SSC13_NUMT_26	SSC13	SSC13_REGION_4	18433234	18456126	104	1.1e-32	8.6e-37	18449734	18450010	276	11732	12008	-1	74.91	279	64	5	288	TATCAGGTATATTTCTTATGTTTTTGGGAGGGGTGCTTGATGTTATGATAAGTAGTGAGACCTGTCATATCCACAGGGCTAGTATTAGTGGGAGAACATTTTTTCAGAGTAGAT--ATGAGTTGATCATATCAGAATCGTGGGTAGGATACTCAGATCTATAAGAAGGAAATTGTTAGTGAGAGTGGTTTTGGTAATGAAATGGACTATATATAGTTCTCAT-TCTAGGGAGCATGTAATGCTCCTAGGAGTAGGATTGTTTTAAAGATACTTATGATG
REF11	SSC13_NUMT_27	SSC13	SSC13_REGION_4	18433234	18456126	83	1e-22	8.6e-27	18450298	18450531	233	12000	12240	-1	68.75	240	68	1	175	TTATGATGATGACATTGGCATCTTCTGGTTGGAAAATTATAGTGAATGGGCCTGCTGCCTATTCGACATGGAAGTG-------AGTTCTGATCCTCCTCTTGTTAGGTCAAAAGGGGCATGATTAGTTTCTTCTCTGGTAGAAATAAACCATATTATGGCTAGGGGGTCAGGATGGGAGATTATTCATACATGTTTCTGTATGGGGATGAGGGATAAAAGGGTACAGAATTTATTTATTA
REF11	SSC13_NUMT_28	SSC13	SSC13_REGION_4	18433234	18456126	201	7.1e-79	5.7e-83	18450706	18451290	584	12241	12843	-1	71.31	603	153	8	1494	GAGGGCTGAAAAAAGGATAATTGCTAGTGTTACTTCATATGAAATTGTTTGTGCTACAGCCGGTAGGGCTCCAATG-GTGCATATTTTGAATTAGAATCTCTTCTGGATCATAGGATAGAGAAGA-TGATTGGGCTgatactgctaatacagataacaCTCCTAGGCTCATGTTACTGAGGGTCTGAGGCATGGGTAGGGGATGTTCATAGGGTTAAGGCTAAAGGTAGCACTAGAATAAGTGCTATCATAAATATGGGAATAGAAGATGTGGCTGGTCAGAGTGGTTCTTCAATGAGTAATTGGACTGCATCAGCAATAGGCTGTAATAGGCCATATGGTCCAATGACGTTTGGTCCTTTTTGAAGTTGTACATAACCTGGCTCTTTTTGTTCCATTA…
REF11	SSC13_NUMT_29	SSC13	SSC13_REGION_4	18433234	18456126	141	2.6e-50	2.1e-54	18452784	18453036	252	12874	13129	-1	80.39	255	47	2	546	TTCTCTTGTCCTTTCCTACTGGGAGAAATATAGAATAGATGGAAATTGACCTGGGTTACTCTGTTAAGAGCTCAGATTACAGAGG--TTTACTTGTTGAACACATGAAC-TTTAAGAGCGGTTACACCCCTGGTGTGTCCTCATCTAATATAGAAGTCATAAACCATATAGTCGATAGGAAATCTAGGATAGGATGGCACTGCTATCCCTAGGGTAACTTGTTCCATTTTTCAACTGTTTGGATCAATAAACGAT
REF11	SSC13_NUMT_30	SSC13	SSC13_REGION_4	18433234	18456126	52	5.9e-08	4.9e-12	18453582	18453650	68	13300	13368	-1	88.24	68	8	0	210	GTCTTACTTTTTGATTCCCGCCTCTTCACAAGAAGGTCGGTGTCACTGATTGAAAGTAAGAGACAGTA
REF11	SSC13_NUMT_31	SSC13	SSC13_REGION_4	18433234	18456126	407	6.3e-177	4.9e-181	18453860	18455056	1196	13353	14588	-1	73.32	1248	268	25	982	aactaAGAAACAGTAAAACCCTCATGTGGCCATTCACACAAGTCCTTATTTAAGGAACAAATGATTATGGTACCTTTGCCCAGACAGGAGACCACGGCAATTTAACGGATGTCACTTGGCAGCCAGTACCTCTCATAGCAGTTATGCTGGAGGT-TTGTTTTTGGTAAACAGGAGGGGTTTATGTTTGCCAAGCTCCTTTTACTTTTCAAAATCTTTCCTAGGTTCATTCCTATGTTGGTTTAACGATATATTTGATA------------GTTTTTGGTTTTATTTACTGTTCATTGTCAGTATAGCACTAGTCACTGATGTAAGCTTATGC---AAGAAATGTATTTTGTCAGTCATATTAACATTA-TGCTTCTATTAATTAATAGATTAGTCCAGT…
REF11	SSC13_NUMT_32	SSC13	SSC13_REGION_4	18433234	18456126	42	0.0034	2.8e-07	18456038	18456126	88	15352	15441	-1	77.53	89	19	1	11656779	aaCTAATAGAAAAGCAGGGACCAAATCTATATGTTAGAGAATTAGT-AGACTCATCTAGGCATTTTCAGTGCCTTGCTtttttaatttt
REF11	SSC13_NUMT_33	SSC13	SSC13_REGION_5	30112905	30112945	30	1800	0.15	30112905	30112945	40	11039	11079	1	87.5	40	5	0	4265394	ATCCCAAAGAAATAATCTAAAAACATTACTTATAATGGCA
REF11	SSC13_NUMT_34	SSC13	SSC13_REGION_6	34378339	34378479	108	1.3e-34	1.1e-38	34378339	34378479	140	2982	3122	-1	88.57	140	16	0	740477	TGCTGAAGGTAGGCAGGGGTATAGTCTGAATTGAGCTGATTTTCCTGCTGCAGCTAGGAGTAGTCCTATTAATGGTATGTTTGGGCATTCACTATTTAATATAAAGATTTGTTGGAAGTCTCATGCATTTGAGTGGGATA
REF11	SSC13_NUMT_72	SSC13	SSC13_REGION_29	35118956	35119038	28	16000	1e-06	35118956	35119038	82	11320	11402	-1	67.07	82	27	0	1802812	GCCATCATAAACAGTATTGATGTGGTGTATTGTTTTAGAAAATATTTGTTGGATATTTCTATAGCTTATGGTTTAATTTTTT
REF11	SSC13_NUMT_35	SSC13	SSC13_REGION_7	36921850	36922087	182	7.8e-70	6.4e-74	36921850	36922087	237	3554	3790	1	89.87	237	23	1	12235268	AACATGGGTTAGCAATTTCGGTTGGGGTAACCTTGGAGAACAAAAAAACCTCCAAGTGATTTCAATCTAGACAAACCAGTCAAAATAATAATAAATATCACTTTTTGATCCAAACTCTTGATCAGCAGAACAAGTTCCCCTAGGGATAACAGTGCAATCCTATTCTAGAGTTCTTATCAACCATAGGGTTTACGACTTCGATGTTGGATGAGGACACCCAAATGGTGCAACCGCTAT
REF11	SSC13_NUMT_36	SSC13	SSC13_REGION_8	49157355	49157418	39	0.092	7.6e-06	49157355	49157418	63	2169	2232	1	80.95	63	12	0	4187700	ACCAAAGGAGGAGTTAATAGTAAATTAAGAGTAGAGAGCTTATTTAAATTGGGCCTTGAAGCA
REF11	SSC13_NUMT_37	SSC13	SSC13_REGION_9	53345118	53345230	38	0.27	2.3e-05	53345118	53345230	112	1231	1344	-1	69.91	113	33	1	7515278	CGTGGTTGATGTTATTAATTACAGGATGTCTTTTATAGCTATTGGTCGCTCCAAG-TTCTTAGAGTTGAAGAACTCTGATGGCTGTTCATGTCATCGGTTGTGGTTGGAGTCC
REF11	SSC13_NUMT_38	SSC13	SSC13_REGION_10	60860508	60860580	46	4.3e-05	3.5e-09	60860508	60860580	72	15720	15792	1	81.94	72	13	0	2395312	TATGGATGAATTATCTGCTACCTACATGCAAATGGAGCATCAATATTCTTCATCTGCTTGTTTATCCATGTA
REF11	SSC13_NUMT_39	SSC13	SSC13_REGION_11	63255892	63264761	48	4.8e-06	3.9e-10	63255892	63256022	130	9363	9494	1	70.99	131	37	1	6019	TTTCCCACACCCAACCAACTGATTAATAAACACATAATTTCTATTCAGCAATGACTTGTTCACCTTACCTCAGAGCAAATAATGACCATCCAGTACTATAAAGG-AAAAATTGAACATTCATATTTATATC
REF11	SSC13_NUMT_40	SSC13	SSC13_REGION_11	63255892	63264761	181	2.3e-69	1.9e-73	63262041	63262575	534	10601	11147	1	69.1	547	155	4	6	GTCTGCTTCCCATGCTAACTAATATTTCACTTTACATCTGATCATCATTTCATATTTGAGGCCACTGCCTGATAGTGACTCTTTGTAAACATAGTATGGCTATTTCTATATGTTTCAGTTTATTGATGAGGGTCTGT-----------TAAGTCAGCACAAATGACTTAACAATCAGTTAGTTTTGGTACAATCAGAAAA-GAATAATAAAC-TTATGCTAGCTTTAACCACAACCAGAGTATGAGCTTTACTGTTTGTATTTATTACATTCTTACTTCCCCAGCCAAAGACTTATACAGTAATATCAAGTCCTTACATATGTGGATTTGACCCTATAAAATCAGCACATAAATCTTTTTCCATAAAAAGTTTCCTGGTAGCCACTACATTTCCCTTCT…
REF11	SSC13_NUMT_41	SSC13	SSC13_REGION_11	63255892	63264761	155	5.6e-57	4.5e-61	63262581	63263083	502	11262	11773	1	68.55	512	150	5	19	TTTCCCTTATAAGGGTATTAATATATTGATCTTCTCTCAATGTCTTCTCTGTAATGGCTAGAAGGAATATCGTTATTTATAA-----ATAGCAGCCCTAATAACTCTAAATGTCTATTTCACTCCAGCTAGCATAATACCCATCATCTTACCAATATTCACAGCTTGAGAAGATGCACTAGGGTTATCCCTGTTTGTAATATTATCAAACACCTAAGACATTGATTACATACAAAGTCTCAACCTTCCCTAATGTTAAAACTTATTATTTCAACCATTATATTAATGCCACTAACATAAATATCAAAAAGCAACATAATTTGAATTAACACTACAACCTTCAGCTTACTAATTAATTTTGTTAG-CTTTACCTTCCTAACCTATTTAATGACAACAGCC…
REF11	SSC13_NUMT_42	SSC13	SSC13_REGION_11	63255892	63264761	319	4.8e-135	3.8e-139	63263102	63264245	1143	11766	12925	1	66.98	1166	355	11	418	aaaaaaaaaaaaagaacaaaaacaaCTATATATTGCTATGTTTATCATACTACAAATATTCCTAATCATAAAATCCACAACCACAGAATTGATTCTATTCTACATTTTATTTGAAACTACACTAGTCCCAGTATTAGTTATTATATCACTTGCTGAGGAAATCAAACAGAATGCCCTAATGTAAGATTCAACTGTTTAATTTTACAAACTGATAGCAGCCCTTCCATTTCTAATTGCACTGGTGTCTA-CCAAAATACTACAGGCTCACTACAAATTTTAACACTACCATACTGAACCCCCCAAAAATCTAACTCTTGATCCAGTGTTTTCATATAATTAACATGTATAATAGCTTTTATAGTAAAaaaaaATACTCTTGTACATATTACACCTATCAC…
REF11	SSC13_NUMT_43	SSC13	SSC13_REGION_11	63255892	63264761	50	5.3e-07	4.4e-11	63264663	63264761	98	9270	9369	1	78.79	99	20	1	801643	aaaaagaaagaaaATCCATTTGCTTCCTTCATTTCCCCAAAGATAATAGGGC-ACCTCTTGTTATTTTAATTATTATGTTTCCAAGTATTTTATTCACA
REF11	SSC13_NUMT_44	SSC13	SSC13_REGION_12	64066404	64066658	193	4.6e-75	3.7e-79	64066404	64066658	254	99	352	1	89.37	254	26	1	9849512	ACTAATATGCAACTCCAaaaatttaaccgttaaaaaaaaCCATAATTCAATATATTATAACCCTATGTACATCGTGCATTAATTGCTAGTCCCCATGCATATAAGCATGTACATATTATTATTGAtattaCAtagtacatattattattaatcatacatagcacattTATGTTAAATATACTCTAGTCAACATGCATATCACCACCATTAGATCACGAGCTTAATTACCATGCCGCGTGAAACCAGCAACCCGC
REF11	SSC13_NUMT_45	SSC13	SSC13_REGION_13	73916170	73916326	120	2.5e-40	2.1e-44	73916170	73916326	156	3405	3561	1	88.46	156	18	0	8441972	GGTTTTACTGTCTCTTTCTTCTAATCAGTGAAATTGACCTTCCCATGAAGAGGCAGGAATAACAAAataagacaagaagaCCCTATGGAGCTTTAATTAGCTAATCCAAACGTTGAACAACTCAACCACAAGGGAATAACAAAAACTTTAACATGG
REF11	SSC13_NUMT_46	SSC13	SSC13_REGION_14	82358298	82371131	60	9.2e-12	7.6e-16	82358298	82358442	144	15139	15284	1	73.1	145	38	1	358	GAAAGAAATATACCTAAGAGGATATTATTAGAATCTCAAACCTCAGGATACTGCTCA-TAGACCCAGCTGTTGTGTAACCAAAAACTACTAATATTCTCCTTAAATAAATTTTAAAAACCATTAAGCACAAAAACAATCTACCAA
REF11	SSC13_NUMT_47	SSC13	SSC13_REGION_14	82358298	82371131	70	1.6e-16	1.3e-20	82358800	82358953	153	15369	15525	1	76.92	156	33	2	101	AAAAAATGAAACTACCAAAATAGTATTTAAAATAAATACAAC-TATGTTATCATTATACTTACACAGAATATAACCACGGCCAATGATTTTAAAAATCATCACTGTATCTCAACTATAAGAACACT--CATGACCAACATTTAAAAATCAAACCCA
REF11	SSC13_NUMT_48	SSC13	SSC13_REGION_14	82358298	82371131	81	9.3e-22	7.7e-26	82359054	82359310	256	15513	15775	1	69.47	262	74	3	7795	AAATCACACCCATTACTCAAAATTA---ACCATGCATTTATTGATCTACCAGCCCCATCAG--ATCTCATCATGATGAAAGTTTCATTCCATGCTTGATAATTTTTTAATTTTACAAATCTTAACGGGGTCATTTGTAGCAAGACATCATATATCAGATACAATAACTGCCTTGTCATCAGTTAAGCATATCTACTGAAGCAAAAACTGCAGATGA-ATCTCTGATCTTTATATGCAAAGAGACCTTTCCTATtcttttttt
REF11	SSC13_NUMT_49	SSC13	SSC13_REGION_14	82358298	82371131	160	2.3e-59	1.9e-63	82367105	82367521	416	15837	16258	1	69.83	421	122	1	426	aaaaTTGGAATTTTCCTACTATTTAATGTAACAGCCACAGCAGTTATAGGTTATATCTTACTATGAGGCTAAATATCCTTTTGAGAAGCAGTGGTCATTAAAAATCTCCCTTCAGCAATTTCTTATATTGGCATTAACCTAGCCAAATGAATCTG-----GATTCTCAGTGGATAAAGCCACCCTTCCCCTATTCGTCACCTTCCATTTTATCCTGCCATTCATTATTGTTGCTTTAACAGTTCTTCACCTATTACTGTTGCATGAGGCAGACTCTAATAGTCCAACAGGGATCTTATCCAAAATGGACAAAACCCCACTTCATCCATACTAGACAATCAAAGATATCTTGGGTGAATTGTTTCTACTTTTaatcttactaatactacaactATTCTCA…
REF11	SSC13_NUMT_50	SSC13	SSC13_REGION_14	82358298	82371131	97	2.3e-29	1.9e-33	82367947	82368256	309	16428	16742	1	69.84	315	88	4	944	aaaTTACGAGGTATAATGTTATTACCTCTTAGCCAATGTTTATTCTGAGTATTTGTAGGGTGCCTATTAACATTGACATGAATTGGAAGGCAAACTGTTGATCACCCATTTATCATT---GGACAAATGGGATTTCT-TTATACTCTCTTCAAATTCTAGTCCTTATACCACTAATAGGCATTATTGACAATAAACTCCTAAAATGAAGAGTCTTTATAGTATATGTATCAGTTTGCTCTTCTAAACCAGAAAAGGAGAAC--ATCATAACTAAGACTCAAGGAAGAAGCTCCAgctccatcatcagcatCCAAA
REF11	SSC13_NUMT_51	SSC13	SSC13_REGION_14	82358298	82371131	69	4.8e-16	4e-20	82369200	82369379	179	451	637	1	74.19	186	41	3	591	ACCTAAAATCACCCACTCTTTCCCTTTCATTAATACACCTTGATGAACTAATGACTAAACCACTTATGCTCACATATCACT--GGCTTCATGATTTTGGTATTTTTTAATT---GGGGAGGGGTGCTATGACTCAG--TTAGTCATCAGAGGCCTTCCCACAGTCAAAAAACTTGTAACTGAGCTT
REF11	SSC13_NUMT_52	SSC13	SSC13_REGION_14	82358298	82371131	76	2.2e-19	1.8e-23	82369970	82370197	227	2004	2230	1	72.22	234	50	4	123	CCTAAATATTGCCATCCTCAGGATACCCTTGGTAAAGAACAATAAAATAAGTataagtatCAGACATTAAAATGTTAGGTCAAGTTGTAACTTACCAGGAG--AAGAAATGTGCCACATTTTGTGCCTCAGGAGCATAACATAATTTATACGAAAGTGTGTATGAAATAAAAAGCCAAAGGAGGATTTAGTAGT-----AAGAATAGAGTGCTTAACTGAATCAGGCCATGAAG
REF11	SSC13_NUMT_53	SSC13	SSC13_REGION_14	82358298	82371131	45	0.00013	1.1e-08	82370320	82370448	128	2296	2423	1	70.31	128	37	1	301	CAAACATATAAGAGGAGATAAGTTGTAATGAGGTGAGCATACTGGAAAGGGTGCTTAAAGGAATCAATGTATAGATTGATAAAAAATATCTTGTTTGCACCCAGGAGATTTCATGCTGCATGAATACT
REF11	SSC13_NUMT_54	SSC13	SSC13_REGION_14	82358298	82371131	110	1.5e-35	1.2e-39	82370749	82371131	382	2449	2839	1	68.54	391	113	5	5665915	AAAGCaaaacaaaacaaaaaaataagtaaattaaaCTTTCACTCAACATTGAAAGCATAGGAGATAGAAATTTAAATT-TGGTGCTCTTGATACAATACTGTATGAGAATGAGGATAGAAGCAT--TAAAAGTACAAAATACCAAAACTTATCTATCTTACCTTTTGCATAATGATTTAACTAGAAAACTTAAACACAAGAGAACTTGAGTTAAATAATCTAAAATCAGATAAGCAATTTATGGACAGTTTACTAGAACAAATGCTCATCTATGGCAAAATAGTGAGAAGAATTATGAGTA-AATTGACAAGCCTATATAGCTTTTTTA-----GTGGCCCAGAaaaaattttttAGTTCAAATTTAAATATTACTTAAAAACCATCATTT
REF11	SSC13_NUMT_55	SSC13	SSC13_REGION_15	88037046	88037165	59	2.8e-11	2.3e-15	88037046	88037165	119	8195	8314	-1	74.79	119	30	0	47006	ATTAAAATTAGGATGATGGCTGGTAAGTTTGTTCAGACTGTTTCTACTTCTTGTGAGTCTCTTGTGCTTGTATGTGATAATTTAATTGTTACTATGAGTGAAATAAAATATAGGACAAA
REF11	SSC13_NUMT_56	SSC13	SSC13_REGION_16	88084171	88084364	153	5e-56	4.1e-60	88084171	88084364	193	14711	14906	-1	92.82	195	12	2	4710793	GTGTAATGATTGTGCTTACTATTGTTCCTTTTTAGGG-TTCACTGAAGATGGCAGTACATAGGCTGAATTGGCAAGAGTTGGTAAGGTTTATCGGGGTTTATTGATTATAGAACAGGCTCCTCTAGG-TAGATGTGAAGCACCGCCAAGTCCTTTGAGTTTTAAGCTGTTGAGAGTAGTACTCTGGCGAATAGTT
REF11	SSC13_NUMT_73	SSC13	SSC13_REGION_30	92795157	92795199	24	1300000	8.6e-05	92795157	92795199	42	1418	1460	1	78.57	42	9	0	2564138	TAGTATTCCTTAATAAGATTACACATATAAGCATCCATGCCC
REF11	SSC13_NUMT_57	SSC13	SSC13_REGION_17	95359337	95362652	222	7.2e-89	5.8e-93	95359337	95360309	972	5766	6754	-1	64.04	990	336	8	132	ATTACTAAGTCAAATAATaaaaataTAATTGTTCCTATGAAGAATTTTATTGAAAATGGTAGGCAAACAGACCCTAGTGGGTCAAGTCCAGATTGGTTATGGGCTTGATTTTCTGTGAATATGTTTAATTATGATCATCAGATTGTGATAATCACTAATACAGAAGGGAATGGTGTCTTAACTACTAGTGATTGTATTAAATTATTTCTT--TCTTGGATTTATGTCAAAAGTAGCTGATTTGAAGTCA-TTATACTA-TTAGTGTCTGAAGAGTAGGCTCCTCATCAACAAATTAATATACAAAAGAATAGTCACATGACATCAACCAAGGGGCAGTATCAGACAGCAGCTTCCAA-CCAAAGCCCTGATTAGATGTGAAATAAAATTTTAGTTGATG…
REF11	SSC13_NUMT_58	SSC13	SSC13_REGION_17	95359337	95362652	42	0.0034	2.8e-07	95360441	95360529	88	8667	8755	-1	73.86	88	23	0	1577	ATATTTCTTGTTTTGAAGCAAATGCTTCTCCAATTATAAATATTGTTAGTATTACTGTTTTTGGATAAATAAATGGCTCTATGGATGA
REF11	SSC13_NUMT_59	SSC13	SSC13_REGION_17	95359337	95362652	83	1e-22	8.6e-27	95362106	95362488	382	9071	9461	-1	65.05	392	125	5	57	AAAAAGAaaATAAAGCCTAAAATTTATAAGATATCTGGCCATTACTTAATATTTTCTCTATGTAGGGT-GCTAGTCAACTGAAGAATTTTACCCTTGTTAGGCAAGCAAAAACTATTGCAGCAGATGTGAAATATATTTTG-TGTCTAGAACTATTTCTATGGTAAATATATAATGTACTCACA--ATATGTTCTAAAAATCTGATTGAAAGTATTGCTCACATTATATCTAAATAACCAAAGGATTAATTTGGGTTCCTGCATAATA------ATAAGGGAAATTTTTTCTGAATCCAGGTAACATTAGAATCAATCCTTCAGGAAGTTCAAAGAATCATAATAAATGTTGATGTGAGGTTGGGTCTTTACATCCCACTTGATCAAAAAAG
REF11	SSC13_NUMT_60	SSC13	SSC13_REGION_17	95359337	95362652	33	66	0.0054	95362545	95362652	107	9526	9634	-1	68.52	108	33	1	5985858	tagTAATACAATGGCAGCAATTAATACATATGGAAGAGAAAGAGGTGTGCTGT-TTGGGGCATATTAGGTAGTTTTATGTTAATAATTGTAGTAATGAGATTATTGGC
REF11	SSC13_NUMT_61	SSC13	SSC13_REGION_18	101348510	101348600	60	9.2e-12	7.6e-16	101348510	101348600	90	891	981	-1	83.33	90	15	0	2245388	CCTATAAAAGCTGTTGCTATGACCATGAATAGTAGGATTACTCTGATGTTTCTTGTTTCTAGGAATATGTAGGATCCATAATACAGGTCT
REF11	SSC13_NUMT_62	SSC13	SSC13_REGION_19	103593988	103594542	410	2.3e-178	1.8e-182	103593988	103594542	554	3582	4149	-1	88.01	567	55	3	5709783	TACATAGTTGGGGTAAAGGTTGGTTTTGTAGATGTTTGAATTGGATATTATAATTGGTATGGTTAGAATAGT----GTAGTTAATGCAACTGAGGTGAGTAAGTTTATT-CTTTCATTTGGAGTTGCACCAATTTTTTGGTTCCTAAGACCAACGGATAACTGCCATCCTTTAAAAGTTGAAAAAGCCACATTTTTAGGTGTGGAAGCATGAGTTAGCAGTTCTTGCAAACTTCTTCGGTGGATAAGAATATTTAATTTTCTATTACTAGATTCATAATCTAGGGTTTTTGTTAAACTATATCTACAATAAAGGGGCCCTAGAATTATTTTAGGGTTCAGGGTCAGTAATAGTAGTGGCAGAAGGTGGAGGGCCATAAGAACATTTTCTCGTGTGAATG…
REF11	SSC13_NUMT_63	SSC13	SSC13_REGION_20	109304325	109304527	170	4e-64	3.3e-68	109304325	109304527	202	14956	15158	1	92.08	202	16	0	20883972	ACAATAACTAGTCAAGTACCATAACTATATAAAGCAGCAATCCCCATAGCTTCCTCACTAAAAATTCCTGAATCACCTGTATCATAAATTACTCAATCCCCAAGCCCATTAAATTTAAAAATAATTTCTACCTCTTCCTCTTTTAATGCATAATAAACCATACAAAACTCCATTATTAGACCAGAAATAAACACCCCAAGAA
REF11	SSC13_NUMT_64	SSC13	SSC13_REGION_21	130188499	130188566	43	0.0011	9.4e-08	130188499	130188566	67	8078	8145	-1	82.09	67	12	0	8801441	TCTTCCCAGTCTGTGCATTCATAGCTTCAGTATCAATGATGTGCTATTGTTTTCACAGTTAAAGATG
REF11	SSC13_NUMT_65	SSC13	SSC13_REGION_22	138990007	138990086	75	6.7e-19	5.5e-23	138990007	138990086	79	1567	1646	1	97.47	79	2	0	4264687	CAGTGATAAAAATTAAGCTATGAACGAAAGTTTGACTAAGTTATATTAGTTAGAGTTGGTAAATCTCGTGCCAGCCACC
REF11	SSC13_NUMT_66	SSC13	SSC13_REGION_23	143254773	143254882	51	1.8e-07	1.5e-11	143254773	143254882	109	9631	9740	1	73.39	109	29	0	3317260	AAACAAAAGCCTCTTTGATTCAATTTCTACCCTAAGAAACACCTATTCCACTTATTCCTATACTCATAATTATCCAAACCATTAGGTTGCTTATTTAACCAGTAGCCCT
REF11	SSC13_NUMT_67	SSC13	SSC13_REGION_24	146572142	146572487	109	4.4e-35	3.6e-39	146572142	146572487	345	9374	9732	-1	69.89	362	88	5	28058570	ATAAGAATATAAACTTTGGGGTGACCGAAATAATCAGAACAGGTGCTGATATAGAATTAGGTCTCCTCC---TGTGGGGTCAAAAAAGGTTGTATTTAGGTTTTGGTCTGTTAGTAGTGTGGTAATCTTGGCTGCTAATgataacaataacaataGA---------GCTGTCGTCAGGACAGATCAAACAAACAGTGGTGTTTGGTGTTGGGATGAAGTAGGTGGTTTTATATTAATAATTGTAATAAACTAGAATTAGGAAACACCTAGAATTGAGGGAACGCCTGCTA-----AATGAAAGAATGATGAGGTCAACTGAAGTTTCTGCATGAGCTCAGTTTTTAACTAAACCTGAGTATA
REF11	SSC13_NUMT_68	SSC13	SSC13_REGION_25	174631057	174631233	108	1.3e-34	1.1e-38	174631057	174631233	176	14926	15102	1	80.68	176	34	0	11839545	ACAACCCCCATAAGTAATGATCACCCAGTGACAATTACCAATCAAGTACCATGACTGTAAAGAAAAGCAATTCCCATGGCCTCCTCACTAAAAATACCAGAGTCATCAGTATCATAAGTTACTCAGTCTCCCAACCCATTAAACTTGAAAACAATCTCTACCTCTTCCTCCTTAAA
REF11	SSC13_NUMT_69	SSC13	SSC13_REGION_26	186470778	186470844	34	22	0.0018	186470778	186470844	66	14014	14080	1	75.76	66	16	0	1728974	CCAGTTAGGCCTAATAATAGAAACAATTGGCATTAATCAACCTTATTTAGCATTCCTCCACATCTG
REF11	SSC13_NUMT_70	SSC13	SSC13_REGION_27	188199818	188199862	40	0.031	2.5e-06	188199818	188199862	44	4777	4821	1	95.45	44	2	0	25737	AATGCATTTACAGCAATTCTCTTCCTAGGAGCATTCCATGACCC
REF11	SSC13_NUMT_71	SSC13	SSC13_REGION_28	188225599	188225658	43	0.0011	9.4e-08	188225599	188225658	59	9989	10048	-1	86.44	59	8	0		CCTAGTTCAGCACAAATTAGTAGGCTTAAAGTGGTGCCTACCATTCCTGCTCAGGCACC
REF11	SSC14_NUMT_1	SSC14	SSC14_REGION_1	19741502	19741540	30	1800	0.15	19741502	19741540	38	6730	6768	1	89.47	38	4	0	2066930	GGTGCCTGAGCAGGAATGGTGGGCACCGCTTTAAGCCT
REF11	SSC14_NUMT_2	SSC14	SSC14_REGION_2	21808470	21808667	189	3.7e-73	3e-77	21808470	21808667	197	12413	12610	-1	97.97	197	4	0	348808	TTGATTAGGGGATATGGCATTGGTAGTGGAACTCATATTGTtagtgctagggataAGGCTAGGATTGGTGCAATAATGAACATGGAGATTGAGGATGTGGCTGGTCGTAGGGGTTCTTTGGTGAATAGTTTTAGGGCATCGGCGATGGGTTGGAGTAGGCCGTAGGGGCCTACAACGTTGGGTCCTTTTCGTAGTTG
REF11	SSC14_NUMT_3	SSC14	SSC14_REGION_3	22157475	22166962	149	4e-54	3.3e-58	22157475	22157919	444	9860	10308	-1	71.62	458	106	7	43	AGTGGGACAAGTCAGTTTCTAAACCCTCCATCAATCATAATGGTCACAACTGTAAAGAAAAATATTAGAAATGCAGGGGCTGTCATGACTACATTATAGATTTGCTCATCTCCAGGTA-GGTTCCAGGTTAGCAAAGCTCAGCACAGATTAATAGACTTCAGGTGTTGCCTACTGTTCCAGCTCAAGCACCAAAT---------AGAGTGCCAATATATTTGTGATTTGTTGAAAATAATCAGCAGTTTATGAACACAGGTAAAA----TGAGCAAGCATTAAAGTATAAATCTAATGAAACAGATTGAGCCCTCTTTCTGCCAAACCCTGTGATGAATCAACAGATTGAATTGCAAATTCAGAAAAGCACCTTCAATTCTGCTTTTCTcttttttttt…
REF11	SSC14_NUMT_4	SSC14	SSC14_REGION_3	22157475	22166962	142	8.6e-51	7e-55	22157962	22158463	501	10369	10896	-1	68.12	527	142	7	8142	TTAAAGTGTTTGATCTGCATTCAACTGATGTAGGAT-AGTCTTGCAATCCTTA--TTTTTAGGAATTAGCTAAACTGTACTTGCTTAGGGTTTTGAAAGCTCTTGGTCTAAACAAACCTAAATTCCTAGTCCAGCACTGATAGACTAGGTATTAAGGGTAGTAATAGTGTGCATATTATGACTGGTAATGATAGGAACTTTATGTGTTTTGTACGTGTGAATTATTATTTTATGTGTA---TATTCATTGAAGGAAATAT----AGTGCTGTGGGGAATGAGAGCCAAAAGTAGAAATGTATGTTGGGTTGTTCTCTGATGGCTATTAGTGTTGGTAGAATGACATTT---ttttttGTTATCTCTTGGATAATTATTCACTTGGTTAAAAATCCTGAT…
REF11	SSC14_NUMT_5	SSC14	SSC14_REGION_3	22157475	22166962	105	3.5e-33	2.9e-37	22166605	22166962	357	1227	1618	-1	68.8	391	88	6	181686	aATGCATTGTTAACAATTTTGAATAATGAGTGAGGTTTTTGAATGTTTGCCAT--TAGTGTTCTCATAGTTGAAATAGT--GATAATTTTTCATGGCAGAGGCCATGGTTACATTCCATGTAAAAATAAT---------TATACACATTATTTTATGTACTACTTTTGTAGTT----TTGTGGGATTTTTTCCAAAACTTTCATAAATTTATGGTGGGCTTGGGTTACTTATAAGTGGC---------TATGGTACTGTAATGAAATTTGGTGGGTAATTTTTGTTCTTAATGTATTTTTAAATTTA--------GAATATTAATAATTTTGGGTTATAATATTGTTATGTCTACTGAGCAGTATCCTGAGGTTTGAGATGCCAGTAAAAC
REF11	SSC14_NUMT_6	SSC14	SSC14_REGION_4	22348648	22361340	48	4.8e-06	3.9e-10	22348648	22348767	119	16221	16345	-1	75	124	26	2	399	AAAAATACCACGTGCATAAAAGC--AGTTATGTATGAACATAAGCTGACCTGA---TAGTCCACTGAGATGTCTTATTTAAGGAGAAGGAGTGGGCAATTAAGGGAAAAATGGCCCTGAAATAA
REF11	SSC14_NUMT_7	SSC14	SSC14_REGION_4	22348648	22361340	43	0.0011	9.4e-08	22349166	22349323	157	16615	16770	1	70.25	158	43	3	1045	aaaaTGACCACCTaaaaaaaagTGACTTTGCAATATATTTATTACCTTGAT-TTGTAAATCAGAAAATGAGAATGACATATCTCCCTAAGACTCAAGGAAAAAGCTCCAGCCTCACCTTCAGCTCCCAAAACTGAAATGAGACTTAAACTATCACCTG
REF11	SSC14_NUMT_8	SSC14	SSC14_REGION_4	22348648	22361340	50	5.3e-07	4.4e-11	22350368	22350493	125	433	563	1	74.62	130	28	2	1141	TTATTTCAGGGCCATTTTTCCCTTAATTGCCCACTCCTTCTCCTTAAATAAGACATCTCAGTGGACTA---TCAGGTCAGCTTATGTTCATACATAACT--GCTTTTATGCATTTGGGTTTTTttgtttt
REF11	SSC14_NUMT_9	SSC14	SSC14_REGION_4	22348648	22361340	133	1.7e-46	1.3e-50	22351634	22352139	505	1346	1860	1	70.04	524	128	11	332	AAAGTGAGGCACTGTAAATGCCTAGATGAATTTA----CTCCATAAATGAAATGGTGTGGTCCCAACCT----ATTAATTTCTAATAAGATTACACATGCAAGTATCTGCATCCTATAGAGAATGCCCTCTAAATCCTAAAAAATTAAAGGGAGCCAACATCAAGCACACTCAAAA--GTAGCTCATAATGCCTTGCTTAAGTTTGCTCCCATGGGAAATGGTAGTGATGAAAATTAAGCCATAA---AAAGTTTGAGTACATTATGTTAACTAATTAGGGTTGATAAaaattttttTATCAGCCACCTTGGTCCTAATACTATCCCACATTAATAGAAATCCAGAGTAAAGCATGTTAAAG-----ATTATCTCCAAATAAAGTAAGTCCTAGTTAAG…
REF11	SSC14_NUMT_10	SSC14	SSC14_REGION_4	22348648	22361340	53	2e-08	1.6e-12	22352471	22352588	117	1867	1985	1	75.42	118	28	1	-4	aataaaGTTATTCGTCAGCATACTACTAGCATTTGCCTCAAAGTCAAAGAAATTGGTGGTGCTTCACGGCC-TTTTAGAGGAGGCTGCTCTGTAATCAATAAACTTGGATAAACCCTA
REF11	SSC14_NUMT_11	SSC14	SSC14_REGION_4	22348648	22361340	89	1.5e-25	1.2e-29	22352584	22352836	252	2004	2260	1	72.41	261	58	4	318	CCTATATACTGACATCCTCAGGAAA-CCCTAGTAAAGAACAATGGTGAGCATGATTATCAGATATAAAACCGTTAGGTCAAGATGTAACCCACAGGAGGGAG-GAAGTGGGGCACATTTTCTACCCCAAAGCATAAAATAATTTATACAAAAGTTTTTATGAAATAAAAAACCCAAGGAGGATGTAGTAGCAAATTAAGAATAGAG-------TTAAATCAGGCCACGAAGCACAGACTCATTGCCCACCACTCTCCCCAA
REF11	SSC14_NUMT_12	SSC14	SSC14_REGION_4	22348648	22361340	141	2.6e-50	2.1e-54	22353154	22353629	475	2315	2814	1	70.32	502	119	9	213	AAGTTGTAGTCAGGTGAGCATATTGCTAGGTGTGCTTGGATGAATCAAAATGTAGCTTAAAGAAAAGCATCTAGTTTACACCTAGGAGAGTTCATACTGCATGAATACCCTGAACTAAAACTAACCACAACTTCTCACCAAATTCAACAATTATAAGTAAATTGAAACATTcattcattcaACATCTAATGTACAGAAAATAGACATTA--AATCTGGTGCTA----GAAAGTACCATGAG--AATGATGAAAGAAGAAT--TAGAAGTACCAAAAACTTAT-----CCCTTTTTTCCTCTTGCATAATG------------AAACGTTAACAAAGAGAACCTAAGTTAAAGTCCCTGAAACCAGATGAGCTACTTTGGAACAGTTTATAAGAACAAAC…
REF11	SSC14_NUMT_13	SSC14	SSC14_REGION_4	22348648	22361340	79	8.4e-21	6.9e-25	22353842	22354181	339	2792	3142	1	68.18	352	97	7	334	GAAGGGAACTTGGTTCAACTTTAAATATGACTTAAAATCC-TAAGTTTTAATGtaattttaaatgttattctaaaATGCTAAAGCTTTTTAGATATAGGATACAAGCTTCTCTGGAGAATAAGCATATA------CCATAGTTGGC-TAAGAGTTACCACCAATTAAGAAAGCATTCAAAGTCGACCACACTTTCATCTTAATTCCAACAGTAAATGGAtcaaacaataatttaatactagaataatctattaa----tagaagaaATGCTGTTAATATGAGTAACAAAAAATATTTCTCCTTGCATAAGCTTCTATCAG-AACAGATAACCCACTGATAGTGAACACTAAA
REF11	SSC14_NUMT_14	SSC14	SSC14_REGION_4	22348648	22361340	40	0.031	2.5e-06	22354515	22354583	68	3202	3270	1	79.41	68	14	0	247	CCAAGGAAACGTTTTAAAAAGTAAAAGGAACCCAGCAATCACAAATCCTGACTCTTTATAAAAAACAT
REF11	SSC14_NUMT_15	SSC14	SSC14_REGION_4	22348648	22361340	95	2e-28	1.7e-32	22354830	22355147	317	3263	3598	1	70.45	335	81	6	2	aaaaaaTTGCCTCTAGCACTCCTGGTATTAGAAGCACTGCCGGCCCAGTGACATCTGTTCGATGGTCACTATATCCTGAGTGTGAACAGGTTACATAGTCATTTTCTCTCTAAACAGGGA-TCGTGTAACTGGTCAAACTAGGGTTTTACTGTC----CCTTTTAATCAATGAAATTGACCTGCCCAAGAGGAGGCAGGAAT---CATGTATGACAAGAAACCCCTATAGAACTTTAATTAA-----TAAAAACTCCTATAACTGAA-CATTAAGGGATA----ACAGTTTTTAATGgattaacaattttggttggggtaACCTTGGAGAATAAA
REF11	SSC14_NUMT_16	SSC14	SSC14_REGION_4	22348648	22361340	105	3.5e-33	2.9e-37	22355149	22355352	203	3693	3904	1	78.2	211	38	2	269	TAGGGATAACAGTGCAATCCTATTCTAGAGTTCA-----ACAATAGGATTAATGACCTCGATGCTGGGTCAGGATATTCCACTAATAAAATTGCTATTTAATGGTC---TGTTCAACAATGAACATCCTACATAACCTGAGTTCAGACTGGAGTAATCCTGGTCACTTTCTATCTACTATAGATTTCTCCCAGTATGAAAGGACCAGATAA
REF11	SSC14_NUMT_17	SSC14	SSC14_REGION_4	22348648	22361340	106	1.2e-33	9.6e-38	22355621	22355916	295	4246	4547	1	71.1	301	81	3	8	aaaaaaccACTAGGACCACCACTATCATAAATGTATAT----ATATTTGTACCAATGCTAGCCTTAACCCTGGCAGTTACTCTATGAATTCCTCTTCCCATGCCCTTTCCACTAATTAATATAAACCTAGGTACACTGCTAGTATTAGCTATACGAGTCCTAGCCATTTATTCCATCCTCTGATCTGGATGAGCTTCAGATTCAAAATAGGCAC-AACTGGAGTTCTGTGGGCAGTAGTACAGACAATCTTTTGTGAAGTAACACTAGCAATTATTCT-CTATCAGTCCTACTGATAAATG
REF11	SSC14_NUMT_18	SSC14	SSC14_REGION_4	22348648	22361340	125	1.1e-42	8.7e-47	22355924	22356455	531	4678	5218	1	66.25	557	145	8	272	GAAGTAGAATCAAAACCTCTATTTAGTTTCAATGTAGAAAATGTGGCAGGCCCATTCCCTTTGTTCTCCATAG-AGACTCTGTCAGTATCGTTCTAATAAGCATTTTTCACAACAATCCTATTTTTAGGAACATTTCACAACCCCTAAAGGCCAGAATTACATACAGGCGATGCTGTCATCAAAACACTCC---TAACAATCTCCTTTCTATGAATTTGAGCATCCTACCCACAGTATTGATATGATCAACTttttttttttaa----------------cctttAACATTAACCCTACATACATGAGAAGTTTCACAACCTGTCTTCACATCGGGCATTCCACCACAAACATAAGAAGGATGTCTGACAAAAGT-----TTACTTAGAGTAAATAATA…
REF11	SSC14_NUMT_19	SSC14	SSC14_REGION_4	22348648	22361340	172	4.5e-65	3.7e-69	22356727	22357365	638	5500	6160	1	66.16	662	198	6	292	AAAAATTTTCAGTCCAACTGCATCCACCATTCAAACAATAGCTTTTGTCATAAAATTAGGACTTTCCCCATTTTATTTCTGAGTGCCTGAAGTAACACAAGGCAATCCATGAACAGCAGACCCCCTGCTATTAACATGACAGACTTGTACC------------------CAAATCTCAACACCCATCAACCTAAATATAATGTCAGTCACAACAATATTATAAATCACAGTTGGAGGCTACAGGGGACTCAACCAAAAACAACTAC-AAAAATTATGGCCTGCTCATCAATTGCCCACCTACGATGAATAACGACTATTACAATGCATATGCTAACCATAACAATCCTAAATGAACTAATTTATATCATATATAACACT----GTCTTCTTACTACTGA…
REF11	SSC14_NUMT_20	SSC14	SSC14_REGION_4	22348648	22361340	56	7.4e-10	6.1e-14	22357657	22357838	181	6164	6344	1	67.4	181	58	1	52	aaaaCCATATAGATAAAACGAAAATTCCAACACACAAaaacaAACAACCTTTCTATTATTACCAGTCATAATATCCACACTAtcactacccttaacacccagtctatcaGTGCGGGACTAGGAATTTAGGCTTGGTTATATCAAGAGCTTTCAAAACCCTAACCAAGTACAATTTACATAA
REF11	SSC14_NUMT_21	SSC14	SSC14_REGION_4	22348648	22361340	508	5.3e-225	4.1e-229	22357890	22359643	1753	6453	8223	1	67.96	1785	525	19	112	AAATTTTAGTTAACAGGTAAATACTCTAGTCAAATGGCTTCTGTCTATTTCTCTtctcttcAATaaaaaagaaaAATCTGGAAAAGCACCTGCAGAATTGAAGCTGCTTCTTTGAATTTACAATTCAATTTGTTGATTCATCACAGAGTTTGACAAAAAGGGAGCTAAGCCCTTTCTTTTGATTTATAGTCTAATGCTTGCTCAGCCATTTTACCTGTGTTCATAAACTACTGACTATTTTCAACAGTCCCCAGTGT-------ACAGTCACTTTACTACTTGGTGGTTGAGcttggtgattgagTAGGCAACGCCTTAAGTCTATTAAACCATGCTCAGCTATGCTAACATGGAGCC-TATTTGGAGATGACTA----TAATGGGTAGCCATGACAGC…
REF11	SSC14_NUMT_22	SSC14	SSC14_REGION_4	22348648	22361340	60	9.2e-12	7.6e-16	22359755	22359971	216	8213	8445	1	68.97	232	56	4	465	aaggaaaGAAGGAACTGAATCCT-TGTCAGTGGTGTCAAGCCAACACCATAACCGTTGTGTCTTTCTCAGTAAGTGTGATAAGAGTTAAAAATTATATAACTTT-TCCAAGTTAAATCATAGGCAAAAATCCTGTGCATCACTA-GGCATATCCTCT-------------CAAGAGGCAACATCACCTGTTATGTAAGAAGTTTTACATTTTCATGATCACACATTAGTAAT
REF11	SSC14_NUMT_23	SSC14	SSC14_REGION_4	22348648	22361340	92	5.4e-27	4.4e-31	22360436	22360636	200	8569	8769	1	73	200	54	0	536	ATTCTAATCTTGATTGCCCTGTTATCATTGCCAGTCCTGTACATGATACATGAAATCAATAACCCTTCCCTCAACAAAAAAACTACAGATCATCAGTGATACTGAAGTCATGAACACATAGATTATAAAAATTTAAATTTTGACTCCTCTGTAGCCCCTACATCAGATCTAAAACCAGAAGAATTAAGACTAATAGAAGT
REF11	SSC14_NUMT_24	SSC14	SSC14_REGION_4	22348648	22361340	52	5.9e-08	4.9e-12	22361172	22361340	168	8747	8923	1	68.75	176	47	2	11725962	gagaaTTATGACTAATAGAAGTCAACAATTGTGTAGT-------ATAAAGATAGTCATCA-AATATTAATTTCCTCTGGAAATGTTTTACACACATAAACTCTTCCCTCTTTAGGCCTAAAAACAGTTGGTATACCAGGACGCCTAAATTAAAGGACCTTGATATCGACTAGGCCT
REF11	SSC14_NUMT_25	SSC14	SSC14_REGION_5	34087302	34099447	265	2.4e-109	2e-113	34087302	34087973	671	11405	12094	1	72.28	689	173	6	242	ATCTTACtagtACTTGTAGCCTGTGAAG-TGCACTAGGATTATCCCTATTAGCAGTAGTATCAAATACCCACACCACTGATTACCTACAAAATCTTAACCTTCTCCAATGTTAAAAATTATTACCCTATTA----TATTTATACCATTAATATGATTATCGAAAAATAATATAACTTGAATCACTGCCAGAACCTATAATTTACTAACTAGTTTTATCAGTATATTTCTTTTTAACCAATTTAATGATA---GCCTTAACTTTTCATTAA---TCTTCTCTGACTTCCTACTAGCACCTTTATGAATTCTAAC---ATGGCTCCAACCACTAATACTCAGAGCCAGCCAATGCCATCTATCGAAAGAATCACCAACTTGGAAAAAGCTATATATTACAA…
REF11	SSC14_NUMT_26	SSC14	SSC14_REGION_5	34087302	34099447	173	1.5e-65	1.2e-69	34088215	34088840	625	12077	12739	1	67.27	663	178	8	14	CTTGATCCAATATTTTTCTATGACTAGCATGCATAATAACTTCTATAGTAAAAATACTAGCCCCCG-------------ACTGCTAAAAGCACATGTCAAAGCCCCTATT-------CTACAGTTCTTGCAACCTTACTACTCAAACTTGGGGGCCATGGTATGCTATGAATCACAATGACCCTATACCCCTTAATAAACCA-ATAGCATATCTATCCCTCATATTGTCCTTATCAGGAAACACCGTA-CTAGCTTAATCTTTTTGTACCAAACAGACTTAAAATC-----------ACTCATCCATTTACCACATAGCACTTGTTTTCCTAGCTCTCCTCATCCAAACACGTTGAAGTTATATAGGGGCTACTGCCCTAATAATTGCCCATGGCCTCA…
REF11	SSC14_NUMT_27	SSC14	SSC14_REGION_5	34087302	34099447	815	0	0	34088854	34091487	2633	12797	15536	1	68.52	2748	741	29	15	CATTTACATGAGAAAACACCCTCATAACGCTGTACCTGTTCCC-CTTCTACTA-------TCACCCCTCAAATTATTTTCAGATACATATACTATAAATATAGTTTGACAAAAACATTAGATTGTGAATCTAACTACAGGAGCTCAAGTGTTCTTATTTACCAAAAAAGT------GAACCACTACTTCATGCCTCCATGCTTAACCG------------AACTTTTAAAGAATAGGAGTACTCCACTGATCTTAAGAACCAAAAAAACTGGTACAACTCCAAATAAAAGTGCTAAATGTATTTCCCACTTCTACACTAATCATGCTAATTATGGGAACTCTACCAATTATAACAACC---TCCAACATCGACAAGAACAACCTATGCCCATTTTATGA…
REF11	SSC14_NUMT_28	SSC14	SSC14_REGION_5	34087302	34099447	120	2.5e-40	2.1e-44	34091502	34091822	320	15526	15842	1	71.96	321	84	3	71	taattacaatttttaTCAATGCATATATTGATCTACCAGCTCAA-CAATCATTTCATCATGATGACAGTTAAGTTCCCTACTAGACATTTGTCTAATTCTACAAATCTTAAGGGGGTTACTCCTGACAATGTATTTTACATCAGATACAACAACTGCCTTTTCATCAGTAGCCCATATCTGGTCAAAATGTAAATGACAGATGAATTATACCATATGTGCATGCAAACGGAGCTTCTGCATTttttttttATGTGCTTATTTATTCATGTAGGGTGAGGCTTGTCTTACGGATCTTACACCTTTCCAGAAAAATGAAACAT
REF11	SSC14_NUMT_29	SSC14	SSC14_REGION_5	34087302	34099447	257	1.6e-105	1.3e-109	34091893	34092666	773	15921	16689	1	68.72	780	225	5	360	GGAGCAACAGTCATTACCAATCTCCTTTCAGCAATTCCTTATGTTGGCACCAATCTCGTCCAAGGAACCTGAGGAGAACTCTCAGTTGACAAAGTCACCCTTACATGATTACCttacacccataccttCCATATATCCTTCCATTTCTTACTGTA-CTTTAGCAGTTGTCCTCTTACTATTCCTTTATAGTACAGGCTCTAATAGTCCAACAGGAACCTTATTCAACATGGACAAAATCCTATTTCATCCATACTACACAGTCAAAGATATCTTGGCTGCCTTGCTCCTATTTCTGATCCTACTAGGACTAGTACTACATTCCCCTTACCTTCTAGGGGACCCAGACAACTATATTCCAGCTAACCT-CTCAGCACTCCCCCTCACATCAAGCCACAGT…
REF11	SSC14_NUMT_30	SSC14	SSC14_REGION_5	34087302	34099447	40	0.031	2.5e-06	34093026	34093111	85	16686	16770	1	77.65	85	18	1	287	GAACACAACCCCTGAAGGCTAAAGGAAGAAGCTCCAGCTCCACCATCAGCACCCAAAACTGAAATTCTACTTAAACCATTTCCTG
REF11	SSC14_NUMT_31	SSC14	SSC14_REGION_5	34087302	34099447	142	8.6e-51	7e-55	34093398	34093744	346	216	564	1	76.14	352	74	6	468	TTTTTAATATTATATAGGACTGATATATTGATTAATCATACATACCACATTTAGTCA-AATCATTTCCAATCAACATGCTTATCATAACCA--AGAACCAGAGCTTCATCAGCATATTAAAAGAAACCATTGACCTGCCCACAAAACATGTCCCTCTTATTGCTCCAGACCCACAAAGCA-TGGAGGTTTCTATGAATGAACTATATGTGGCATCTGGTTCTAACTTCAGGGCCATCTCACCTAAAACTGCCGCCGCTTTCCCCTGAAATAAGACATCTTGATGGACTAATGACTAATCAGCCAGTGCTCACACATAACT--GGTTTCATACATTTGGTATTTTTTTAATTT
REF11	SSC14_NUMT_32	SSC14	SSC14_REGION_5	34087302	34099447	35	7.3	0.00061	34094212	34094319	107	598	705	1	66.36	107	36	0	442	aaaGACCTTAGCACAGTCAAGTAATTTGTAGCTGAGCTTAAATTGAATATTATTTACCAACATAATCAACAATCAGGTGTTATTCAGTCATTGGTTATGGGACATAA
REF11	SSC14_NUMT_33	SSC14	SSC14_REGION_5	34087302	34099447	45	0.00013	1.1e-08	34094761	34094868	107	1324	1429	1	77.06	109	19	2	161	GTTGATGTAGCTTAA--TAATTAAAGCAAGGCCCTGAAAATTCCTGCCTGGATGAATTTACTAACTCCACAAATACATAGGTTTGGTCCCAGCCTTTCAATtaattttt
REF11	SSC14_NUMT_34	SSC14	SSC14_REGION_5	34087302	34099447	189	3.7e-73	3e-77	34095029	34095533	504	1416	1916	1	75.34	511	108	10	194	TCAATTAATTTTTAATAAAATTTACACATGCAAGCATCTGCCTCCCAGTGAGAATGCCCTTTTAGCCATAAAAGATTAAAAGGAGCAGGCATCAAGCACACCAAAA---GGAGCTCACAACACCATGCTTAACCACACCCCCACGGGAAAGAGCAGAGATAAAGAATTAAGCCATAAACAAAAGTTTGACAGAGTTCAAGTACCCAATCAGCATTGGTAAATTTTGTTCCAGCCACTATGGTCAAACGACTAACCCAAACTAACAGAAATCTGGCATAAAGCACGTTAAAG----AGCACTCCAAAATATAGTTAAGTCCTAGCTAGGCTATAAAAATTTCATAGCTAAAATAAAAGAAGCTACAAAAGTGACCTTAACATTTCTGACTACATGACAGC…
REF11	SSC14_NUMT_35	SSC14	SSC14_REGION_5	34087302	34099447	72	1.8e-17	1.5e-21	34095727	34095852	125	2693	2820	1	81.1	127	22	1	302	CAGTTTACAAGAACAAAC--ATCTATATGGCAAAATAGTGAGACGATTTATAAGCAGCGGTGACAAGCCTAacaagcctgaCGATAGCTAGTTGTCCAGAAAATAATTTTAGTTCAATTTAAAATAT
REF11	SSC14_NUMT_36	SSC14	SSC14_REGION_5	34087302	34099447	156	1.9e-57	1.5e-61	34096154	34096869	715	2815	3581	1	66.24	782	181	14	256	aaaataaaataaaaATCATAACTTTTAATTtaacttttaaATATTACTCTAAAAAGGTATAGCTTTGTAGACACAGGATACAACTTTTCGTAGAGAGGAAACA-TACACAATTTCATAGCTGGCTTAAAAGCAGCCACCATTTAAGGTA---TTCAAGCTCAACAACACATTCATCTTAATACAAGCAGTAAATAAGCCAACTCCTAACTTAATACTGGAGTAACTAATCTATTAATAGAAGCGATACtattaataTGAGAAACAAAAATGAT------------AAGGTTATATCAG-AGCAGACAGCCCACTAATAGTTAATAACAAAATAAACCTAAGCCAACACCTAATTATTTATTAAAAACAACTGTTTACCCAACACAGACATGCATTTAAG…
REF11	SSC14_NUMT_37	SSC14	SSC14_REGION_5	34087302	34099447	580	2.8e-259	2.2e-263	34097125	34098602	1477	3542	5048	1	71.35	1522	375	10	468	aaaacaaaaacaaaaacaaaaaaACCATTTTGGTTGGGATGACCTCAGAGAAGAAAACAACCTCCAAGTGATTAAAATTTAGACCAACTAGTCAACATGCTTT----ATCACTTATTGATCCAAAATATTGATCAACAGAACAAGCTACC--------------------CTATTCTAGACTTCATATCGACAAAAGGGTTTAAGACCTCAATGTCAGATCAGAACATCCCAGTGGTGCAACCACTATTAACGGTTCGTTTGTTCAATGATTAAAGTACTAAGTGATCTGGGTTGAGACCAGAGTAATCCAGGCAGGCTTCTATCTATTACACATTTCTCCCAGTACAAAAGAACAAGAGAAATAAGGTCTCCTTAACAGAAGCATCTTCAAATTAATT…
REF11	SSC14_NUMT_38	SSC14	SSC14_REGION_5	34087302	34099447	161	7.8e-60	6.3e-64	34099070	34099447	377	5043	5415	1	73.21	377	96	2	6542452	ATAATACAGTTACTCTGATAGAGTAAGTAATAGAGGTTTATATCCTCTTATTTCTAAAATAATAGAAAGTGGACCTACTCATAAGAATTCAAAATTCTTCATGCTACCCCATTACATCATGTTCCATAGTAAAGCTATGTAagctaaataagcTCTGGGGCCCATGCCCCAAAAATGTTGGTTTATAGCCTTCCTGTACCAACAAACTCTATTATCTTCACTATCACTCTACAGACCATCACCTCAGGAACCAAAATTGTAATAACAAGCTCATATTGGTTACTTACCTGAATCGGGTTCGAAATAAACATACTAGCCATTACTTCCATTCTAATTTAAAAAAATCAACTTATGAGCTATAGAAACATCCACCACAT
REF11	SSC14_NUMT_39	SSC14	SSC14_REGION_6	40641899	40642556	65	3.9e-14	3.2e-18	40641899	40642016	117	12171	12288	1	77.78	117	26	0	276	TGGAGCTGCCCCATGAGTAGGCTCAATAGTACCTGCAGCTGTCCTGCTAAAACTGGGAGGCTACTACATACTGCAGGTAACCACCATTCTTAACCCACTAACAAACTTTATAGCCTA
REF11	SSC14_NUMT_40	SSC14	SSC14_REGION_6	40641899	40642556	173	1.5e-65	1.2e-69	40642292	40642556	264	12289	12552	1	84.09	264	41	1	11044562	CCATTTTTAATACTCTCCCTTTGAGGCATAATCATAACCAGCTCAACCTGCTTACACCAAACCGACTTGAAATCCCTAGTCGCTTTCTCATCAGTTAAGTCATATAGCACTTGTAATTGCAGCAATCCTAATCCAAACCCCATGAAGCTTTATAGGAGCAACAGCTCTAATAACTGGCCACGGCTTAACATCCTCTATGATATTCTGCCTCGCAAACACTAACTATGAACGCCTACATAGCCGAACCATAATGCTAGCCTGGGG
REF11	SSC14_NUMT_41	SSC14	SSC14_REGION_7	51687118	51704459	36	2.5	0.0002	51687118	51687304	186	16552	16749	1	66	200	51	4	1072	AAGTAGCATCCATTCTATAGTTTCTTTTCATTCTTGTCTTTATAACACT-------------GGAAATGACCACCTTAAAAAAAGACACTTGGCAATGTATTCATTACCCTAGT-TTGTAAATCAGAAAAGGAGAATAGTATGTCTCCCTAAGACTCAAGGAAGAAGCTCCAGATTCACCTTCATCTCCCAAAGCTGAAA
REF11	SSC14_NUMT_42	SSC14	SSC14_REGION_7	51687118	51704459	62	1e-12	8.5e-17	51688376	51688637	261	427	704	1	67.51	277	74	5	473	TGGTTCTTATTTCAGGGCCATTTCTCCCTTTACTGCCCACTCTTTCTCCTTAAAT-----ATCTCAGTGAACTA---TCAAAACAGCTTCTGTTCACATGTAACT--GGTTTTATGCATTTGGTATTTTTAATTTT-----GGAGGATGCTGTGACTCAGCTGTGGCCATCAGAGGCCTTAACACAGTC-AAGCAACTTTAGCTGAGCTTAAACTGAATAGTATTTACCAACATAATCAACCGTAATGTGTTACTGAGTCCATGGTCACAGGACATA
REF11	SSC14_NUMT_43	SSC14	SSC14_REGION_7	51687118	51704459	139	2.3e-49	1.9e-53	51689110	51689521	411	1346	1764	1	71.39	423	104	6	1423	AAAGTGAGCCACTGTAAATGCCTAGATGGATTTACTAACTTCATAAACACAAAGGTGTGGTCCTAGCCT----ATTCATTTCTAAGAAGATTACACATGCAAGTATCTGCATCCCACTGAGAATACCCTCTAAATCAGAAAAAATTAAAAAGAGCAAACATCAAGCACACTAAAAA--GTAGCTCACAAAGTCTTGCTTAACTTTGCCCCTGTGGGACATGGTAGTGATAAAAATTAAGCCACAAA--ATAGTTTGAGTATGTTATGTAAACTCATTAGGGCTGGTAAATTTTTTATCAGCCACCTTGGTCCTAAGATCATCCCACATGCATAGAAATCCAGAGTAAAGCATGTTAAGG----ATTATCCCCAAATAAAGTTAAGTCCTAGTTAAGCTT…
REF11	SSC14_NUMT_44	SSC14	SSC14_REGION_7	51687118	51704459	72	1.8e-17	1.5e-21	51690944	51691105	161	1813	1978	1	78.18	165	32	3	383	CAAACTGGCCTTAGATGTCCCACTATGCTTAGTCCTAAATTGAAATAAATA--TAACAAATC-ATTCACCAGAATACTACTAGCATCTGCCTAAAAGTCAAAGAACTTGGTGGCGTTTCACA-CCCTTCTAGAGGAGGTCATTCTATAATCAATAAACTTGGATA
REF11	SSC14_NUMT_45	SSC14	SSC14_REGION_7	51687118	51704459	62	1e-12	8.5e-17	51691488	51691644	156	2143	2300	1	71.97	157	43	1	278	ATACaaaagtttttATGAAATAAAAGACTGAAGGAGGATCTAGAAGCAAATTAAGAATAGAGGGCTTAGTTGAATCAGG-CATGAAGCACAGACTCATTGCCTACCAACCTCCCCAAATATTGATAACTTTTCATAATCTCTTAACAAGTACCAAAC
REF11	SSC14_NUMT_46	SSC14	SSC14_REGION_7	51687118	51704459	58	8.3e-11	6.8e-15	51691922	51692097	175	2325	2499	1	68.57	175	54	1	175	AAGGTGAGCATATTGCTAAGTGTGTTTGAATGAATCAAAATGTAGCTTAAAGAAAAGCATGTAGTTTATACCCTGGAGAGTTCATATTGTATGAATACCTTGAACTAAAACTAGCCACAATTTCTCACCAAGTTCAAATATCATAAGTAATTAAATCAAACACTCATTCAACATT
REF11	SSC14_NUMT_47	SSC14	SSC14_REGION_7	51687118	51704459	311	3.1e-131	2.5e-135	51692272	51693309	1037	2498	3575	1	71.13	1084	259	21	296	TAATGTATAGAAGATAGAAATTTAAATCTGGA-GCTATAAAG----TACCACAAGGGAATGATGAAAGAAGCAT--TAAAAGTACCAAAAAC------TTATCCCTTTTATCTTTTGCATAGTGCTTTAACTAGAACACTT-TAACAAAGAGCAGGTAAGT------CCCTGAAACCAGATGAGCTACTCTGTAACAGTTTATAAGAACAAACTTATTTAAATGGCAAGATAATGAGAAGATTTATGAGTAGAGGTGACAAGCCTAACAAGCCTGTTGACAGCTGGTTGTCCAGAAAAGAGTTTTGGTTCAACTTTAAATTTGACTTAAAA-CCCTAagttttcatgtaactttaaatgttatTCTAAAATGCTAAATGTTTTTAGATACAGGATACAA…
REF11	SSC14_NUMT_48	SSC14	SSC14_REGION_7	51687118	51704459	152	1.5e-55	1.2e-59	51693605	51694164	559	3693	4272	1	66.72	580	171	6	10	TAGGGATAACAGTGAGATCCTCTTCTAGATTTCC-----ACAATGGAATTAATGACCTTGGTGCTGGTTCAGGATATTCCAATAATATAACTGCTATTAATGGTCTGTTTGTTCATCAATTAAAGTCCTATGCGGAGAGAGTTCAGAATGGAGTAATCCTGGTTACTTTCTTTCTATTACAGATTTCTCCCAGTATGAAAGGACAAGATAAATCAGGCCTAATTTTCAAAATGTCTTCA---------AAATAGATGATGTTCAAGTAATTTATACAT-----ATTCTACGATAGAACAGGGTTTTTTAGGGTTTGCAGAGCCCAGCAATTGAATAAAACTtaaaacttaaaaTCCAGTGGTTCAA-TCCTCTTCCTAAGAATACGCTTATAATCAGCA…
REF11	SSC14_NUMT_49	SSC14	SSC14_REGION_7	51687118	51704459	81	9.3e-22	7.7e-26	51694174	51694391	217	4329	4547	1	70.18	218	64	1	7	ATGAATTCCTCTTCCCATGCCTTTTCCACTAATTAATATATACCTAGGTGCACTGTTTGTGTTAGCTATATGAAGCCTCGCCATTTATTCCATTCTCTGATCTAGATGAGCTTCGGATTCAATACATACTC-AGTTGGAGTTCTGTGGGCAATAGCACAGAcaataacatatgaaataacacTAGCAATTATTCTCTTATCAGGCCTTCTGATAAATG
REF11	SSC14_NUMT_50	SSC14	SSC14_REGION_7	51687118	51704459	152	1.5e-55	1.2e-59	51694398	51694920	522	4677	5219	1	68.51	543	149	7	390	AGAAGTAGAATCGAAACCTCTATCTGGTTTCAATGTAGAAAATGTAGCAGGCCCATTCACTCTGTTCTTCCTAGAGACTATTGTCAATATTATTCTAATAAGCATTTTCACAACAATCCTATTTTTAGAAGAATTTCACAACCCCTAAATGCCAGAATTATATACAGCCAATGTCATCATTACAACACTC---CTAACAATCGCCTTTTTATGAATTTGAGCA----------CAAATTGATGTGATCAACTTATACA-TTATAATTTTTtTTCTT--TACCACTAATATTAGCCCTACATATATGAGAAGTTTCACTACCTGTCTTCACATCAGGCATCCCACCACAAACATAAGAAGTACGTCTGACATAAAAGTTAC----CTAAAGTAAATTATA…
REF11	SSC14_NUMT_51	SSC14	SSC14_REGION_7	51687118	51704459	158	2.1e-58	1.7e-62	51695310	51696139	829	5375	6250	1	62.87	886	261	10	311	AAAAAAATTAAACCATAAGCTATAGAAGCATCCAACAAATATTTTCTAAAACGATCCACCACATCAATACTATTTATAAGGGCTGTTGTTGTTAATCTAATATACCCTGGTCAGTGAACACAATAAATTAAAAAAATCTTTAGCCCAACAGCATCCACCATTGAAATAATAGCTTTTGTCATGAAGTTAGGACTTGCCCCATTTCATTTCTGGGTACCTGAAGTAACACAAGGCAGTCCATGAAGAGCAGGCCCAATGCTATTACTGTGATAGACTTGTACC------------------CAGATCTCACTACCCATCAGTCTAAACATAATGTTAGTCAAATCAAGGCTATATTATGAATCAT-ATTGGAGGCTGCAGGGGATGCAACCAAGCTCGAC…
REF11	SSC14_NUMT_52	SSC14	SSC14_REGION_7	51687118	51704459	50	5.3e-07	4.4e-11	51696450	51696554	104	6250	6354	1	74.04	104	27	0	33	acccttAACACCCACTCTATCAGTGCTGGACTAGAAATTTAGGTTTGTTTAGACCAAGAGCTTTCAAAACCCTAAGCAAGTACAATTTACTTAATTCCCAAAAA
REF11	SSC14_NUMT_53	SSC14	SSC14_REGION_7	51687118	51704459	323	6e-137	4.8e-141	51696587	51697585	998	6445	7467	1	69.42	1030	275	11	694	ACCCCAGGAAATTTTAGTTGACAGGTAAATACTCTAGTCGACTGGCTTCAATCTACTTCTCTGTCTTCAAGAAAAAAGAAAAATCTGGAAAAACACTTGCAGAATTGAAGCTGTTCCTTTGAATTTGCAGTTCAATTTGTTGATGCATCACAGGGTTTGACAAAAACAGGGCTAAGCCCTTTCTTTTGATGTATACTCTAATGCTTGCTCAGCCATTTTACCTGTGTTCATAAATTGCTGACTATTTTCAACAAATCACAAATGTATTGTCACTTT------ACCATTTGGTGCTTGAGCTGGAACAGCAGGCAGCACTTTAAGTCTATTAATCCATGCTCAGCTATGCTAGCCTGGAGCC-TACTTGGAGATGACTATATCTATAATGTAATCATGAC…
REF11	SSC14_NUMT_54	SSC14	SSC14_REGION_7	51687118	51704459	132	4.9e-46	4e-50	51698279	51698673	394	7503	7898	1	67.59	395	127	1	276	TGGCTTTTTAGGACTTATTTTATGGGCTCATCATATATTTAACAGAGGGATAGATGTCAACCCATGAGCTTACTTTACATCAGCTGCCATAAATATTCCTACTCCTATAGGAGTAAAGGTATTCGGCTGAGTAGTAACTTTTCACAGATGTAGTATAACATCATCTCCCACTACATTGTGAGCTTTAGGCTTGGCTTTTCTTTTTACAAGAGGTGGTTTGACAGGAACCATCTTAGCCAGTTCATCCTGGGACATTGTCCTCCATGGTCCATATGATGTAGTAACACTCTTCCATTATTTAATGTTAATGGGAGCAATTTTCACTATTGTAGGAGGATTCATACAATGattttcactattCT-CAGGTTTATGCTTAAGTAAACTTGAGCAAAAA
REF11	SSC14_NUMT_55	SSC14	SSC14_REGION_7	51687118	51704459	91	1.6e-26	1.3e-30	51698949	51699241	292	7908	8210	1	69.64	303	80	4	126	AACTTTATTTGCAGTAGTAAATATGACTTTTTTTCCCACAGCACTTTTGTGGCCTTTCAGGGATGTCGCTACATTATTCCAACTACCCTGATGCACACACAACATGAAATAAC---TCATCCATGGGCTCATTCA-CGCAGTAACATCAGCAATGCTAATTGTTTTCATAATTTAAGAAGAATTTGCATCCAAACAAGAAGTCTCAGGAGTGGAAACTGCTACTACTCACCTAGAATGGTTACAGGGATG-------CCATCTCCTATGTTTGAAGAGCCTACCTATGTACATTTAAAATAAG
REF11	SSC14_NUMT_56	SSC14	SSC14_REGION_7	51687118	51704459	66	1.3e-14	1.1e-18	51699367	51699582	215	8214	8445	1	68.83	231	56	3	148	aggaAAGAGGGAATTGAATCCT-TGCCAATGGTGTTAAGCCAATACCACAACCATCGTGTCTTTCTCGGTAAGTGTGGTAACAGCAAAA-ATTATAGAACTTTGTCAAAGTTAAATTATAGGTAAAAATCCTGTATATCACTAGG--------------TGTATCCTCCCCAAAGGCAACAAAAGCTATTATGGAAGAACTTTTACATTTTCATGATCACACATTAATAAT
REF11	SSC14_NUMT_57	SSC14	SSC14_REGION_7	51687118	51704459	30	1800	0.15	51699730	51699847	117	8455	8578	1	70.73	123	30	3	183	ATAAGTTCTTTGGTCCTCTATATTATTTCACTAATATTGA-AACTGAACTGATTCATACACATACATTAGATGCACAAGTA----AAACAATTTGAACCAT-TTACCAGCCACCATTCTAATT
REF11	SSC14_NUMT_58	SSC14	SSC14_REGION_7	51687118	51704459	129	1.3e-44	1.1e-48	51700030	51700373	343	8569	8923	1	71.19	354	91	3	3780	ATTCTAATCTTAATTGCTCTATCATCATTGCTAGTCCTGTACATGATATGTGAAATCAATAACCCTTCCCTAAACTTAAAAACTACAGGTCATCAGTGATACTGAAGCTATGAATATACAGATTATAAAAATTTAAATTTTGACTCCTCTGTAACCCCTACATCATATCTAAAATC---AGAAGTATGACTAATAGACATTAACAATCGAGTAGT-------ATAGAGATAGTCAT-CAAATATTAATTTCCTCTGAAAATGTTTTACACTCATAAACTCTTCCCTCTTAAGGCCTAAAAAAAGCTGCCATACCAGGACACCAAAATTAAAGGGCCCTGATACCAACAAGGCCT
REF11	SSC14_NUMT_59	SSC14	SSC14_REGION_7	51687118	51704459	106	1.2e-33	9.6e-38	51704153	51704459	306	8627	8950	1	69.66	323	81	3	3172264	ATAATCCTTTCCTAAGCAAAAAAACTATGGGTCATCAATGATACTGAAGCTACAAATATACAGATTATGAAGATTTACAATTTG-CTCCTCTATAATCTTCACATCAGATCTAAAACCAGGAGAATTATCACTAAAAGAAGTCAACAACCGAGCAGTATAGGCATCA--------------ATGATCAGTTTCCTCCAAAAATGTTTTACACTGATGAGCTGTTCCCTCTAT--GCCTAAAAACAGCTGCTATCCCAGAACGTCTAAATGAAAGGATCCTGATATTGACAAGACCAGGCCTATGCTTTGGACAATGATCAGAA
REF11	SSC14_NUMT_60	SSC14	SSC14_REGION_8	54876723	54876979	218	5.7e-87	4.6e-91	54876723	54876979	256	14140	14397	-1	93.77	257	15	1	270628	TTTTTTCTGGTTAAATCATTATGTAAAAGGTAGAAGGGGTAATCTTTGCttttttttactttta-ttttattctTTCATCTTTCCCTTACGGTACTATCTCTATAGCGTCAAGATAAAACTTTCTATCTCCTATACTTTAATGTCAGGTAAATGTTTTATTTtattttagtgtatttttgtgtttatttAGTATGTTGAGCTAGCTTTAGTTCAAAGTACTCATATATTGTGGGATCTCCTAAGTGTAAACTAGGTG
REF11	SSC14_NUMT_61	SSC14	SSC14_REGION_9	55147607	55147654	43	0.0011	9.4e-08	55147607	55147654	47	16723	16770	1	95.74	47	2	0	2323880	TCGGCCATCAGCACCCAAAGCTGAAATTCTAATTAAACTATTCCCTG
REF11	SSC14_NUMT_62	SSC14	SSC14_REGION_10	57471534	57471872	136	6.2e-48	5e-52	57471534	57471872	338	10408	10770	-1	72.65	362	75	4	3272376	TCCTGCAGTCCTTAT-TATTCAGGAATGAAGTACATCGCACTTGCTTAGGGCTTTGAAGGCCCTTGGTCGATATTAACCTAAATTCCTAGTTTAGTGTTGAGAGGGCTGGTGTGAGAGGTAAAATTAATGTAGACATTGCGATCATTGTTGGAAGAAAT----TTTGTTTTGTGTACTCAAATTGTCATtttatttttatgct---------------tatagttAGGGATGTAGAGT----GAGTTATATGTAGAAATGTAAGTTAAGTAAGGCTGAAATAGCTACTTACGTAGGTAGTACGATATTATAATTTTTTGTCATTACTTGAATGATTATTATTTTGGGCATGAATCCTAATAG
REF11	SSC14_NUMT_63	SSC14	SSC14_REGION_11	60744248	60775504	44	0.00038	3.2e-08	60744248	60744467	219	16552	16770	1	69.2	224	58	6	761	AACTAGCATCTATTCTATAGTTtcttttattcttttcgttcttgtCCTTATAACAAGCACCATTGAAAATGACCACCTAAA----AAAGACTTTGCAGTATATTTATTACCTTTGT-TTGTAAAGCTGAAGAGGAGAACAACATATCTCCCTAAGACTCAAGGAAGAATCTCCAGCTCCACCTTTGGTTCCCAAAGCTGAAACTCAACTTAAAACTATTCCCTG
REF11	SSC14_NUMT_64	SSC14	SSC14_REGION_11	60744248	60775504	72	1.8e-17	1.5e-21	60745228	60745380	152	408	564	1	77.56	156	31	2	839	ATGAATGATATCTTGCATTTGGTTCTTATTTTAGGGCCATTTCCCCTTAATT-GCCCACTCTTTCTCCTTAAATAAGACATCTCAGTGGACTA---TCAAATCAGCTCATGTTCACATATAACTGGTTTTTTATGCATTTTGTATTTTTAATTCTT
REF11	SSC14_NUMT_65	SSC14	SSC14_REGION_11	60744248	60775504	85	1.2e-23	9.6e-28	60746219	60746476	257	1346	1614	1	71	269	65	4	259	AAAGTGAGGCACTATTCATGCCTAGGTGAATTCACTAACTCCATAAACACATAGGTGTGGTCCCAGC-----TATTAATTTCTAATAAGATTACAGATGCAAGTATCTGCATTCCATTGAGAATCCCCTCTAAATCAGAAAAAGTTAAAAGGAGAAAACATCAAGCACACTAA-----GTAGTTCCCAATGCCTTGCTTAACTTTGCCCCTCTGGGAAGTGGTAATGATAAAAATTAAGCCATAAA--AAAGTTTGAttttgttttgtt
REF11	SSC14_NUMT_66	SSC14	SSC14_REGION_11	60744248	60775504	188	1.1e-72	8.9e-77	60746735	60747410	675	1613	2300	1	69.01	697	184	11	271	TAATTAGGGTTGGTAAATTTTGTATCAGCCACCTTGCTCCAAAGATTATCCCATATTAATAGAAATTCAGAGTAAAACATGTTAAAG----AATATCCCCAAATAAAGTTAAGTCCTAGTTAAGCTTTAAAAAGCCATATCAGAAATAAAAATAGACTATTAAAGTAACTTTAACATTTCTGATGACATAACAGCTAAGATAAAAACTGGCATTAGAAGTCCCACTATGACTGATTCTAAATTCAAAAaatatataTCAATAAAATTATTCACCAGAATACTACTAGAATTTTCCTAAAAGTGAAAAGAACTTGGCCATGCTTCATACCCTTC-TAGAGGAGGCTGTTCTATAATCAATAAACTTGGGTAAACCTCACTAGCCCT--------------…
REF11	SSC14_NUMT_67	SSC14	SSC14_REGION_11	60744248	60775504	37	0.82	6.8e-05	60747681	60747765	84	2305	2388	1	76.19	84	19	1	276	aAGAGGAAATAAATTGCAATTAGGTGAGCATATTGGTAAGTGTGTTTGGATGAATCAAAGTTTAGCTTAAAGAAAAGCATCTAG
REF11	SSC14_NUMT_68	SSC14	SSC14_REGION_11	60744248	60775504	77	7.5e-20	6.1e-24	60748041	60748347	306	2372	2689	1	70.59	323	72	8	329	aaagaaaAGCATCTAGTTTACACC-AGGAGAGTTCACACTGCATGAATACTTTGAACAAAAACTAGCCACAACTTCTCACCAAATTCAACTACCGTAAACAGGTAAATTAAATCAAACATTCATTCAACATCTAATAtatagtagatAGAAATTTAAATCTAGT-GCTATAAAG----TACCATAAGGGAATGATGAAGGAAGAAT--TAAAAGTACCAAAAAC------TTATCCCTTTTACATTTTGCATGAT---TTAACTAGGAAAACTTTAACAAAGAGAACATAAGTTAAAAGTCCCTGAACCAGATGAGCTACTTA
REF11	SSC14_NUMT_69	SSC14	SSC14_REGION_11	60744248	60775504	97	2.3e-29	1.9e-33	60748676	60749007	331	3829	4164	1	69.64	336	96	5	19504	CTGAGTTCAGACTGGAGTAATCTTGGTCACTTTCTATCTATAATAGATTTCTCCCAGTATGAAAGGACAAGATAAATAAGGCCTAATTTTCAAA-ATGTCTTCAAACTAAATGATGATATACTCTGCATCAAGCAATTTC--TACATATCCTACTGTAGAACATGGTATGTTGGGGTTTGCAGAGCCCTGCAATTGCATAAAACTTAAACCTTTAGCCACTGTGGTTCAAGACCTCTTCCTAAGAAATTCCTC-TAATCAGCATTCTTCCACTAATTA-CCCAAATTTACCTGCTATAGCATTCCTTACATTAACTGAATTAAAAATCCTAGGCTA
REF11	SSC14_NUMT_70	SSC14	SSC14_REGION_11	60744248	60775504	148	1.2e-53	9.8e-58	60768511	60768903	392	4149	4547	1	70.35	398	112	2	5	aaaaaTCCTACGCTATCTACAAATCCAGAAAGAATCAAGCAATATCAGCTCCTATGGATTATTATAACCCATTACTGATGAAGTCAAATTATTTATTAAAAAACCACTATGACCATCACCAACAtcaatttatat----ATTATTGCACCAATACTAGCATTAACCCTGGCTCTCACATTATGAATTCCTCTTCCCATGCCTTTTCCACTAATTAATATATACCTAGGTGTACTGTTTATGTTAGCTATATGAAGTCTAATCATCTACATCATCCTCTGACCTGGATGAGCTTCAGTTTCAAAATATGCA--CAACGGAGCTCTGTGGGCAGTAGCACAGACAATCTCATATGAAGTAACACTAGCAATTATTCGCTTTTCAGTCCTACTGATAAATG
REF11	SSC14_NUMT_71	SSC14	SSC14_REGION_11	60744248	60775504	115	6.1e-38	5e-42	60768908	60769528	620	4675	5314	1	65.28	651	183	12	26	ACAGAAGTAGAATCAAAATCGCTATTTGGTTTCAATGTAGAAAATGTAGCAGGCCCATTCACTTTGTTCTTCCTGG-AGACTATGTCAACATCATTCTAATAAGCATTTTCACTACAATCCCATTTTTAGGAGCATTTCACAACCCCTAAAGGCTGGAATTATATATAGCCAATGTCATCATTTAAAAAACTC---CTaacaaactccTTTTTATGAATTTGAGCATTCTACCCACAAT-----GTTGATCAACTTATACAT---CTATTGTAAATTTTTTTACCATTAACATTAGCCCCACATGTATGAGAAGT----CTACTTGTCTTCACATCAGGCATCCCACCACAACCATAAGAAGTATGTCTGACAAAAGAATTACT----TAGAGTAAAA-…
REF11	SSC14_NUMT_72	SSC14	SSC14_REGION_11	60744248	60775504	186	9.8e-72	7.9e-76	60769554	60770258	704	5376	6103	1	66.03	733	214	7	258	AAAAAATTAAACCATAAGCTATAGAAACATCCAACAAATATTTTCTAAAACAAGCCACCACATCAATACTGTTTATGATGGCTGTTCTTGTTAAAC----ATACACTGGTAAGTGAACACAATAAATTACAAAAATCTTTAGTCTGGCAGCATCTGCCATCAAAACAATAGCTTTTGTCATAAAATTAGGACTTTAACCATTTCATTTCTGAGTGCCTGAAGTAACACAACGCAGTCCATGAACAGCAGGCCTGATGCTATTAACATGACAGACTCATAC------------------CCAAATCTCACCACCCATCAATCTGAACATAATGTTAGTCACAGCAATATTATGAAACATAATTAGAGGCTGCAGAGGACTCAATAAAACTCAGCTAC-AA…
REF11	SSC14_NUMT_73	SSC14	SSC14_REGION_11	60744248	60775504	71	5.4e-17	4.4e-21	60770516	60770763	247	6101	6354	1	66.8	253	78	2	41	CTTAGCATGTAAGTCTATTTGTGGCTATCATTCTCCACATCACTAACTATATTCCCTTCAATAAA---CATAAAGATAAAAT---AAGTCACACATACAAAATAAATATCCTTTCTATCATTACCAACCATAATATCCACACTattactacccttaacacacattctATCAGTACTGGGCTAGGAATCTAGGTTCATTTAGACCAAGATCTTTCAAAACCCTTTGCAAGTACAATTTTCTTAATTCCTGAAAA
REF11	SSC14_NUMT_74	SSC14	SSC14_REGION_11	60744248	60775504	522	1.1e-231	8.9e-236	60770804	60772565	1761	6453	8210	1	68.92	1786	501	22	117	AAATTTTAGTTAACAGGTAAATACTCTAGCTAACTGGCGTCA-TCTACTTCTCTCTTCTTCAAGAAAAAAGAGAAATACGGCAAAGCACCTGCAGAATTGAAGCTGCTTCTTCAAATTTGCAATTCAATTTGTTGATTCATAACAGGGTTTGACAAAAAAGAGGGCTAATCTCTTTCTTTTGATTTATACTCTATTCCTTGCTCAGCCATTTTACCTGTGTTCATAAACTGCTGACTCTTTTCAACAAATCACAAATGTACTGTCACTTT------ACTATTTGATGCTTGAGCTAAAACAGTAGGCAATACCTTAAGTCTATGAATCTGTGCTCAGTTATGCTAACCTGGAGCA-TACTTGGAGGTGACCAATTCTAAATTATAGTCATGCCAGCCCC…
REF11	SSC14_NUMT_75	SSC14	SSC14_REGION_11	60744248	60775504	53	2e-08	1.6e-12	60772682	60772833	151	8213	8366	1	71.9	153	41	2	510	aaggaaAGAAGCAGTTGAATCCT-TGTCAATGGTGTCAAGCCAAAA-CATAACTGTTATGTCTTTCTCAATAAACATGATAACAGTTAAAAATTATATAACTTTGTCAAAGTTAAGTCATAGGCAAAAATCCTGTATATCACTAGGCATAACC
REF11	SSC14_NUMT_76	SSC14	SSC14_REGION_11	60744248	60775504	112	1.6e-36	1.3e-40	60773343	60773677	334	8569	8923	1	69.77	354	87	4	1392	ATTGTAATCTTAATTGCCCTATTATCATTGTGAGTCCTGTACATGAGACATGAAATCAATAACCCTTCCCTAAACATAAAAACTACAGTTCATCAGTGATACTGAAGCTATGA--ATACAGATTATAAAGACTTAAATTTTGACTCCTCTGTAA-CCCCACATTAGATCTAAAATCT---GAAGTATGACTAACAGAAGTCAACAATCATGTAGCATAGTCA--------------TCAAATATTAATTTCCTCTGAAAATGTTTTACACTCATAAACTCTTCCCTCTTTAGGCCTAAAAACAGCTGCTATACCAGGATGCCTAAATTAAAGGGCCCTGATAGCGACTAGGCCT
REF11	SSC14_NUMT_77	SSC14	SSC14_REGION_11	60744248	60775504	84	3.5e-23	2.9e-27	60775069	60775504	435	8489	8948	1	64.43	461	136	7	9912557	TATTGACAACCAAAAAGACTCATACATGTACACTAGATGcacaagtagga----caacttggaccatt-tgTTAGCCACCATTATAATCTTAATTGTCCTATCATCATTGCAAATTCTTTACATGAGACATAAAAT----AATCCTTTCCTAACCATGAAA-CTACAGGTCATCAATGATACTGAATCTACAGATACACAGATTACGAAGATTTAAATTTTGACTCACCTCTATAATCTTTACATCAGATCTAAAACTGGGAAAATTATGACAAAAAGAAGTCAACAACAAAGCAGTATAGTCA--------------TCAAATATCAGTTTCCTCTGAAAATGTTTCACACTCATGAGCTG--CTTCCTTTAAGCCTAAAAACAGCTGCTATCTGAGG…
REF11	SSC14_NUMT_78	SSC14	SSC14_REGION_12	70688061	70688137	66	1.3e-14	1.1e-18	70688061	70688137	76	11303	11379	-1	93.42	76	5	0	6911685	GGAGGTTGatgatgatggctattattagtATCATAGAGGCTGTGGCTTGAGTTAGGAAATATTTTGCAGCTGGTTC
REF11	SSC14_NUMT_79	SSC14	SSC14_REGION_13	77599822	77599924	67	4.3e-15	3.5e-19	77599822	77599924	102	1654	1762	-1	84.26	108	11	1	6701086	GTTTTGTATAGTTTATTATGCATTGAAGAAAGAAAAGGT------TATTTTTAAGTTTCATGGGCTTGGAGATTGGGTGATTTATGATACGGGTGATTTGGGGTTTTT
REF11	SSC14_NUMT_80	SSC14	SSC14_REGION_14	84301010	84301190	126	3.6e-43	2.9e-47	84301010	84301190	180	8405	8588	1	86.34	183	22	1	3889863	TAGAAGAACTTCTACATTTTCACGATCACACTTTAATAATTGTATTCTTAATTAGCTCATTAgtactatatattatctcactaatactaACAACAAAACTGACACGCACCAGCACCATAGATGCCC---AAGTGGAGACAATCTGAACAATCCTGCCCACTATTATTCTAATTTTAATTGCCC
REF11	SSC14_NUMT_81	SSC14	SSC14_REGION_15	88191053	88203931	132	4.9e-46	4e-50	88191053	88191520	467	7857	8340	-1	70.1	485	125	9	1023	GTCCTGTTGCTATCAGGGTTCTTGATTTTAGGCATCCTGGGATAGCAGCTGTTCTTTAGGCCT---AAAGAACAGCTCATGAGTGTAAAAACATTTTCAGATGAAA--AATATTCG-ATGACTATCTCTAT-------ACTACTTGGTTCTTGACTTCCATCAGTCATAATTCTCCTGGCTTTAGATCTGATGTGGG-ATTATAGAGGAGTCAAAATTTAAATCTTCATAATCTATGTATTTTGTAGCTTCAGTATCACTGATGACCTCTAGTCTTTCCAGTTAGGGAAGAGTTAGTGATTTCACGTATCATGTAAAGGATTCACAATGATGATAGGGTGGTTAAGATTAGAATGATGGCTGGTA-AATGGTTCAAACTGTCTCTA---CTTGTGCATC…
REF11	SSC14_NUMT_82	SSC14	SSC14_REGION_15	88191053	88203931	262	6.5e-108	5.2e-112	88192543	88193562	1019	8334	9412	-1	66.33	1081	299	13	234	TTCTTAATGTGTGATCATGAAAATGTGAAAGTTCTTCCATGATAGGTGATGTTAAG-------AGCCTGGATAAAATGGATATGCCTTAGTGATATACAGGATTTTTGCCTCTGATTTAACTTTGACAGGTTAATGTAATTTTTTACTGTTATCTCACTTATTGAGAAAGGCATAATGATTATGGTGTTGGCTTGACACTGGTTGACAAGAATTTGATTCTTTC----------CTTATTTTAAATTTACACAGCTAGGGTCTTCAAACATAGGATACAGTGGAGGGCATCTGAATAACCATTCTAGCTGAAGAGCAGTAGTTTCCACTACCTAGACTTCTCATGTGGAGGCACGTGCCTCTCA------------AATTAGTGTTACTGCCATTAATG…
REF11	SSC14_NUMT_83	SSC14	SSC14_REGION_15	88191053	88203931	144	9.6e-52	7.8e-56	88193796	88194300	504	9405	9926	-1	67.82	522	149	6	116	ATCAAAATGAGTGTTGGTATTGGATGGGT----CTCCTCCTGCAGGATCAAAAAAAGTAGTGTTTAGGTTTCTATCTGTTAACAATATAGGTAATTCCGGCTGCTAGGACCGAGAGGGATAATTACAGTAATATGGCTGTAATTGGGGCAGATCAAACACATATGG-TGTTTGGTATTGGGAAATGTCTGCTGGTTTTATATAAAATATTATAGAAATAGAATTATTAGCAACAAGAATTGAAGA--CACTTACTAAATGCAAGCAGAAAATGGTTAGGTCATCAGAGGCTCCTTCACGAACAGA-TTGCCAGCTAGAGGTGGATATATGTTTCCACTGGTACCAGAACTGTCCTTTACTACTGATGATATGAGTAAATG----------GGGGGAAGG…
REF11	SSC14_NUMT_84	SSC14	SSC14_REGION_15	88191053	88203931	371	8.5e-160	6.8e-164	88194416	88195736	1320	9926	11283	-1	69.23	1365	367	22	530	AATGCaggggctgttataactatgataCAGATTTGGTCATCTCCAAGTAGCGCTCCAGGTTAGCAGAGCTCATCACAGATTAAG-GGCTGAAGCTGTTGCCTGCTGTTCCAGCTCAAGTACCAAATGGTAAATATATACTGCAGACATCTTTGCAATTTGTTGAAAATAATCAGTAGTTTATGAATGCAGGTAAAATGACTGAGCTAGCATTAGACTATAAACCTAAAGAAAGACATTAACCCCTCTTTTGCCAAAATCTGTGGTGAATCAATAAAGTGAATTGTAAGTTCAAAGCAGCAGCT--AGTTCTGTGGG---------TGCCTTtttttttCT-TGAAGGCAGAAGTAGATTGAAGCCTGTTAGTTGACTGTAGTATTTACTTGTTAACTAA…
REF11	SSC14_NUMT_85	SSC14	SSC14_REGION_15	88191053	88203931	69	4.8e-16	4e-20	88196266	88196688	422	11461	11907	-1	64.54	454	121	9	221	CAGTATGAGCTTTTTATTACAATTATGGTTCCTGA------------GATAATGGTCAGTAAAACAATAGGGTATATTAGTAAAGGAAGGATATCAAATAACACTTT-GGGGTATGGGCCTGCTAGTTTA-CTTAGTGAAACTTACTATATAGCATGTGGTATACAGAGAACATAAA--------AATTCTTTAGAGCAGGTTCAATCCCTGTGAGTGCCTGAATAAGAGGGCTTCAACTGCTA------ACTCTATCAAAAT----CTTTTGTCAGACATATTTCTTATGTCTGCAGAAGGGATGCCTGATGTGATGACAGGCAGTGGAACCTCTCATATAGACAGGGCTCATGTTAGCGGTAAAATTTTTTAAATAAGAAATATGAGATGTATAAAT…
REF11	SSC14_NUMT_86	SSC14	SSC14_REGION_15	88191053	88203931	72	1.8e-17	1.5e-21	88196909	88197061	152	11930	12083	-1	75.82	153	36	1	340	TTGGCTGTATGTAGTTCTGACATGTAGGGGTTGTGAAATGCTCCTAAAAATAGGATTGTTGTGAAAACATTTATTATAATGATATTGACATATTGT-CTAGGAAGAACAGGGTGAATGGGCCTGCCATGTTTCCTACATTAAAGCCAAATACA
REF11	SSC14_NUMT_87	SSC14	SSC14_REGION_15	88191053	88203931	179	2.1e-68	1.7e-72	88197401	88198120	719	12146	12896	-1	67.07	750	216	11	0	AATCAAATTCTAGGTAGGGGTCACGAAGGGGAAATTAGTCATAGGTGTTCTTATGTAATTCTTACTGGTGAAAGTGTAAATGATCCATTTATCAGTAGGACTGGTAAGAGAATAACTGCTGGTGTTGCTTCATATGAGATGGT----GCTACTGC-CATAGAACTCCAATTAGTGCATATTATGTATCTGAAGCTCATTCAGATCAGAGGATGGAATAAACAGCTAGGCTTCA-TTATCTAATATAAATAGGATGCCTAGGTTTATATTAATGAGTGAATA-AAAATGGGAAGAGGACTTCATATTAAGAGAGCCAGAGTTAAGGCTAACATTG----TATAAT-AATATTTACATTGACGATGCTGAGAGTTGTAGTGGATCTTT----AATAATCTG…
REF11	SSC14_NUMT_88	SSC14	SSC14_REGION_15	88191053	88203931	130	4.4e-45	3.6e-49	88198120	88198392	272	12940	13221	-1	76.87	281	56	3	191	TGAACTCAGATCATGTAGGACTTTAACTGTTGAACAGACCA----TTAATAGCAGTTACACCGCTGGGATGTCCCGAGACAGCATCAAGGCCATAAACCCTGCTGTTGATATGAACTCTAGAAGAGGATTATGCTGTTATCCCTAGGATAACTTGTTCTGCTGAACAATGTTTTAGAACAATAGGTGAT----AGAACATTTTGACTAGATGGTCTA-ATTTTAATCACCTGGAGGTTGTTTTAGTCTCCAAGGTCAACCCAACCAAAACTGTTAATCCAT
REF11	SSC14_NUMT_89	SSC14	SSC14_REGION_15	88191053	88203931	113	5.5e-37	4.5e-41	88198583	88198858	275	13273	13574	-1	74.34	304	46	5	340	ttAATTAAAGCTCCATAGGGTCTTCTCAT--------TTTATTCCCACCTCTTCATTGGAAGGTCAGTTTCACTGATTAAAAGG----GACAGTAAAACTCCTGTGTGACCAC-CATACAAGTCCTTATTTAGAGAACAAATGACAGTGCTACCTTTCCACAGTCAGGATATTACAGCCATTATTAAACAGATGTCAGTGGGCTGGCAGTGCCTCTAATATCAGCAGTGCTAGAAGTAATGCTT----------------ATTTGTGATTGCCAAGTTCCTTTTACTTTTAAAATTCTTTCCTT
REF11	SSC14_NUMT_90	SSC14	SSC14_REGION_15	88191053	88203931	35	7.3	0.00061	88199198	88199407	209	13769	13985	-1	65.91	220	60	5	557	TTATTTACTATTGGTATTAAGATGAATGTGTGGTTGACCCTGAATGCTTT---ACTTGATGGCTACTTTTAAGCCGACTATGGTATTAT-----GCTTATTCTCTAACGTATGT--ATACTGTATCTAAAAAGCTATAGATAGCATCTTACAGTAACATTTAAAAAT-TACATTAAGTTATGTttttaaagtaatatttaaagttgaactaaaattctTT
REF11	SSC14_NUMT_91	SSC14	SSC14_REGION_15	88191053	88203931	71	5.4e-17	4.4e-21	88199964	88200206	242	14047	14307	-1	71.65	261	54	6	80	CTATTTTGCCATTTAGATGGATTTGCTCTTGTAAACTGTTCATAAGTAGCTCACTTGGTTTTAGGATATTT-------GTTCTTTTTGTTA-AAGTCTTCTAGTTAAATCATTATGCAAaaggtaaaaaggg-----gtaaatttttGGTACTTTTA-----ATGCTATCATCATTCCCTTCTGCTATTTTATCTATATAG-CACGATTTAAATTTATATCTTCTATACATTAGATGTTGAGTAAATGTTCCACTTAATTT
REF11	SSC14_NUMT_92	SSC14	SSC14_REGION_15	88191053	88203931	165	9.7e-62	7.9e-66	88200286	88200817	531	14424	14982	-1	72.04	565	117	12	668	CCAAGCACACTTTCTAGTATGCTCACCTTATTACAGCTTATCTCTTTTTATAT---TTGGTACTTGTTAATAGGTTATGAGAAGT--TACAT--TTGAGGAGGGTGATGGCCAATGTGTGTGTGCGTTATGGCCCGATTCAATCAAGCACCCTATTCTGAATTTACTACTAAATCCTCCTTTAGTTT---ATTTCATAAAAACtttcatataaattattttatATTCTTGTGGTAGAAAACATAGCCCAACTCTTCTCCTTCCATAGGTTACACTTTGACCTAACATTTTTATGTCTGACAATTACGCTTACTGTTGCT-GTTTACCAGGCTTTCCTGAGGATGGCAGTCTA--------------CAGGGCTGGTGAGGTTTATC--AGTTTATTGAT…
REF11	SSC14_NUMT_93	SSC14	SSC14_REGION_15	88191053	88203931	61	3.1e-12	2.5e-16	88201485	88201738	253	15102	15364	-1	68.18	264	71	5	492	TCTATTGATATGGGTTAATCTTATGACAA----GGTGGATAAAAAATTTACCAACCGTAATTAATGCAACTTGCTCAAACTTTCTTTTATGGC----TTTTTATCATTACCATTTCCCATGCGGGCAAAGTTAAGCAAAGCATTGT-AACTAC--TTTTTAGGGTGCTTGATGCCTGCTTCTTTTAattttttttATGATTTTACAGGGCCATTCTCAATGATCAGATACTTGCATGTGTAATTtttttttCAAAGAATAGAAA
REF11	SSC14_NUMT_94	SSC14	SSC14_REGION_15	88191053	88203931	41	0.01	8.4e-07	88202230	88202328	98	15331	15433	-1	73.53	102	23	1	507	TGCATGTGTAATTTTATTAGACTTTAGTAGTCTGG----GGCCATACCTATGTGTTTATGGAGTTAGTAAATTCATCAAGGCATTTACAGTGCTTCACTTTG
REF11	SSC14_NUMT_95	SSC14	SSC14_REGION_15	88191053	88203931	63	3.5e-13	2.8e-17	88202835	88203037	202	16141	16362	-1	70.59	221	46	4	691	AAGCTCAGCTATAAGTTGCTTGGCTGTGTTAAGGCCTCTGATGACCACAGCATCcccctaaatt----------aaaaaaaaaaaTACCAAATGCATGAAACC--AGTTGTGTGTTAGCATAAGCTGATTTGACA---GTCCACTAAGATGTCTTATTTAAGGGGAGAGAGTGGGCAACTTTACCTGAGATGGCTGT----AAAGAACCAGATGCCAGATA
REF11	SSC14_NUMT_96	SSC14	SSC14_REGION_15	88191053	88203931	69	4.8e-16	4e-20	88203728	88203931	203	8	226	-1	70.64	218	49	3	10265684	CAGGGAATAGTGTAAGTAGAACTTAAGCTTTGGGAGCTGAAG-----------CTGCTTCCATGAGTCTTAGGAAGAGATGTTT-TCCTTTTCTGATTTACCAAATCAGGGTAATAAATATACTGCAAAGATTCTT---TGGGGAAGGTTACTTCCAATAATGCTTGTTATTGGTATAAGGACAAGAATTAAAAGAAAGTCTAGAATAGAGGCTAGTT
REF11	SSC14_NUMT_97	SSC14	SSC14_REGION_16	98469615	98469813	108	1.3e-34	1.1e-38	98469615	98469745	130	12303	12433	-1	91.54	130	11	0	0	GTAAGGCTCCAATGAGTGCGTATTTTGAGTTGGATGCTCATCCTGATCATAGGATAGAGTAGACTGCTAGGCTTGACATGGCTAGCATGAATAGTACTCCTAGATTTATGCTAATTAAGGGGTATGGCAT
REF11	SSC14_NUMT_98	SSC14	SSC14_REGION_16	98469615	98469813	52	5.9e-08	4.9e-12	98469745	98469813	68	1037	1105	-1	88.24	68	8	0	5212270	GTAGCGGATAATTCATCCATAATTTATGTCTCGGCAGATATGTGTTACTGATGAGAAGGCTGTTGTTG
REF11	SSC14_NUMT_99	SSC14	SSC14_REGION_17	103682083	103682151	56	7.4e-10	6.1e-14	103682083	103682151	68	14177	14245	1	91.18	68	6	0	149585	TACAAAGCAATACCATTCACAACAACAGCACTAATCATTGGAAGCCTAGCATTAATAGGAATACCCTA
REF11	SSC14_NUMT_100	SSC14	SSC14_REGION_18	103831736	103831800	64	1.2e-13	9.5e-18	103831736	103831800	64	16144	16208	-1	100	64	0	0	2002370	TCCAGCTACAATTGATTTGACTGTGTTAGGGCCTTTGACGGCCATGGCTGAGTCCAAGCATCCC
REF11	SSC14_NUMT_101	SSC14	SSC14_REGION_19	105834170	105834241	49	1.6e-06	1.3e-10	105834170	105834241	71	6844	6915	1	84.51	71	11	0	689648	CACGCCTTCATAATAATCTTTTTTATAGTAATACCTGTTATGATTGGAGGGTTCGGCAACTGACTTGTACC
REF11	SSC14_NUMT_102	SSC14	SSC14_REGION_20	106523889	106524007	78	2.5e-20	2.1e-24	106523889	106524007	118	9880	9999	1	85.71	119	16	1	15133785	AATTCGCAGTAGCTCTAATC-AACCCTACGTATTCACACTACAGGTAAGTCTATACCTACATGACAATACATAATGACCCACCAAACACATGCATATCATATAGTAAATCCAAGCCCAT
REF11	SSC14_NUMT_103	SSC14	SSC14_REGION_21	121657792	121684932	223	2.4e-89	1.9e-93	121657792	121658533	741	2359	3110	1	70.17	761	197	12	3313	CAAAGTGTAACTTAAAGAAAAGCACCTAGTTTATACCCAGGAGATTTCATACTGCATGAACACTTTTGTACTAAAACTAGCCTGATCTTCCCACCAAATTCAACTATCATAAGTAAATTAAAACATTCGTTCAACAAATATTCATATCTAAAGTACAGCAGATAGAAATCTATATC-TGGTGCTATAGATAATGTACCTCAAGGGAATGATGAGAGAAGCAT--TAAAAGTACCGAAAATCAAAGTCTACATCTTTTACCTTTTGCGTAATGATTTAACTAGAAAACTT-TAACAtagagaacttaa-----ataACCTGAAATCAAGTGAGCTATTTATGAACAGTTTACAAGAACAAACTCATCTATATGGCAAAATAGTGAGAAGATTTATGAGTA…
REF11	SSC14_NUMT_104	SSC14	SSC14_REGION_21	121657792	121684932	486	1.6e-214	1.2e-218	121661846	121663181	1335	3220	4563	1	70.86	1366	344	12	259	aaataaaagGAACTTGGCAATCACAAACTCTTCCTGTTCATAAAAAACATTATCTCTAGCATTTTTAGTATTAGACGCACTGCCTTCTGAGTGACATCTATTTCACGGTCAGGATATCCTGAGTGTGCAAAGGTAGGGTAGTCATTCTTTCTCTAAATAAGGTCTTGTGTGACTGGTCATACGAGGGTTTCTCTGTCTCTCTT----AATCAGTGAAACTGACCTTCCTGTAAAGACCTGG--------AAATAATATGAGAAGACCCTATGGAGCTTTAAttaattaattacttaattaatccaACCCCCTGCCAATAACAAACTTTAAGGAATAACATAGCTTTTAATGGATTAACAATTTTGGTTGGGGTGACCTTGGAGAACAAAACAGTCTTTG…
REF11	SSC14_NUMT_105	SSC14	SSC14_REGION_21	121657792	121684932	103	3.1e-32	2.6e-36	121663440	121663765	325	4566	4890	1	68.9	328	95	3	8406	CCCAATTATCACACAAGAACACCTGTGACTGTTTTCCCCCTCCTGACCCCTAGCCAGAATTTGTTTTATCTCTACTCCAGCAGAAACCAGTGGAGCCCCATTTGATTTAACAGAAGGAGAATCAAAACATGTATTCATCTTCAGCCTAGTAAACATAGCAGGCCCTGCTCTCACCCTGTTCTTTCTAGCGGAGTATGTCAAAAGCATTATTAATAAATATTTTCATAACCATCCTATTTTTAGAAGATTTTCACAGTCCCTACATGCCAAAATTATACATAGCCAATGTCATCATTAAAACACTC---CTAACAATCTCCTTTCTATG
REF11	SSC14_NUMT_106	SSC14	SSC14_REGION_21	121657792	121684932	61	3.1e-12	2.5e-16	121672171	121672442	271	4962	5252	1	66.55	290	78	5	701	AACATCAGCCCTATAtatatGAGTTTTCTCTATCT---TTACCACACCAGGCATCCTAACAAAAACATA-AGATATATGTTTATCAAGGGTTGCTTTGATGAAGTTAATAATTGAAGCTTAAAACCTATTATT---AGAATCAAAGTAATTGAACGTTCCCTTGAGAATTTTACATTCTTCATGCCACCACATCAAAC-ACATTCCACAGTAAG-----------TAAGATGTCAGGCCCATACCCCAAGAATATTGGTTTATATTCTTCCACTAATAATAAACCCTATT
REF11	SSC14_NUMT_107	SSC14	SSC14_REGION_21	121657792	121684932	225	2.7e-90	2.2e-94	121673143	121674116	973	5374	6406	1	65.96	1034	289	15	21	AATAAATATTAACCCCAAATTTGTAGAAGCAGCCAACAAATATTTTCTAAAACAAACCACTGCATCAATACTACTTATAATGGATATTATTATTAATCCAATATATTTCAGTCAATGAACAATCACAGAA--ATCTAATCCAATGtcatccactatcATAACAATAGTCCTTGTCACAAAATTAGAACTTTC-CCATTTTACTTCTGAATGTCTGTAGTAACACAAAGCATTCTGTGAATAGCAGGCTTGATTCTATTGATATGAC--AAACTTGTACCCCTATCAGTTTCATACCAAATTTCACCATCCTTCACCCTAAACATACTATTAATCATAGCTatattatgaatcataATTGGAGGCTGAGGGGGACGCAGC-----------TATAAAAAT…
REF11	SSC14_NUMT_108	SSC14	SSC14_REGION_21	121657792	121684932	75	6.7e-19	5.5e-23	121674137	121674394	257	6453	6708	1	72.41	261	62	6	273	AAATTTTAGTTAACAGGTAAAATACTCTAGTCAACT----TCAATCTATTTCTCCCACCTTCAAGGAAAACAAACAAATAATTCTGCACAGGCAGAATTGACACTGCTGCTTTGAATTTGTTATTTAATTTTCTGATTGAACACAGGGCTTGGCAAAAAGAGGACTTAATTTCTTTCTTTAGACTTCTAGTCTAATGCTAGATTAGTCATTTTACCTGTGTTTATAAAATGCTGATTATTTTCAACAAAACACAATGGCAT
REF11	SSC14_NUMT_109	SSC14	SSC14_REGION_21	121657792	121684932	258	5.2e-106	4.2e-110	121674667	121675598	931	6722	7701	1	67.82	979	267	13	7778	TACTATTTGATGCCTGAGCAGAAATAGTAGGCAGCACCTGAAGTCCATTAATCCTTGCTGAGCTATGCTAACCTGGAGCGCTACTTGGAGATGACTGAATCTATAATACTAGGATGACAGCCCCTG-CATTGTAATAATTCTCTTTATAGCTGTACCCATTATGACTAGAGGATTTAGAAACTGA-TTGTCCCACTCGTAACTGGGGCACCTGATACAGCATTTCCCTGAATAAATACTATAAGCTTTTGACTACTTTCCCCATTATTCTTACTCCTACTTGGCTCATCAACAGTAGAAGCTAGTGCTGCTACCAGTTGAAGCGTA-GTCCATCTCTAGCCAGCACCCTGGCCCACTCAGGGGCCTCTGTTGATCTAGTAATTTTCTCC----------…
REF11	SSC14_NUMT_110	SSC14	SSC14_REGION_21	121657792	121684932	199	6.3e-78	5.1e-82	121683376	121684237	861	7696	8584	1	65.4	896	267	11	319	ATTTTTCTTTTTACAGTGGGTGATTTGACAGGAATCTTCTTAGCTAATCCATCCTTGGACATCATCTTCCATGGTACATAGCTGGTAGTAGTGTATTTTCATTGCGTAATGTGAGTGGGAACAGT--TTACTCTCATAGGAGGCCTCATGTATGGATTTCCCCTATTCTCAGGTTAGACACTTCAA-----ATGAGAAAAAATTCACTTCATGATTATATTTGTAGCAGTAAATAGGATTTTCTTCACACAGCACTTTCCAGCTTTTCAGGGATAACCACTACATTACTCTGACT--------GCACACACCATATGGAAGT---TTTCACCGATACACTCATTCATCTCATCAAGAGCACTAATGCTAATAATCTTCAAATTTTGAGATGTGTTTGCA…
REF11	SSC14_NUMT_111	SSC14	SSC14_REGION_21	121657792	121684932	156	1.9e-57	1.5e-61	121684556	121684932	376	8559	8948	1	71.79	390	95	2	1198361	ACCCAACATAATTCTAACCTTAATTGCCCTGTCATCGCTATAAATCCTTTACATGATACATGAAATAAATAACTCTTCCCTAACCAGAAAAATTATGGGCCATCAATGATACTGAAGCTAAGAATACACAGATTATGAAGATTTTAATTGTGACTCCTCTTATAATCCCCACATCAGACCTAAAACTAGGAGAATTATGACTAATAGAACTCAACAACCGAGTAGTATAGTCA--------------TCAAATACTAGTTTCATCTGAAAGTGTTTTACACTCATGAACTATCCCTTCTTTAGGCCTAAAAATAGCTGCTATCCCAGGACACCTAATTTAAAGAACCCTAAGATCAACAGGATCAGGCCTATATTGTGGACAATGATCAG
REF11	SSC14_NUMT_112	SSC14	SSC14_REGION_22	122883293	122883647	111	4.9e-36	4e-40	122883293	122883647	354	4970	5344	-1	69.52	374	94	5	18436189	AGTATGGTAATATATTGTTTTTCT--GGCTAGTGAGTCTTTAGATGGG-GGCATTGGCTGGCTATGAGTATTAGCAGTAAGAGTCCTGTTGTTAGAGTTAGTAAAGGTGCTGATAG-------------AAGATTAATGAAAAGTTAAGGCTGTTGTCATTAAAGTGGTTAAGAAGGGACAGACTAATAAACCTAATTAGTAAGCAATAGGTTGTGGTATTAATTCAAATTATATT---TTTTGATAATTGTGTTAGTGGTTTGA-TGTAATAGTTGGAATAATAACTTTTAGCATTGGAGAAGGTTGAGATTTTGTATGTAATCAATGCCATAGATGTCTGATACTGTTAGTAACAGAGATAAGCCAAGTGCA
REF11	SSC14_NUMT_113	SSC14	SSC14_REGION_23	141319836	141325780	59	2.8e-11	2.3e-15	141319836	141320055	219	144	363	-1	63.47	219	80	0	1033	CATTTTAGGAATTTATTTTCAGTGATGCCTGTTAGCGGTATAAGGACTAGAATTAGAAGAAAGTTAAGGGTAGATGCTAGGTGTCAGATGACCGTTAACGGGTGACCCAAGGGCTGTCCTCTGCTTCGTGGGAGTATCAGTAGGTCCACGACTAGTGCTCGGGATGAACATTGGCTGGAAGGTTGGGGTGTTATACTCCACTGTTTCCttttgttttgt
REF11	SSC14_NUMT_114	SSC14	SSC14_REGION_23	141319836	141325780	94	6.1e-28	5e-32	141321088	141321425	337	1017	1377	-1	66.94	360	96	4	259	GAAGGTCCATTTGCACGTAAATATCAGGTAATTCATCCACAGTTTATGTGTCAGTAGATACGGGTTACGAATGAGAGAGCAGTGGTTGGGCCTGATGTATGACGTGTTGCTAGGAATAGCCCTGCT-----------GTGTAAACAAATACCCAGCGGGGAACTGGA-----ATTATCATGAGATATCTGATGGGGCTGGTAGATCAATAGATGGGGTGTTAACAGTTTTGATGAGCGCGTGGGATTTCCCAGTGTTGGTAAT--TGGCGTCCTTACAGTTGAAATACAACGACGATTTTTCACGGCCTTGGTCATGGTTA-----TATGTAAGAATGATGATGACTTACGTTGTATTTA
REF11	SSC14_NUMT_115	SSC14	SSC14_REGION_23	141319836	141325780	56	7.4e-10	6.1e-14	141321684	141321882	198	1378	1586	-1	70.19	208	52	4	1207	TTTAAGTACTATTTTTA--AGTAGtTTTAGCAGTTTTTCCTTAAAACCTTCACCTACTTATGGTAGGTTTGGGCTGAATGTGA---GTGGAAATGGATGTGGTGCTGTAATACGTTCTGGTGGATCATTTCTGGGCTTAATG--GTTTTGAATTTATTTAGGG---ATAATATTTGGTTTTGGTTCTACAGCAGCtgcagctacAGAG
REF11	SSC14_NUMT_116	SSC14	SSC14_REGION_23	141319836	141325780	39	0.092	7.6e-06	141323089	141323213	124	2578	2704	-1	68.25	126	38	1	220	GTGGTCAAGGGCATTGCTTTAAACAGACCTCCTGTTTTCCGTGCACCTTGCTCGCAGTGG--GCCGTGAATAACGGATTCGGAGCGTGTGCCCAGCGTGGCTTTGCTGAACGCACGTGTGCAGATA
REF11	SSC14_NUMT_117	SSC14	SSC14_REGION_23	141319836	141325780	45	0.00013	1.1e-08	141323433	141323736	303	2994	3314	-1	62.5	320	103	5	82	TCATGGCTGAAGTCCTGGCTGGGCAGATATCCTGCTTCGGGCCGGGAGAAGTCCGACTGAGAGTCTGTTATCATGATTGAAGGTAAGTATGAA-ATTTGCGGTAAATCTCAGGCGCTTCAGTGGAGCGAGAACCATGCTTCTGAT-GGAAGAATCCCGTGTCCCC-------------AGGATTGTGTG-ACAACAGCAGTGGTTGCTTCCACTCGACCCTGTCACCATCC-AGTAATAAAAAAGGCACCCTTTGAACTCCTTCTCATCTGACAAAAAGTTGGACAAGGTTGTTGGCAGTAACTCACATTAGTATGGTGA
REF11	SSC14_NUMT_118	SSC14	SSC14_REGION_23	141319836	141325780	69	4.8e-16	4e-20	141323818	141324279	461	3418	3891	-1	62.45	474	164	7	941	GGTATGGCTGTCATCGAGGAAAGGGCTGACTTTAAACCAGCGGATGGTTTTAGGGTTTGAAAGGTAACTCGACGTCAGCTGGGCATAAGCACTCCTTGGCTGGAGTCAACAGATATTGTTGTGAGAATTAAGCTGGTAATAAAGTCGTGAGAT--GATGCTTTGCACATCGAATGGGTGTAGGTTGCTTTTG-AGATGTTGGAGGCGGTGATTATAATTGAGAACTTTATAG-----AGTGTGATTAGTGTAGAAGGGACAGATAAACTTGATCCTTTG-TTTGGAGTTGCACCGCTTTT---GTTTCTGAGACCCGTGGGTTACTTGAATCGATTACGAGTTTGAGAAAGCCACGCTGTTAAGTACG-AGGCACGACTTCGTCCTTCTTGCACACTTT…
REF11	SSC14_NUMT_119	SSC14	SSC14_REGION_23	141319836	141325780	63	3.5e-13	2.8e-17	141325220	141325780	560	4146	4722	-1	59.66	580	210	7		TGGTTGTTGGGGGCAGGGCCAGGTT-GCGAGACTTGCTAAGAGTCACCC-GCTGCTGTTAGTGGCAGGGATCTTTGTGGGCCACGGGCTCCAGAGGTGGTTCTGCTGTGAATACATTGGAAATTTGAGTTTGCTAAGCGAAATAGTATAGAAGCTGTGAGGGACGCCACGGGCGATTCGAGGGGCCACAGCCCCTCAAGCCACTTGGAGGGTCCGGATGAGAAGAGCTATGGTGACAGGTGCCCTGTGGCCCGTGGAGGAGCGTGTGACTT----------GTCTGTTTGGCACAAGCAGGTCAAGCTG-TTAGAATAAGTCCTCATAAGGACAGTGTAAGGATTGGATCTGCCGTGTGCTCTTAAGGGGTTGGGGTTATTGGACTCAGGGGCA-----…
REF11	SSC15_NUMT_1	SSC15	SSC15_REGION_1	5992514	5992805	219	1.9e-87	1.5e-91	5992514	5992805	291	12927	13221	-1	89.49	295	26	2	3533044	GATTACCCCGGTCTGAACTCAGATCATGTAGAACTTTAATTGTTGAACAAACGAACCTTTAATAGTGGTTGCACCATTTGGGTGTCCTGATCTAACATCGAGGTCATAAACCCTATTGTCAATAGGAACTCTAGAATAGGATTGTGCTGTTATCCCTAGGGTAGCTTTTTCCGTTGATCAAGAGTTTGGATCAATAAGTGATATTTATTATTATTTTGACTGATTTGTCTAGATTGAAATCACTCAGAGGTTTTTT----GTTCAAGGTCACCCCAACCGAAATTGCTAACCCAT
REF11	SSC15_NUMT_2	SSC15	SSC15_REGION_2	9525849	9525918	39	0.092	7.6e-06	9525849	9525918	69	5079	5148	-1	78.26	69	15	0	5712285	CTGACAGGGAGTCAGAGAAAAATGTCAAGGAGAAATTAAGGCTATTATCATTTTATTGATTGAGTAGGG
REF11	SSC15_NUMT_3	SSC15	SSC15_REGION_3	15238203	15238257	30	1800	0.15	15238203	15238257	54	10970	11024	-1	77.78	54	12	0	6244727	TTCATCTGATATTAGCAATTGATGAATAGGCTATGAGTTTTCATAGTTGAATTT
REF11	SSC15_NUMT_39	SSC15	SSC15_REGION_23	21482984	21483035	25	420000	2.8e-05	21482984	21483035	51	8544	8595	-1	74.51	51	13	0	3456141	GGTTCAGTTCCTTTCTTTCTCACATCTATTTCGAGTTAATATAGGTTGGTT
REF11	SSC15_NUMT_4	SSC15	SSC15_REGION_4	24939176	24951607	107	3.9e-34	3.2e-38	24939176	24939607	431	7830	8284	-1	66.37	455	128	6	3088	CTCATCATTGTCCACAATATATGCCTGGGCCTGTCGATATCAGGATCCCTTAATTTAGGCATCCTCAGATAGCAGCCGTTTTTAGGAGTAAAGGGGGAACAGCTCATGAGTGCAAAGACATTTTCCAAGGACACTAATATTCGA--------------TGACTCTACTGCTTGGTTGTTGACTTC----AGTCATAGTTCTCCTGATTTTGGATCTGATGTGGGGATTATAGAGGAGTCAGAATTTAAATCTTCATAATCTGTGTATTTGTGGCTCCAGTATCGTTGATGACCCGTGG-TTTTATGCTTAAGGAAAGAATATTAACTTTATATATCATGTAAAGAATTTGCAATGATGATATGACAAATAAGGTTATAATGGTGGCTAAT-GAATGGTT…
REF11	SSC15_NUMT_5	SSC15	SSC15_REGION_4	24939176	24951607	133	1.7e-46	1.3e-50	24942695	24943046	351	7830	8194	-1	70.14	365	94	2	404	CTGATCATTGTCCACAACATAGGCCTGGTCTTGTCGATATCAAGAGTATTTTAGTATAGGCCTCCTGGTATAGCAGCTGTTTTCAGGCCTAAAGAGGGAACAGTTTATGAGTGTAAAACATTTTCAGAGAAAATTAATATTTGG--------------TGACTATACTATTCGATTGTTGACTTCCATTAGCCATAATTCTTCTGGTTTTAGGTCTGATGTGGGGGTTACAGAGAAGTCAAAATTTAAATCTTTACAACCTGTGTGTTCATAGATTCAGTATCACTGATGACTTGTAGTTTTTATGTTTAGGGAAGGGTTATTGATTTCATGTATCTTGTACAGGACTCTCAATGATACTAGGGC
REF11	SSC15_NUMT_6	SSC15	SSC15_REGION_4	24939176	24951607	40	0.031	2.5e-06	24943450	24943564	114	8333	8448	-1	70.43	115	33	1	-1	ATTATTAGTGTGTGATCATGAAAATGTAAAAATTCCTCCATGATATATGATGTTGCCTCTTGAGATCCTACCTGAAATGGATATGCC-TTGTGATATACAGGATTTTTACCTGTA
REF11	SSC15_NUMT_7	SSC15	SSC15_REGION_4	24939176	24951607	41	0.01	8.4e-07	24943563	24943646	83	8483	8567	-1	78.57	84	17	1	120	ATATCACACTTATTGAGAAAGACATAATGGTTATGGTATTGGCTTGACACCATTGACAG-GAATTCAATTCCttccttccttat
REF11	SSC15_NUMT_8	SSC15	SSC15_REGION_4	24939176	24951607	436	9.8e-191	7.7e-195	24943766	24945157	1391	8569	9984	-1	68.83	1418	412	14	63	ttattttaaatgtatgtaggtaggCTCTTCAAAACTAGGATAGGGTGGAGAGCATCTGTGTAACCATTCTAGGTTTGTAATAGCAGTTTCCACTGCTGAAACTCCTTGTTTGGATACAAATGCTTCTCACATTATGAAGATAATTAGCATTGCTGTTGTTACTGAG-TGAATGAGCCTGTGGATGGA---GGATTTCACATTGTGTGCACATCAGGGCTGTTGGAATAAAGTAATGACATCCCTAAAAGGCCAAGAAAGTGCTGTGGGGGGGGAAGGCATATTTACTACTGCAAATAAAGTT-----GAGAAATTTCACTCACGTTTGGCTAAGCATAAACCTG-AGAATAGCAAAAATCAGCAAATGAAGCCTTCTATAACAGTGAAGACTGCTCCCA…
REF11	SSC15_NUMT_9	SSC15	SSC15_REGION_4	24939176	24951607	94	6.1e-28	5e-32	24945220	24945479	259	10075	10334	-1	74.34	265	56	5	32	TTTGTGATTTGTTGA----AGACAGCAATTTATGAACACAGGTAAAATGGCTGAGCAAGCATTAGACTACAAATCAAAAGAAAGA--TTGAGCCCTCTTTTTGTTGAACCCTGTGATGAATCCACAAACTGAACTGCCAATTCAAAGAAGCAGCTTCATTTTTCCAGATGCTtttccagatTTTTCTTTTTTCTGGAAGGTGAGAGAATTAGATTGAAGCCAGTGGACTAGAGTATTTACCTGTTAACCAAATTTTCCTGGGGTA
REF11	SSC15_NUMT_10	SSC15	SSC15_REGION_4	24939176	24951607	84	3.5e-23	2.9e-27	24945511	24945701	190	10424	10614	-1	72.11	190	53	0	275	TTTTCAGGAATCAAGTATATTGTACTTGCTTAGGGTTTTGAAAGCTCTTGGTCTAAAAGAACCTAAGTTCCTAGTCCAGCACTGAGAGAATGGGTGTTAAAGGTAGTGATAGTGTGGATGTTGTGATTGGTAATGATAGCAAGCTTATTTGTTTTGTATGTGTGAATTGTCttttttttttttttttttt
REF11	SSC15_NUMT_11	SSC15	SSC15_REGION_4	24939176	24951607	109	4.4e-35	3.6e-39	24945976	24946391	415	10618	11046	-1	65.19	428	136	3	67	GAAGGGAATATAGTTATTGATGTGGAGAATGATAGCCACAAGTAGATATACACACTGAGTAGTTCTCTGATGGTTGCTAGTGTAGGTAGAATAATGTCATCA-TTTTTGTCATCTCTTGCATAAGTATTTAGTTGGGTAAAAACCCTGATGATAATGGGAGACCTTCTGATGATACTCTTATGATGAGGACAAAGATCATGATGGGAGGTATGTTGTTGCATGTGTGTGATCATGATACTGTTTTGGTACATGAGCTGGGCATAAATAGTAAGAA-----------GTGTTATGATACAAATCAGTGCATTTAGGATTGTTATGGTTGGATTATTCATTGCAGTAGCTGTTATTCCTCCTATATGGACGATTGATAAGCAGGCCATAATTTTT-ATAGT…
REF11	SSC15_NUMT_12	SSC15	SSC15_REGION_4	24939176	24951607	67	4.3e-15	3.5e-19	24946458	24946752	294	11135	11427	-1	63.73	295	103	2	380	TTTGTCATGTTAATAGCATCAATTCTGCTGTTCATGGACCGCTTTGTGTTACTTCAGGCACTCAGAAGTGAAATGAGGAAGGTCCTAATTTTATGATAAAAGCTGATATTTTGATGGTGGGTACAGTTGGACTAAAGATTTTTGTAATTTGTGTTCACTGACCAGAGT-TATTAGATTAACAGTAACAGCCATCataagtagtattgatggtggtggattatTTTAGAAATAATTGTTGGATGCCTCTTTAGTTTATGGTTTAATTtttttTATTAGAAATGAGGCTCATGTTAA
REF11	SSC15_NUMT_13	SSC15	SSC15_REGION_4	24939176	24951607	39	0.092	7.6e-06	24947132	24947314	182	11559	11773	-1	67.13	216	35	5	44	CAACATTTGAGGGGTATGGACCTGATTGCTTA-CTCAGTGGAACTTACTATATCATGTGGTTGTAACTTGGTAGCATGG---------------------TAGGCTCAATTCCTACAATTCTAGGAATAAGAGGTTTGAAACCTCTATTT------------AAGTAATTCTTTTGTCAGACATACCTCTTATGCCTGTGGTGGAATGCCTGATGT
REF11	SSC15_NUMT_14	SSC15	SSC15_REGION_4	24939176	24951607	66	1.3e-14	1.1e-18	24947358	24947552	194	11840	12037	-1	68.53	197	59	1	460	AATTGTATAAGTTGATCATATCAATATTGTGGGTAGGATGCTCAAATTCATAGAAAGGAGATTGTTA---GAAGTGATTTAATGATGATATTGGCAGTATATAATTCTGGGCTTTATAGGATGTGAAATGCTTCTGAAAATAGGATTGTTGCAAAAATGTTTATTAGAATGATATTGACAGTCTCTAGGAAGAAAAA
REF11	SSC15_NUMT_15	SSC15	SSC15_REGION_4	24939176	24951607	38	0.27	2.3e-05	24948012	24948137	125	12214	12347	-1	72.18	133	29	3	-7	ggaaagtgTAAATGATCCATTTATCAGTGGGACTTAGAGAA---TAATTGCTAGTGTTCCTTCATATGAGATTGT----GCTACTGCCCACAGAG-CTCTAGTTGTGTGTATTTTGAATCTGAAGCTCATTCT
REF11	SSC15_NUMT_16	SSC15	SSC15_REGION_4	24939176	24951607	170	4e-64	3.3e-68	24948130	24948860	730	14669	15432	-1	69.17	772	187	18	2546	TCATTCTCTCCTGTAGGTTGCACCCTGATCTA-CGTTTTTATGTCTGATCATTGTGCTCACTGTTGTTCTTTACAAGG--TTTCCTGAGGATGTCGGTATGTCCGTATAT------AGGGCTGGTGAGGTTTATCCAAGTTTATTAACTATAGAACAGCCTTCTCTAGAAGGGC-GTGCAGCACCACCCAGTTTTTT-ACTTTTAGGCAGATGCTAGCAGCATTCCGGCAAATGATTTTGTCGTTATATTTCTTTGAATTTAGGACTAAGCATAGTGGGACATCTAATGACAGCATGTATCTTAACTATCATGTAATCAGAAATATTAAAGTCACTTTCATAG---ACTTTATGTCAGCTATGGCTTTTTAATGATTAACTAGAGCTTAACTTTATTGG…
REF11	SSC15_NUMT_17	SSC15	SSC15_REGION_4	24939176	24951607	46	4.3e-05	3.5e-09	24951406	24951607	201	8	211	-1	69.76	205	56	5	6948563	CATGGAAGAGTTAAGTCA-AATTCCAGCTTTGGGAGCTGAAGGTGGTGCTGGAGCTTCTTCGTTAAGTCTCGGGAGATATGTTATTCTCCTTTTCTGATTTATAA-ATGAGGGTAATAAATATATTTCA--GTCTCTTTttTTTAAGGTGTCATTTTCAATTATGCTTGTTATTAGTataaggacaagaacTaAAAGAAAGAATA
REF11	SSC15_NUMT_40	SSC15	SSC15_REGION_24	31900170	31900212	22	11000000	0.00078	31900170	31900212	42	4406	4448	1	76.19	42	10	0	5011690	TAGCTCTTTAGTCCATTCTCTGATCAGGCTGAGCTTCGAACT
REF11	SSC15_NUMT_18	SSC15	SSC15_REGION_5	36911902	36912141	173	1.5e-65	1.2e-69	36911902	36912141	239	978	1217	-1	86.19	239	33	0	10652576	CCTCGGCCCACATGGATAAACAAGCAGATGAAGAATATTGATGCTCCGTTTGCATGTAGATAGCGGATAATTCATCCATAATTTACATCTCGGCAGATATGTGTTACTGATGAGAAGGCTGTTGTTGTATCTGATGTGTAGTGTATTGCTAGGAATAGGCCTGTTAGGATTTGTAAAATTAGACAGATACCCAGGAGAGAGCCGAAATTTCATCATGGTGAGATGTTTGATGGGGCTGG
REF11	SSC15_NUMT_19	SSC15	SSC15_REGION_6	47564717	47564827	38	0.27	2.3e-05	47564717	47564827	110	15324	15432	-1	73.64	110	27	2	9319007	GGATACTTTCAGGGACAATTTTACTAAAAATTAATTAAAAAGGTCAGGACCAAACTCTTGTGGTTAGGAGGCCATAAAAATCCATTTAGGCATTCTCAGTGCGTCACTTT
REF11	SSC15_NUMT_41	SSC15	SSC15_REGION_25	56883834	56884004	41	0.01	6e-13	56883834	56884004	170	12325	12491	-1	66.08	171	52	2	1868244	TTTGAAGATTGAAGCTCAGCCTGATCAGAGAATAAAGTAAACAGCTAA-CTCAATGAAACTACTATAAATTCTACACCTAAGTGTATGTTAATTCATGCATACAGTATGGGAGGTGATGTGGAACATATTTGGTTAGGGCTAGAGTGAAAGCTAGGATTGGTGTAGTAGTG
REF11	SSC15_NUMT_20	SSC15	SSC15_REGION_7	58752248	58752490	75	6.7e-19	5.5e-23	58752248	58752490	242	1248	1498	-1	69.2	250	69	3	1177894	ATTAATATGTGAGATTTTTGAATGTTGATCAT--TAGTACTCTTATAGTTGAAACACAATGATGATTTTTCATGTCTTTGGCCATGGTTACAATCCAT-TAAGAAGAATGATTACACACTCTGTAG-----TTAAGTACTATATCTATTGTAACTTTCATGGGCTTTTCTTTAAAACCTTTACAAATTTACTGTGGTCATGTGTTAACTGTGAGTGATAGCACTGGTTGGGGTACTATAATACATTTTGG
REF11	SSC15_NUMT_21	SSC15	SSC15_REGION_8	59930384	59930726	74	2e-18	1.6e-22	59930384	59930726	342	13740	14078	1	63.69	347	112	3	13828365	TAGCTATAACTGGCAAATCTGTCCAATTAAGCCTTTACTCATGACTTTTCTCAGCCATAGAAAGCCCTGCACCTGTC---TCAGCCCAACTTCATTCAAGTACAATAGCTGTCTTCTTTCcaaaaagtgtcttcttactaaTCCGTCTCCAACCCTGATAA--AAGTAATATAACTCCTCAAACACAATCACTCTGACTAGGAACTGTTACCACACCGCTGATGGTGATCTGCCTTCTAACTCAAAATGATATGAAAACAAATGTTGCTTTCTGCACTTCAAGTCAATTCAACTTTATAATAGTAACTGTTGGTATCAACCAACCATACACAGCATGTATTCACATC
REF11	SSC15_NUMT_22	SSC15	SSC15_REGION_9	73759091	73759773	117	6.8e-39	5.6e-43	73759091	73759619	528	3492	4035	-1	65.64	553	155	8	5	TCAGTTTGAAACCATTGTTTCTTGGCCTGAGTAGATGAACAT----------ATCAAGCTTGTGATAAAAGCATATGAGATAATGTTTTTTACATGCAATAGGTATAGGCTGCTTTTGTAGCTGTCAAAGTTGGTTATTATAATTGgtaaaattagtatgaatagtgtaattagtgtaGAGCAGGTTAATAGATTTA-----TTTACTTTGAGTTACATCAGTtttttttttttaAGTTTCTAAGACCAAATGATTATTTCTATCCTTTAAAAGTTTGAAAAAGCTACATTGTTATATATGGAGGCATATGAATGAACAGTTCTTGCATACTTTTTCAGTAAACAAGAAATTTTGGGCTTTTGTCCTTAAATTGAATGTC--------TTATTAAGCTA…
REF11	SSC15_NUMT_23	SSC15	SSC15_REGION_9	73759091	73759773	38	0.27	2.3e-05	73759624	73759773	149	4064	4225	-1	68.32	161	39	3	2762732	ATGATATTGATTCCTCTTAGGATAAGGGTAATGCTGGATCATAAGAATAATGACTTCA-----AATCATTCT----TTAAGTTATTTGTTAGGGGTAAGTCTAGGTTTGTGAGGTTTGCTAACA---ATCATGCTGCTCTTAGTGGGCGGAATATGTACAG
REF11	SSC15_NUMT_24	SSC15	SSC15_REGION_10	76522505	76522643	108	1.3e-34	1.1e-38	76522505	76522643	138	3093	3231	1	89.13	138	15	0	1955816	GCACACATCTACATCAGTAACTAATATTATACTGATAATTAACaactaataaaccaaaacaacaCTAAAACGTTTATTAACTACACTGTTGACCAGACACAGGAGTGCACTAAAGAAAGATTAAAAGAAGTAAAAGGA
REF11	SSC15_NUMT_25	SSC15	SSC15_REGION_11	78478459	78478609	128	4e-44	3.2e-48	78478459	78478609	150	13941	14091	-1	92.67	150	11	0	1646466	TTTAAAGTTTTTGAGGCATCTTTAAGGTTGAACTGAAATTCTTTCTCTGACAACCAGCTATCACCAGGCTCGTTAGCCTTTTCACCTCTACCTACAAGTCTTCTCACTATTTTGCCACATAGACGAGTCAGTTCTTTTAAACTGCTCATA
REF11	SSC15_NUMT_26	SSC15	SSC15_REGION_12	80125075	80125605	217	1.7e-86	1.4e-90	80125075	80125605	530	8804	9344	-1	73.94	541	129	6	10183752	GGCATTCCTGAAAGGCCAAGGAAATGTTGTGGGAAGAAGGTTATATTAACCTTCTAAAAATGTAATTGTGAAGTGGACTTTTGCTCAAGTTAAGTGTATAG----CCTGAAAAATAAAGAAAACCCATTAACAAATCCTCCTATAGTGGTGAATACTGCTCCTCTTGATAAGAGATAATGGAAATATGCTACTATATAATGTGTTG--TGGAGAACAACGTCCAAGGATGAGTTAGGTAGAACAATTCCTGTCAGACTTCCTACTGTAAACAGGAAAATAAAACCTAAAGCTCACAGTATAATGGATGATCATTTAATATTACCTCCATGGAGGGTTGCCAATCAACTAAATACTTTTACTGTTGTAAGAATAGCAGTAATTATAGTAGCTG-TGTAAA…
REF11	SSC15_NUMT_27	SSC15	SSC15_REGION_13	90309357	90310192	522	1.1e-231	8.9e-236	90309357	90309959	602	9609	10211	1	93.36	602	40	0	22	gtattCACAGTATTCCGCCATAAAACCAAAGCATCACTAGCCCACTTCCTACCACAAGGAACACCCGCCCCATTAATCCCTATGCTTGTAATCATTGAAACCATTAGCCTATTTATTCAACCAGTAGCCCTAGCCGTACGACTAACAGCCAACATCACAGCAGGACACCTATTAATTCACCTAATTGGAGGAGCCACCTTGGCACTACTCAACATCAGCACCATAACAGCTTTCGTCACATTTATTATTCTTATTCTATTGACTCTTCTTGAGTTTGCAGTAGCTCTGATCCAAGCTTATGTATTTACACTGCTAGTAAGCTTATATCTACACGATAATACATAATGACCCACCAAACACATGCGTACCATATAGTAAACCCGAGCCCATGACCACTTA…
REF11	SSC15_NUMT_28	SSC15	SSC15_REGION_13	90309357	90310192	165	9.7e-62	7.9e-66	90309981	90310192	211	16072	16286	-1	90.19	214	18	1	9566096	GTTATGTCCTGTAACCATTGACTGAATAGCACCTTGTTTGGATATTCGCGCCAGGTCATGAATGTTATGAAGTCCAGCTACAATTGATTTGACTGTGTTAGGGCCTCAGACGGCCATGGCTGAGTCTAAGCATCccca---aaaattaaaaaaaTACCAAATGCATGAAATCTCAGTTATGTGTGAGCATGGGCTGATTAGTCATTAGTCCATC
REF11	SSC15_NUMT_29	SSC15	SSC15_REGION_14	99876288	99876464	132	4.9e-46	4e-50	99876288	99876464	176	9306	9482	1	87.5	176	22	0	13994806	CCTACGATAGTAGGACTACCTATTGTCACTTTAATTATTATGTTCCCTAGTTTACTATTTCCAACATCCAAAGGACTAATTAATAACCGTATAATCTCCATTCAACAATGACTAATCCAACTAACATCTAAACAAATAATAGCCATTCACAATCGAAAAGGTCAGACCTGAGCCCT
REF11	SSC15_NUMT_30	SSC15	SSC15_REGION_15	113871270	113871405	85	1.2e-23	9.6e-28	113871270	113871405	135	3384	3519	-1	81.48	135	25	0	1972316	TTTTAGGATGGACCATGTGACAAATAATGCTACTGGGACCAATATTATTGAGAAATAGTCTATTTTGAAGTTAAGTGATAGTTCTACAGTTTGGAGAGTCATTCAGTGTCAATTTGAAATAATTATTTCTTGACC
REF11	SSC15_NUMT_31	SSC15	SSC15_REGION_16	115843721	115843768	33	66	0.0054	115843721	115843768	47	317	364	-1	85.11	47	7	0	1624790	ACTCAGTGAATCTATTATTATGCTTCGTTGTTTGGATGTGTGTAGTA
REF11	SSC15_NUMT_32	SSC15	SSC15_REGION_17	117468558	117468640	64	1.2e-13	9.5e-18	117468558	117468640	82	5241	5323	-1	89.02	82	9	0	4259949	TTGTTGGGATAATGATTTTTAGCATTGTAAGAGGTTTAGGTTTTGGACATAGTCGGTGCCATATGTATTTGATACTATTGCT
REF11	SSC15_NUMT_33	SSC15	SSC15_REGION_18	121728589	121728817	204	2.6e-80	2.1e-84	121728589	121728817	228	10278	10506	-1	94.74	228	12	0	5032596	TAGATTGAAGCCAGTTGATTAGGGTGTTTAGCTGTTAACTAAAAGTTTCGTGGGTGTGCAATCCCACCAATCTAGTGAGGATTTAGCTTAATTAAAGTGTTTGATTTGCATTCAGTTGATGCAGGATGAGTCCTGCACTCCTTAGGTTGTCAGGAGGTAAGTACTTTGTACTTACTTAGAGCTTTAAAGGCTCTTGCTCTGTATTAACCTAAATTCCTAGTTTAAGGA
REF11	SSC15_NUMT_34	SSC15	SSC15_REGION_19	126761413	126762898	1261	0	0	126761413	126762898	1485	15879	17375	1	93.05	1497	91	4	6047896	TTCATAGGTTACGTCCTACCCTGAGGACAAATATCATTCTGAGGAGCTACAGTCATCACAAACCTACTATCAGCTATCCCTTATATTGGAACAAACCTCGTAGAATGAATCTGAGGGGGCTTCTCCGTCGACAAAGCAACCCTCACACGATTCTTCGCCTTCCACTTTATTCTGCCCTTCATCATCGCTGCCCTCGCAACCGTACATCTCCTATTCCTGCACGAAACCGGATCCAACAACCCCACTGGAATTTCATCAGACATAGACAAAATTCCATTTCACCCATACTATACTATTAAAGACATTCTAGGAGCCCTAGTCACAATACTAGTCCTACTAattctagtactATTCTCACCAGACCTATTAGGAGACCCAGACAACTACACCCCAGCAAAC…
REF11	SSC15_NUMT_35	SSC15	SSC15_REGION_20	132810794	132810866	49	1.6e-06	1.3e-10	132810794	132810866	72	47	116	-1	88.89	72	5	1	296838	ATGGCGGAGTTAGTCTCCTTCCTTGAGGCTTAGGGAGGACGTGTCCTCCTCCTTTTCTGGTTTACAAGACCA
REF11	SSC15_NUMT_36	SSC15	SSC15_REGION_21	133107704	133108539	151	4.5e-55	3.6e-59	133107704	133108106	402	8799	9204	1	72.91	406	105	5	314	AATAATTCGAATGTTATTTTT-TCTGAAGGCGTCTTACACGCATGAGCCCTGCCGTCACTAGGCCTTAAAT-AGGTGATATTCCCCAGTGTCTGAATCAGACGACCCTAGG-TCAACACAGCCAAGCCTGTAGTATGCATATGGCTCAGACATTTGTGGATCAAACCATAGCTTCATGCTTATTGTCCTGGAACAAGTCCCAGTGGAAAATCTTCAAGAAATGATCCACATGAATATTAATAGGTTCATTAAGAAGCTAATTATCTGTAACCTTTCACATTAAAGGTTAGGAGT-TAAATCTTCCCTTAATGATATGCCACAGTTAGATACAGCTACATGATTTATTACTAGTTCGTCAATAACTCTAGTCCTATTTATTATATTTCAACTAAACCTTT…
REF11	SSC15_NUMT_37	SSC15	SSC15_REGION_21	133107704	133108539	37	0.82	6.8e-05	133108420	133108539	119	9453	9585	1	66.67	132	31	1	5132561	caaaaacaaaAGAGGCAGACCTGAGCACTAATGCTTATATCACTCATTCTACTTATCAGATCAATAA-------------ACTCGCAGGTTCATTTACAGCCACTACCTAACTTTCAATAAACCCAGGCATA
REF11	SSC15_NUMT_38	SSC15	SSC15_REGION_22	138241100	138241148	34	22	0.0018	138241100	138241148	48	8539	8587	1	85.42	48	7	0		GAGAAAATCTGAACAATCCTGCCCGCTATTATTCTAATTTTAATTGCC
REF11	SSC16_NUMT_1	SSC16	SSC16_REGION_1	7226028	7226299	191	4.1e-74	3.3e-78	7226028	7226299	271	5244	5515	-1	85.24	271	40	0	4109509	TTGGGGTAATAATTTTTAGCATTGTAAGAGGTTTAAGTTTTGGACGTAGTCGGTACCATATGTATTTGATACTGTTACTAGTAATGATAGACCAAGTGCGGCCTCGCAGGCTGCGAATACTAGCAGAATGATGGGTATTATGCTGGCCAGAGTGAAATGTGTATTTAAGATGATTAGAGTAGATATAATAAAAAGTGATAGTATCATTCCTTCTAGGCACAACAGTGAAGATATTAAGTGGGATTGGTATATGAGCAATCCTATAAGGGCA
REF11	SSC16_NUMT_2	SSC16	SSC16_REGION_2	11335808	11336006	158	2.1e-58	1.7e-62	11335808	11336006	198	14139	14337	1	89.9	198	20	0	185616	TCAATGATGAGCAAGATATCCGAAAGATAGGCGGACTATACAAAGCAATACCATTCACAACAACAGCACTAATCATTGGAAGCCTAGCATTAACAGGAATACCCTACCTCACAGGATTCTACTCGAAGGACCTCATCATTGAAGCAGCAAACACATCCTACACAAATGCTTGAGCCCTATTAATAACACTAATCGCCA
REF11	SSC16_NUMT_3	SSC16	SSC16_REGION_3	11521622	11521881	82	3.1e-22	2.6e-26	11521622	11521881	259	7757	8016	-1	68.46	260	80	2	26413081	CATTTCTTAAAATATTTTAGAGAACTAGTTCCAAGAACAGTAGGTATCCAACTATGATTTTTAACCACAAATTACTGAATATTG-CCATAGTATAGGTCTGGGTGAGTAGATACTAGGGTTATTTGATTTAGGCACCATAGAATAGCATCTGTTTTCAGGCCTAAAGAGGGTACAGCCCAGAAGTGTAGAGCTTCTTCAGATGAAATTAATATCTAAATTGATACTTCTGTAGGTAGTACCACTTGATTATCAACTTCTA
REF11	SSC16_NUMT_4	SSC16	SSC16_REGION_4	37934962	37935189	209	1.1e-82	8.9e-87	37934962	37935189	227	12972	13199	-1	96.04	227	9	0	379014	aacatatcaacctccaatAGCAGTTGCACCATTTGGGTGTCCTGATCCAACATCGAGGTCGTAAACCCTATTGTCGATAGGAACTCTAGAATAGGATTGCGCTGTTATCCCTAGGGTAACTTGTTCCGTTGATCAAAATTTTGGATCAATAAGTGATGTTATGGTTATTTTGACTGGTTTGTCTAGATTAAAATCACTCAGAGGGTTTTTTATGCTCCGAGGTCACC
REF11	SSC16_NUMT_5	SSC16	SSC16_REGION_5	38314203	38314434	100	8.4e-31	6.9e-35	38314203	38314434	231	8169	8411	1	73.55	242	53	2	15810042	TCACATATTTGAAGAGCCTACTTATATAAATTTAGAATAGGAA----------AGGCATTAAACCCAATTCAGCTGGTTTCAAGCCAATGCCATAACCATTATGTCTTTCTCAGTGAATGAGATATTAGCAAAA-ATTATGTAACTTTGTCAAAGTTAAATTACAGGCAAAAATTCTATATACCTGCATGGCATATCCATTTCAACAAGGCTTTCAAGATGCAACACCACCTATCATGGAAG
REF11	SSC16_NUMT_6	SSC16	SSC16_REGION_6	54124476	54124671	71	5.4e-17	4.4e-21	54124476	54124671	195	29	223	-1	75.13	197	44	4	9075829	TTTCTGCTTTAGGTACTGATGGTGGAGCTGGAGCTTCTTCCTTGGGTCTTAGGGAGATGAATTATTCTCCTTTTCTGGCTTA-AAGACCAAGGTAATCAATATACTACAAAGATTCTTCT-TTTAGGAGATTATTTTCAATAATGCTAGTTACTGGTATTAGCACTAGAATTATAAAGATGCGTAAGACGAGTGCTA
REF11	SSC16_NUMT_7	SSC16	SSC16_REGION_7	63200500	63200630	38	0.27	2.3e-05	63200500	63200630	130	1388	1518	-1	64.62	130	46	0	10631228	aTTTTGGTCCTGTATTTTACTGCTCTATCTTCAAAGCCCCCTCTTGTTTATAGGGATTGAGGTTTAATCACAAGTTCTGGAATAGAGCGTGGTACTACCGTTCATTTTGCCAGGTCTTTTTTAGGTTTAA
REF11	SSC16_NUMT_8	SSC16	SSC16_REGION_8	73831858	73831936	48	4.8e-06	3.9e-10	73831858	73831936	78	9952	10030	-1	80.77	78	15	0	3396923	ATTGATCTGGTCGTCACCGAGCAAGGTCCCGGGCTGACCTAGTTCAGCACGAATTATCAGGCTTAAAGCGGTGCCCAC
REF11	SSC16_NUMT_9	SSC16	SSC16_REGION_9	77228859	77228918	47	1.4e-05	1.2e-09	77228859	77228918	59	3160	3219	-1	89.83	59	6	0		ATGCGATTGTATAGGATTGCTTATAGCGCGGCTCTGTTAGCGTCTGTTCGTCCGTGTCA
REF11	SSC17_NUMT_1	SSC17	SSC17_REGION_1	373375	373738	63	3.5e-13	2.8e-17	373375	373738	363	13714	14078	1	62.2	373	122	4	2856607	AAATATTCTATTAACTGGACATTTTTTAACTACTACTGACACGTCTGTCTAATTTGCTCTTCACTCATGACTTTTCCCAGCCATAGAAAGCCCTGCACCTGCC---TCAGCCCAATTTCATTCAAGTACAATAGTTGTCCTCTTACCAGCAGGTGTCTTCCTACTAATCCATCTCCAACCCTGA-TAGAAAGCAGTATAACTACTCAAACACGACCGCTGTAACTAGGCACTATCACCACACCACTGATGGCAATCTGCGCTCTAACTCAAAATGATATGAAAACAAATGCTGCTTCCTGTACTTCAAGTCAATTCTACCTCATA------ACAGTTGGTATCAATCAACCACACGCAGCATTTATTCACATC
REF11	SSC17_NUMT_34	SSC17	SSC17_REGION_12	3230345	3230404	29	5300	3.4e-07	3230345	3230404	59	13878	13937	-1	74.58	59	15	0	1609328	AAGTATGTATCAGTATGTATAAAGCAGCACTTTTCTAAATTATCTTTTAATAATACTTT
REF11	SSC17_NUMT_2	SSC17	SSC17_REGION_2	4839732	4839847	107	3.9e-34	3.2e-38	4839732	4839847	115	10028	10143	-1	96.52	115	4	0	6421334	ACCATTCCTGCTCAGGCACCAAATAGTAGATACAGGGTGCCAATGTCTTTGTGGTTTGTTGAGTATAGTCAACGATTTACGAACATAGGTAAAATGGCTGAGCAAGCATTAGACT
REF11	SSC17_NUMT_3	SSC17	SSC17_REGION_3	11261181	11261288	45	0.00013	1.1e-08	11261181	11261288	107	13462	13569	-1	71.03	107	31	0	2966314	TGTGACTGGACAAGGCGTTCCTCTAACACACGCGATGCTACAGATTATGTCTTGAGCAAACAGGCCTGATTTAAGTGTGCCAAGTTCCTCTTGCTTCTTTCCACCTT
REF11	SSC17_NUMT_4	SSC17	SSC17_REGION_4	14227602	14233979	384	5.5e-166	4.4e-170	14227602	14228164	562	4306	4868	1	87.08	565	67	5	264	GCCCTAATCTTAGCACTAACGATATGAATTCCATTACCaataccaAACCCTCTAATCGACATAAACTTAGGAGTATTATTCATACTAGCTATATCAAGTCTAGCAGTGTATTCCATCCTATGATCAGAATGAGCATCCAATTCAAAATATGCACTCATCGGAGCCCTACGAGCGGTAGCCCAAACAATTTCATATGAAGTAACACTAGCAATTATCTTATTATCAGTACTTCTAACAAATGGATCCTACACTCTATCCACCCTAATCACAACACAAGAACGAATCTGAATAATCTTCACATCCTGACCCCTAGCCATGATATGATTTACCTCGACCCTAGCAGAAACCAACTGAAGCCCCATTTGACCTTACAGAAGGAGAATCCAAACTCGTTATCTG…
REF11	SSC17_NUMT_5	SSC17	SSC17_REGION_4	14227602	14233979	1973	0	0	14228428	14231704	3276	11517	14780	1	81.04	3291	581	10	277	aaagatgatcatcccaacaataatagtattaCCCCTCACATGAAGATCAAAACACAACATGATCTGAATCAACCTAACAACATACAGCCTCCTAACTAGCCTAATCAGCCCATCCCTACTCAATCAGTTAAACAACAATATTTTCAACCTCTCCCTGACATTTTTCTCCGACTGGCTGTCAGCACCCCTACTAGTCCTAACTGCATGGCTACTTCCTCTTACGCCTCTTAGCCAGCCAATCACACCTAGCAAAAGAGACATCAACCCGAAAAAAACTATA-------ATACTAGTGCTACTGCCACTATTCTTAGTAATAACCTTTCCTGCCACCAAACTAATCTTATT-TACACCCTATTTGAAGCAACATTAGTACCCACACTAATTATCATCACAC…
REF11	SSC17_NUMT_6	SSC17	SSC17_REGION_4	14227602	14233979	1372	0	0	14231981	14233979	1998	14766	16770	1	85.09	2005	291	5	5001683	aaaCCATTCTACCAAAAACAACCTCCCACGTTCAAATAAAAATATCAACTATAGTATCCGACCAAAAAGGTCTAATCAAACTATGCTTTCTCTCATTCCTCATCACCATTATAACTGGTACAACACTATTTAATTACCACGAGTAATCTCCATAAtaacaacaaCCCCAATGAGTAATGATCGCCCAGTAACAATAACTAATCAAGTACCGTAACTATATAAAGCAGCAGTCCCCAAAGCTTCCTCACTAAAAAACCCAGAATCACCAGTATCATAAATCACCCAATCCCCAAGTCCATTAAACTTGAAAACAATCTCCACTTCCTCTTCCTTTAAAGCATAACAAACCATACAAAATTCTATCATCAAGACAGAAACAAACACCCCCAAAACAGTTTT…
REF11	SSC17_NUMT_7	SSC17	SSC17_REGION_5	19235662	19235781	44	0.00038	3.2e-08	19235662	19235718	56	7304	7360	-1	89.29	56	6	0	1	GGTCTGACCTTTTTGATTATGAATGGCTATTATTTGTTTGGATGTTAGTTGAATTA
REF11	SSC17_NUMT_8	SSC17	SSC17_REGION_5	19235662	19235781	46	4.3e-05	3.5e-09	19235719	19235781	62	8264	8326	-1	87.1	62	8	0	10838705	GTGTGTGTCAATTTTGTTGTTAGTATTAGTGAGATAATATAtagtactaatgagctaattaa
REF11	SSC17_NUMT_9	SSC17	SSC17_REGION_6	30074486	30074542	52	5.9e-08	4.9e-12	30074486	30074542	56	6367	6423	1	96.43	56	2	0	1207182	GGACTCATCCTACATCAATTGAATGCAAATCAAACACTTTAAATAAGCTAAATCCT
REF11	SSC17_NUMT_10	SSC17	SSC17_REGION_7	31281724	31297092	49	1.6e-06	1.3e-10	31281724	31281858	134	16579	16714	1	75.36	138	27	3	7616	tcattcttgtccttATACTAATAACAAGCATAATTGAAAATAACCACCTAAA---AAGAGACTTTGCAATGTATTTATTACCCTGGT-TTGTAAATCAGAAAAGGAGAACAACATTATCTCCCTAAGACTCAAAGAAG
REF11	SSC17_NUMT_11	SSC17	SSC17_REGION_7	31281724	31297092	78	2.5e-20	2.1e-24	31289474	31289709	235	3262	3505	1	70.37	243	64	3	117	aaaaaatttGCCTCTAGCACTTCTGTTATTAGATGCACTGCCTGCCCAGTGATATCTGTTTAACAGTCAC-ATATACTGAGTTTGGAAAGGTAACATAGTCATTTTTCTCTCTAAATAGGGATTGTGTGACTGGTCAAACCAGGTTTTCAGTGTC----CCTTTTAATCAGTGAAATTCACCTGTCCAAGATGAGGTGGGTAT---AATGTAAGGCAAGAAACCATTATGGAACTTTAATAAA
REF11	SSC17_NUMT_12	SSC17	SSC17_REGION_7	31281724	31297092	309	2.8e-130	2.2e-134	31289826	31291026	1200	3693	4939	1	67.09	1252	354	17	277	TAGGGCTAACTGTGCAATCTTATTCTAGAGTTCA-----ACTATAGGGTTAATGACCTCAATGCTGGATTAGGACATCCCAATAATATAACTGCTATTAATGGTCTGTTTGTTCAACAATTAAAGTCCTACATGACCTGAATTCAGACTGAAGTAGTCCTGGTTACTTTTTAATCTAGTATACGTTTCTCCCAGTATGAAAGGACAAGAGAAATAAGGCCTAATTTTCAAAATGTCTTC----AAACTAGATGATATAATCTACATTCAATTAATTTATGCATACCCTATTGTAGAATAGGGTTTGTTTAGGTTTGCAGATCCCAACAATTTCATAAAACGTAAACCTTTATCCACAGTGGTTCAAGTCCTCTTCCTAAGAATATGATTATAATCAGCA…
REF11	SSC17_NUMT_13	SSC17	SSC17_REGION_7	31281724	31297092	45	0.00013	1.1e-08	31291303	31291480	177	4961	5143	1	69.52	187	42	4	770	TAACATTAGCACTACGTATATGAGAATTTTCACTACCTATCTTCACATTAGGCATGCCACTACAAACATAAGAAGTATGTCTGACAAAA-ATTTACT---------TAAATAATAGAGGTCTAAACCTCTATTCTTCTTTCTAGAATCATAGGGATTGAATCTACTGTTAAGAATTTTACATGCTCC
REF11	SSC17_NUMT_14	SSC17	SSC17_REGION_7	31281724	31297092	130	4.4e-45	3.6e-49	31292250	31292853	603	5711	6330	1	65.54	621	194	9	52	GCTATGTTATGAATCTTAATTGGAGGCTGCAAGGGACTCAACCAAGCTCAACTGC-AAATATCATGGCCTTCTCATCACTTGTCCACATAGGATGAATAACAGCTATGATAATGCATAATCCAACCATAACAATCCTAAATGCACTAA-TTATGTCATAATACCACTAAC----TTCTTAACTATTTGTGCCCCCTCATGTACCACAACAGTATCATTATCACATGGATGAAAACAAACCCACCTCCCATCACAATCCTTatcctcatcatcAGAGTATCGTTAGAAGGCCTCCCATCAACATCAGTGTTTTCACCCAAGTGAAAAATTATGCAAGAGaga--aaaaaATGATAACATCGTTCTACTTACAC-AAAAGTCATCAGAGTACTACTCAGCA…
REF11	SSC17_NUMT_15	SSC17	SSC17_REGION_7	31281724	31297092	441	4.1e-193	3.2e-197	31292905	31294367	1462	6445	7954	1	68.52	1512	423	17	2147	ACCCCAGAAAATTTTAGTTAACAGGTAAATACTCTAGGCAACTGGCTTCAAGCTACTGCTCTTGTCTTC--AAGGAAACAGAAAAATATGGAAAAGCCAAATTGAAGCTGCTTCTTTGAATTTGCAATTCCATTAGTTAATTCATCACAGGATTTGACAAAAAGAGAGCTAATTTCTTTCTTTTGATTTATATTCTAATGCTTGCTTAGCCACTTTACCTGTGTTCCTAAATTGCTTATTACTTCCAACAAATCACAAATGTATTGTCACTTT------ACTATTTGGTGCTTGAGCTGGAACAGTAGGCAACACCTTAAGTCTATTGATCTGAgctcagctacgctAACCTGCAGCC-TATTTGGAGATGACTAAATCTGTAACATAGTCATGACAGA…
REF11	SSC17_NUMT_16	SSC17	SSC17_REGION_7	31281724	31297092	39	0.092	7.6e-06	31296514	31296631	117	8594	8711	1	66.67	117	39	0	243	CATCACAAATTCTTTACATGATATGTAAAATAAAAAAATTCTTCCTTAACCATAAAACTATGGTTCATCAATGATACTGAAACTACAAATATACAGATTGTGAAAATTTAAATTTTG
REF11	SSC17_NUMT_17	SSC17	SSC17_REGION_7	31281724	31297092	64	1.2e-13	9.5e-18	31296874	31297092	218	8707	8943	1	69.49	236	54	4	5353528	tttGACTCCTCTGTAATCCCCACATAAGATCTAAAACCAGGAGAATTTTGACAAAAAGATGTCAACAACGGAGCAG--CAGTCAGTA--------------AATATTAGTATCCTCTGAAAACGTTTTACACTCATGAGCTGTTCCCTCTTTATGCCT-AAAACAGCTGCTATTTGAGGACGCCT-AATTAAAGGACCCTGATATCGACAGAGCCAGGCCTATGTTGCGGACAATG
REF11	SSC17_NUMT_18	SSC17	SSC17_REGION_8	36650620	36650656	30	1800	0.15	36650620	36650656	36	12120	12156	-1	91.67	36	3	0	12771141	GGTTGGTTTCTGCTAGGGTTGAGGTAGATGATATTA
REF11	SSC17_NUMT_19	SSC17	SSC17_REGION_9	49421797	49421917	102	9.4e-32	7.7e-36	49421797	49421917	120	2298	2418	-1	92.5	120	9	0	2525569	GAAAATGCTTCCGATTAAAAGACGTTTAATAGAGTTAATTAGTAAGGGGTTGTTTTCATTGATTAAGACTAGGGGTGGGAAACGTGGCTGTCCTAGGAGTGCAAAGAAGATAATTCGAGT
REF11	SSC17_NUMT_20	SSC17	SSC17_REGION_10	51947486	51947529	31	590	0.049	51947486	51947529	43	5901	5944	-1	86.05	43	6	0	11150153	AGTCAGAATGCGATCAATACAAGTAGGGAAGCTAGAGTTATGT
REF11	SSC17_NUMT_21	SSC17	SSC17_REGION_11	63097682	63116188	59	2.8e-11	2.3e-15	63097682	63097894	212	16558	16770	1	70.23	215	58	4	750	CCCCTATTCTATGCTTTATTTTCATTCTTGTCCTTATGCTAATGACAAGTATGATTGAAAATGACCACCTTAAAAAAAGA--CTTTGAAATATATTTACTACCCTTGT-TTGTAAATCAGAAAAGTAGAGCAACACATCTCCTTAAGATTCAAGGAAGAAGCTCTAGCTCCACCTTCAGCTCCCGAATTTGGAATTCAACTTAAACTCTTCCCTG
REF11	SSC17_NUMT_22	SSC17	SSC17_REGION_11	63097682	63116188	69	4.8e-16	4e-20	63098644	63098929	285	410	704	1	68.69	297	78	6	455	GAATTATATCTTGCATTTGGTACTTATTTTAGGGCCATTTTTACCCTTAACTGCCCACTTTTTCTCCTTAAGTAAGACATCCCAGTGGACTAT---CATATCAGCTTGTGTTCACATGTAACTG--GCTCTATGCATTTGGTATTTTTAATTATG-----GAGGAGGCTGTGACTCAGCTGTGGCCATCAGATGCCTTATCACAGTCAAGCAACTTGTAGCTGGGATTAAATTGTATAGTATTTACCAACATGATAAACC--ATAATGTGTTATTGAGTGAATGGTCACAGGACATA
REF11	SSC17_NUMT_23	SSC17	SSC17_REGION_11	63097682	63116188	37	0.82	6.8e-05	63099384	63099472	88	1352	1444	1	73.91	92	20	1	571	AGGCACTATAAGTGACTAGATGAACTTACTAGCTCCATATACATATGGGTCTTGTC----CCAGTCTATTAATTTCTAATAAAATTAGACAT
REF11	SSC17_NUMT_24	SSC17	SSC17_REGION_11	63097682	63116188	87	1.3e-24	1.1e-28	63100043	63100306	263	2041	2300	1	69.06	265	74	2	151	aaaaacAATGAGCATAATTATCAGACATAAAAATCTCAGATGAAGTTGTAACCTATAGGAGGGAAG--AAGGGGGTATGTTTTCTACCTCAAAAGCATTAAGTAATTTATACAAAAGTTTTTATGAAATAAACAACTGAAGGAAGATTTAGTAGAAAATTAAGAATAAAGTGCTTAGTTGAATCAAGTCATGAAGCACAGACACACTGCCCACCACCCTCCGCAAATAGAGAACAGTTTTCATAACCTATTAACAAGTACCAAAC
REF11	SSC17_NUMT_25	SSC17	SSC17_REGION_11	63097682	63116188	114	1.8e-37	1.5e-41	63100457	63100993	536	3696	4254	1	65.83	559	167	9	49	GGGTAACAGTGCAATCTTATTCTAGAATTC-----GACA----GAGTAACGACATTGATGCTGGATCAGGACATCCCAGTGGCGTAACTGGGTATAATGGTCTGTTTGCTCAATGACTGGAGTCCTACGTGTT--------AGACTGGAGTGGTCCTGGTCGCT--CTATCTGTCATAGATTTCTCCCACTGTGAAAGGACAAGAGATGTAAGACCTAATTTTCAAAATGCCTTCAAAC-TAAATGATGATGTAATCTACATTCAGTTGATTTATACATACTCCAATGC-AGAACAGGGTGTGTTAGGGTTTGCAGAGCCCGGCAACTGTATAAAACTTGAAGTTCTATCCACAGTGGTTCAAGTCCTCTTCCTAAGGATATACTTATAATAGGCATTC…
REF11	SSC17_NUMT_26	SSC17	SSC17_REGION_11	63097682	63116188	212	4.1e-84	3.3e-88	63101042	63102106	1064	4115	5218	1	64.87	1113	332	17	449	TACTTGCTATAGCATTCCTTACAGTAACCGAATTAAAAAT-CTAGGCTATCTACAAACCTGGAGAGAGCCAAACAACATCAGCTCCTATGGATTATTGTAACACATTCCTGATGCAGTCCAATTATGTATTAAAGAACCACAATGGCCATCCTA--CCATCATCAAGGTATATATTTTAGCACCAGTGCTCGCCTTAACCCTGGCTGTCACATAATGAGTTCCTCTTCCCATGCCCTATCCACTAATTAATATAAACCTAGGCGTACTGTTTATATTAGTTGTATGAAGCCTCACAGTGTATTCCATCCTCTGAGCTGGATGAGTTTCAGATTCAGAACacacacaca-cCTGGAACTCTGGGCAGTAG------AAATCTCATATGAAGAAACACAAG…
REF11	SSC17_NUMT_27	SSC17	SSC17_REGION_11	63097682	63116188	57	2.5e-10	2e-14	63102555	63102883	328	5715	6057	1	61.4	342	118	3	370	TACTATGAATCGTAACTGGAGGCTGCAGGGAACTCAAGCAAGTTCAACTAC-AAGAATCATGGGCTCCTCATCGACTGCCCATAGAGAATGAGTAACAGATACTATGATGCATAATCCAACCATAACCATCCTAATGCAATGGTTT----------CTATAGTAACAGTCTTCTTACCAATGATGCACAGATTATGCGCCACAACAGCGTCATTATCACACACGAGTAACAACACACCTCCCATCACAACCCTCAGCTTCGTAATTAGAGCATCATCAGGAAGGCTCCCACCACGA---GGGTTTTTACCCAAGTGAATACTTACGCGAGAGATAACAAAAA
REF11	SSC17_NUMT_28	SSC17	SSC17_REGION_11	63097682	63116188	67	4.3e-15	3.5e-19	63103253	63103436	183	6171	6354	1	68.31	183	58	0	83	TAAACTTAAAACAACAATTCACTCACACAAAGCAAATCACCTTTCTATCATCACTGACTGTCATATCCACACCATCACTGGCCTTAACACCCATTCTACCAGTAATGGGCTAGGAGTTTAGGTTGGTTTAGACCAAGAGCTTTCAAAATTCTAAGCAGGTACAATGTACTTAATTCCTGAAAA
REF11	SSC17_NUMT_29	SSC17	SSC17_REGION_11	63097682	63116188	479	3.3e-211	2.6e-215	63103519	63105166	1647	6516	8210	1	67.83	1697	493	18	505	AAAGAAAAATCTGGAAAAGCACCTGAAGAATTGAGGCT---TCTTTGAATTTGCAGTTAAGTTTGTTGATTCATCACAAGATTCAGCAAAAAGAGGACTCACGCTCTTTCATTTGATTTCTAGTCTAATGCTTGCTCAGCCGTTTTGCCTGTGTTCATCAACTG----CTCTTTTCAACGAATCACAAGTGTATTGTCATTGT------ACTGTTTGGTGCCTGAGCTGGAACAGTAGGCAACACCTTAAGTCTATTAATCCATGCTCAGCTAagctaATCTGGAGCC-TACTTGGAGATGACTCAATCTATAATGTAGTCATGGCAGCCCCTGCATTTTTAATGCTTTTCTTTATTGTTTTACCCATTATGATTGGAGGTTTTGGAAATTGTCTTGTC…
REF11	SSC17_NUMT_30	SSC17	SSC17_REGION_11	63097682	63116188	35	7.3	0.00061	63105671	63105748	77	8460	8537	1	72.73	77	21	0	226	CTCTCTAGTTTTCTATATTATTTCACTAATATTGACAACTGAATGGATTCATACATGTACATTAGATGCACAAGTAG
REF11	SSC17_NUMT_31	SSC17	SSC17_REGION_11	63097682	63116188	110	1.5e-35	1.2e-39	63105974	63106310	336	8569	8916	1	68.88	347	97	3	3267	ATTCTACTCTTAATTGCCCTATTATCATTGTAAGTCCTGTACATGATACATGAAATCAGTAATCCTTCCCTAAACATAAAAACTACAGGTCATCAGTGATACTGAATCTATGAATACACAGATTGTAAGGGTATAAATTTTG-CTCCTTTGTAACCCCCACATCAGATCTAAAACCAGAAGTATTATGACTAACAGAAGTCAGCAATTGAG---------CAGTATAAATAGTCAT-CAAATATTAATTTCCTCTGAAAATGCTTTACATGCATGAACTGTTCCCTCCTCAGGCCTGAAAAGAGCTGCCATAACAGGATGCCTAAGTTAAAGGACCCTGATATCGAC
REF11	SSC17_NUMT_32	SSC17	SSC17_REGION_11	63097682	63116188	84	3.5e-23	2.9e-27	63109577	63110010	433	8491	8948	1	64.55	457	138	7	5925	CTGACAACTAAAATGACCCAAATACATACACTAGATGCACAAGTAGGG----CAACTTGAACCATTTGCTAAGCCGCCATTATAATCTTAACTGTCCTATCATCATTGCGAATTCTTTACATGACACAC-AAATCAATAATTCTTCCCTAGCCATTACA-CTATCCCTCATCAATGATACTGAAGCCACAA--ATACAGATTGTGAAAACTTAAATTTTGACTCCTCTATGATACCCACATCAGATCTAAAACCAGGAGGATTATGACTGAAAGAAATCAACAACCAAGGTCCGCAGTCA--------------TCAAATATTCGTTTCCTCTGAAAATGTTTTACACTCGTG-CTGATCCCCCCTTTATGCTTATAAACAGAGGCTACCCGAGGACAC…
REF11	SSC17_NUMT_33	SSC17	SSC17_REGION_11	63097682	63116188	42	0.0034	2.8e-07	63115935	63116188	253	8594	8885	1	63.23	291	69	5		CATTGCCAGTCCTCTACATGATACATGAAATCAGTCACTCCTCCC------TAAAAACCACAGGTCATCAATGACCCTGAAGCTACAAATACACAGATGGGGAAGA-----------------TTTAAACCTCTACAGCAGATCTAAAACCAGGAGAATTATGACTAATAGAAGTCAACAGCTGAGT---------AATAGAATCA-----TTGAATATTAATTTCACCTGAAAATGTTTTGCAGTCATTAGCTGTTCCCTCTTTAGGCCT-AAAACAGCTCCTATTCCag
REF11	SSC18_NUMT_1	SSC18	SSC18_REGION_1	4305593	4305651	50	5.3e-07	4.4e-11	4305593	4305651	58	2762	2820	1	93.1	58	4	0	10527444	TAACGAGCCTGGAGATAGCTGGTTGTCTGAGAAAGAATTTCAGTTCAACCTTAAAGAT
REF11	SSC18_NUMT_2	SSC18	SSC18_REGION_2	14833095	14833208	82	3.1e-22	2.6e-26	14833095	14833208	113	2772	2883	1	89.38	113	10	1	4569286	GGTGATAGCTGGTTGTCCGAGAAAGAATTTCAGTTCAACCTTAAAGATGCCTCAAAAAACTTTaaaattAAAATGTATCTTTAAGAGATAGTCTAAAAGGGTACAGCTTTTTa
REF11	SSC18_NUMT_3	SSC18	SSC18_REGION_3	19402494	19402576	68	1.4e-15	1.2e-19	19402494	19402576	82	10100	10182	1	91.46	82	7	0	8241772	AAAACTCTAACAATATATCAATGGTGACGAGATATTATTCGAGAAAGCACTTTCCAAGGCCACCACACATCCGTTGTCCAAA
REF11	SSC18_NUMT_4	SSC18	SSC18_REGION_4	27644348	27644657	90	4.9e-26	4e-30	27644348	27644657	309	14848	15160	-1	70.89	316	81	6	2210245	AGCACCACCAAGTCCTTTGACTTTTTATGCTGTTGCTACTAGCACAATGGCAATTAATTTTATTCTATAAATTATTTAAGTTTAGAATTCTGCATAGTGGGGTATCTAATTCCAGTTTAGGCATTAGCTATTATGCATTCAGAGATATTAAAGTCATTTTCATAGTTCATTTTTACTTTACCTGTAGCTATTTACAGCTTAGTTAAAATTCAACATCAT----ACTTTGATTCTCTTAAACAGTTTTTGCTAAATG---TTATTAATTTGCATTAATTGTATTACCAAAGAAGTAGACACAAAATTTACAAACTCT
REF11	SSC18_NUMT_5	SSC18	SSC18_REGION_5	29854902	29855039	30	1800	0.15	29854902	29855039	137	14847	14984	-1	65.94	138	45	2	3812430	AAACACCACAAAGCCCTTTGAGTTTTGAGCTGTT-CTGGTAGTATTGGGGTGAATGGTTTTGCTCTATTAGTTGCTTAAGTTTAGACTCAAGCATAATAATCTATCTAAGTCCCAGTTCAGGCCTTGTTATTATGTGT
REF11	SSC18_NUMT_6	SSC18	SSC18_REGION_6	33667469	33668587	123	9.5e-42	7.8e-46	33667469	33667974	505	9364	9879	1	65.83	521	156	6	248	TCCTCACACCCAACTGATTCAT-AGTAACTGTCAAGTTTCTGTTCAACAGTGATGACTTCAACTTACATCAAAACAAATAATGGCTGTTCGTAACTGTTAAGGGCAGACCTGAGCTTCTATCTGATGCTGACACTTCGA--TCACTTACTTGGCTCAAGAAACCTAGTAGGTCTTTTGCCAC------------CCACCACCCAACTGTCAGTAAGTGTAGGAGTAGCTATCCCTTTCTGAGTAGGAATGGTCATCACTGGCTTCCACCACAAAACAATAGCATCTCTAACCCATTTTCTACCGCAAGGAACACCCATCCCTTTTATCATTATATTAGTAATTACTGGAACTCTCAGCTTAATTCACCTAATCAGTAACCCTCACTGTATGACCAGTGG…
REF11	SSC18_NUMT_7	SSC18	SSC18_REGION_6	33667469	33668587	126	3.6e-43	2.9e-47	33668222	33668587	365	9900	10262	1	71.82	369	93	5	3765941	CAAGTTTATGT-TTCACCCTCTGAATTAGCTTTTACCTACATGATATTACCTAGTGACCCACCAAGT-CATGTATATCACATAGTGAACCCCAGCCCCCGACCTCCGAG-GGAACCCTCTCAATTCTTCTTACAATATCTGATCTAA-TATATGATTCCATTTTAACTCCACATTCGTATTATCCTTAGGACTGTTAACCAATATATTAATGATATACCGAGGATGACGAGACATCATCCAAGAAAAGCCATTTCAAAGCCATCACCCACCAGTCTTTCAACAGGAACTTCTAAATGGAAAAATCCTATTCATTATTTCAGAAGTCTtttttttttttttaaaCTGGTTTCTTCTGTGCTTTCTACCAC
REF11	SSC18_NUMT_9	SSC18	SSC18_REGION_8	37434528	37434588	28	16000	1e-06	37434528	37434588	60	6808	6868	1	73.33	60	16	0	18166549	GGCAACGACCAGATTTATAATGTAATCATCATAGCCCACACCTTCGTAGTAATAATCTTT
REF11	SSC18_NUMT_8	SSC18	SSC18_REGION_7	55601137	55601277	110	1.5e-35	1.2e-39	55601137	55601277	140	5227	5367	-1	89.29	140	15	0		GGGGAGTGGTATTGTTGTTGGGATAATAATTTTTAGCATTGTAGGAGGTTTAAGATTTGGACATAATCGGTACTATATGTGTTTGATACTATTAGTAATCGTGATAGGCCAAGTGCAGCTTCACAAGCTGCAAATACTAG
REF11	SSCX_NUMT_27	SSCX	SSCX_REGION_12	5048061	5048098	21	34000000	0.0023	5048061	5048098	37	13638	13675	1	78.38	37	8	0	1151218	TATCAGTAGCATGATTCTTGTATCATTCAAATGCATG
REF11	SSCX_NUMT_1	SSCX	SSCX_REGION_1	6199316	6199381	32	200	0.016	6199316	6199381	65	8823	8890	-1	79.1	67	12	1	3911200	GAATGTGTTGTGGGAAGAATTTTCGATTTA--CCTACAGATATAATTGTGGAGTAAATTTTTGCTCA
REF11	SSCX_NUMT_28	SSCX	SSCX_REGION_13	10110581	10110669	36	2.5	1.5e-10	10110581	10110669	88	1315	1406	-1	73.63	91	21	1	3213483	TTTTCTATCATTGGTCATGGTTAGATTCCAAGTGGGAAATATTAC---ATACGTAGTATTTTTATTaagtattattcttGTTTGTGCTTTT
REF11	SSCX_NUMT_2	SSCX	SSCX_REGION_2	13324152	13325081	57	2.5e-10	2e-14	13324152	13324244	92	13255	13349	-1	84.04	94	13	1	240	GTTTACTTTCTGGGATAGTTAATTCAAGCA--ATAGGGTCTTTTCATCTTATGTTATTATTCCCGCCTCTTCCCGGGAAGGTCAGTTTCACGGA
REF11	SSCX_NUMT_3	SSCX	SSCX_REGION_2	13324152	13325081	86	3.9e-24	3.2e-28	13324484	13324632	148	13357	13503	-1	83.78	148	22	2	266	aacaaacaaacaaacCGTCGTGTGGCCATTCATACAAGTGCTTATTTGGGGAGCAAATGATTATGCTACTTTTGAACGGTCAGAATCCCTCCGCGGTTAAAACTAGTGTCACTGGGGAAGCCAGTGCGTGTAATACTAGTAATGCTAG
REF11	SSCX_NUMT_4	SSCX	SSCX_REGION_2	13324152	13325081	116	2e-38	1.7e-42	13324898	13325081	183	13926	14109	-1	85.33	184	25	2	1810537	aaaaatatatTAAGATTTAGGATTTTTTAGGTACTTTTTAAGGTTGAACTGAAATTCTTTTT-GGACAACCAGCTATCACCAGGCTCGTTAAGCTTGTCACCTCTACTTATAAATCTTCTCACTATTGTGCCACATAGGCAAGATCGTTCTTGGAAACTGTTCATAAGTAGCTCGTCTGATTTC
REF11	SSCX_NUMT_5	SSCX	SSCX_REGION_3	15135618	15135851	171	1.4e-64	1.1e-68	15135618	15135851	233	293	526	-1	86.7	233	31	0	6925908	TACTAGCACTCAGAATAGGCATTGACTCAGTGGTGGAAATATTATGCTTCGTTGTTTGGATGTGTGTGGTATAGgtattaggactagaattaggatTGAGGCTACTAGGGCTAGTACGCCTCCTAGTTTATTAGGGATTGAGCGTAGAATTGCGTAGGCGAACAGGAAGTATCATTCTGGTTTGACATGAGGTGGTGTATTTAGTGGGTTTGCTGGAGTGTAGTTGTCGGGGT
REF11	SSCX_NUMT_6	SSCX	SSCX_REGION_4	22061759	22074446	2810	0	0	22061759	22065963	4204	12542	16770	1	84.36	4232	630	14	250	TAGCCCAGGGCCTACAGACATTTCTACCACTCATAGCAACATGATGACTAATAGCAAGCCTTACAAACTGAGCTCTACCCCCAATCATTAACCTAATTGGAGAACTATTCATCATCACAGCATCATTCTCCCAATCTAATATCGCCATCATCCTCATAGGACTTAACATGTTAATTACAGTCCTACACTCCCTCTATATACTAATTACAACACAACGAGGAAAATATACTCATCATATCAACAACATCAAACCATCCTTCACACATGAAAATGCTCTTATGGCCCTCCATCTCCTACCActattactactaACCCTAAACCCTAAGACAATCTTAGGGCCCCTGTATTGTAGATATAGTTTAAGAAAATCTCtagattgtggatctagtaatagaaaaC…
REF11	SSCX_NUMT_7	SSCX	SSCX_REGION_4	22061759	22074446	378	4e-163	3.1e-167	22066213	22066757	544	152	704	1	86.78	552	65	4	7	TTATAACCCTATGTACGTTGTGCATTAATTGCTAGTCCCCATGCATATAAGCATGTACATACTATTATTAATATTACATAGTAGAtattatt---gatcgtacatagcacatttAAGTCAAATAAATTCCAGTCAACATGCGTTTCACCACCATTAGATCACGAGTTTAATCACCATGCCATGTGAAACCAGCAACCCGCCTGGCAAGGATCCCTCTTCTTGCTCCAGGCCAATGTGGCCGTGGGGGTTTCTATTGATGAACTTTATCAGGCATCTGGTTCTTACTTCAGGGCCATCTCATCTAAAACCGTTCA--CTTTCCCCTTAAATAAGACATCTCAATGAACTAATGACTAATCAGCCCATGCTCACACATAACTGAGGTTTCATACATTTGGT…
REF11	SSCX_NUMT_8	SSCX	SSCX_REGION_4	22061759	22074446	603	3.2e-270	2.4e-274	22066764	22067602	838	920	1773	1	86.99	853	96	4	11	GTACACATGCgtacacatgtgtacacgtgcatacatgtgcgtacacacgcgtTTAAGCAGGTAAATTGTTAGCTCAGTCAAACCTCCCTCACCCCTCGTTAAACCCATGTTCTGCATACCCTATAATGCCTTGCCAAACCCCAGAAACAAAGCAGAATATACAGATACAAGAGGTTTAACTCATGTATGGCAACATCAAACGACGTACCTTGTCACATAGCCCAACATAT-----------CTTGTAACACACCTACT-AAATACACGTCACGAAAGCAGGCACCTACCCCCCTAGATTTTTACGCCAATCTACCACAAATAAGTTTAAAATTACAACACAATAATGTCACAGGATCCCCACACCTATTTAAGTACATTTATTCATGGGCTAGCACTAG…
REF11	SSCX_NUMT_9	SSCX	SSCX_REGION_4	22061759	22074446	2513	0	0	22067613	22070808	3195	3313	6513	1	89.79	3202	318	5	1	ACATCTGTTCAACTGCCATGATATTCTGACCGTGCAAAGGTAGCATAATCACTTGTTCTCCAAATAAGGACTTGTATGAATGGCCACACGAGGGTTTTACTGTCTCTTACTTCCAATCAGTGAAATTGACCTTCCCGTGAAGAGGCGGGAATAAAAAAATAAGACGAGAAGACCCTATGGAGCTTTAATTAACTATTCCAAAAGTTAAACAACTCAACCACAAAGGGATAAAACAAAACTTAACATGGACTAGCAATTTCGGTTGGGGTGACCTCGGAGAACAAAAAAACCTCCGAGCGATTTCAGTCTAGACAGACCAGTCAAAACAATGATAAATATCACTTATTGATCCAAACTCTTGATCAAAAGAACAAGTTACCCCAGGGATAACAGCGCAAT…
REF11	SSCX_NUMT_10	SSCX	SSCX_REGION_4	22061759	22074446	2335	0	0	22070809	22074446	3637	7195	10841	1	82.66	3650	616	7	6398006	CAATACCAGACACCCCTGTTCGCCTGATCAGTACTAATTATGGCTGTATTGCTTCTCCTATCACTACCCGTCCTAGCAGCTGGAATTACTATGCTACTAACAGACCGCAACCTTAACACAACTTTCTTCCACCCAGCGGGTGGAAGAGACCCCATCCTGTACCAACACCTATTCTGATTCTTCGGACACCCCAAAGTTTATATCCTTATTCTACTAGGGTTTGGAATAATCTTGCACATTGTAACTTATTACTCAGGAAAAAAAGAACCTTTTGGATACATGGGTATAGTATGAGCTATAATGTCCATTGGACTCCTAGGGTTTATCGTGTGAGCCCACCACATATTCACTGTTGGTATAGATGTAGACACTCGAGCATACTTCACAACTGCTACAATA…
REF11	SSCX_NUMT_11	SSCX	SSCX_REGION_5	28472452	28473578	537	8.3e-239	6.4e-243	28472452	28473578	1126	7678	8813	1	75.7	1140	258	7	17070350	CTGTGAGCCTAAGGTTTTATGTTCCTTTTTACAATGGGTGGTTTATCACAAATTGTTTTAGCCAACTCATCCTTAGACATCATTCTTCACGATGCAGATTATGTAGCTGCACACTTCCACTACTTACTATCAATAGGAGCAGTGTTTGCGATCATAGGAGGCTTTGTGCACTGATTCCCACTATTCTCAGGTTATACACTCAACTCAGCATGAGCAAAAGACCACTTTGTAAAAATGTTTCTGGGTGTAAATCTAACTTTCTTTCCACAACATTTCCTTGGTTTATCTGGAATACCATGACAATATTCTGAATACTCTGATGCATACACAGCATGAAATACTATTTCATCAACAGGCTTACTCAtttcaccaacagCAGTAATATTGGTAGTATTTATA…
REF11	SSCX_NUMT_29	SSCX	SSCX_REGION_14	45543928	45543984	28	16000	1e-06	45543928	45543984	56	11282	11338	1	75	56	14	0	15064188	ATTTATTAATCTCACATTATATCCCCATTACCATGTTTAGAAGGACTAATATTTTC
REF11	SSCX_NUMT_12	SSCX	SSCX_REGION_6	60608172	60608214	42	0.0034	2.8e-07	60608172	60608214	42	6389	6431	1	100	42	0	0	11216078	ATGCAAATCAAACACTTTAATTAAGCTAAATCCTCACTAGAT
REF11	SSCX_NUMT_13	SSCX	SSCX_REGION_7	71824292	71831135	42	0.0034	2.8e-07	71824292	71824356	64	11982	12046	1	82.81	64	11	0	533	CCTTCCACTCTTAGTAACACTAGTATATATCCAAAACACTACGGGTTCACTAAATTactaaatt
REF11	SSCX_NUMT_14	SSCX	SSCX_REGION_7	71824292	71831135	128	4e-44	3.2e-48	71824889	71825338	449	12079	12544	1	67.53	465	135	5	-13	TGATCTAACATTTTCTTATGACTAGCATGAATAATATTTTTAA-AGGAAAAATGCCTCTCTAGTCCTTTCATCA-------CCTAAACAACACATAGAAACCCCTGCTGCAGGATCTATAGTCCTTGTATCTGTACTACTTAAAATTGGAGAAGATGGTATGTTACAGATTACAACAATTTTAAGCCA--TAAAAGCTTTCATATCATACCCCTTTATCATAGTCTT--TTTGAGAAATTGTTATTCCTAGCTCAATTTGTTTACACCAAATT----TAAAATCACTCATTGTATACTCTTCAGTTAGTCACATAGCACTAATCATTGTGGCCGTGCTTATCCAAACACCTTGGAGCCATATAGGAGCCACTGCTCTAATAATTGCCTATGATCTCACA…
REF11	SSCX_NUMT_15	SSCX	SSCX_REGION_7	71824292	71831135	371	8.5e-160	6.8e-164	71825325	71826270	945	12558	13511	1	72.31	957	249	8	117	AACAATaattctattgatagcAACATGATAATTACTAGCAAGCCTTACAAATTTAGCCTTACCCTTAACTATTAACCTAACTGGAGAATTATTTGTACTAATATCATCCTTATCATGATCATATATTACCTTTATCCTAATAGGAATTGATATAGTAATTACTGCTTTATACTTTATATACATGCTAATTATAACACAAAGAGGTAAATATACACACCATGTTAACAATTTTAAACCATCATTCACATGAGAAAATGTCCTTATAACTCTCCACCTATTATCCCTTCTATTCGAATGACTGAATCCTCAAGTAGTTTTGGGATCCCTATACAGTAAATATAGATTACGAAAAACACCAGATTATGTATCTAGTAATA------TAAGCCTTCTTATTTt…
REF11	SSCX_NUMT_16	SSCX	SSCX_REGION_7	71824292	71831135	289	9.2e-121	7.4e-125	71826387	71827213	826	13490	14326	1	70.46	843	225	8	14	AACTCCCTTTTCCAACATTTTATTGGATGAGAAGGAGTTTCAGTTATATCTTTCCTACTTATTGGATGATGACA----------GATGCACATATAGCTGCTCCTCAAGCAATCTTATATAATCACATCAGAAATATTGGATTCATTATATCAATAGCATAGGTTGATTTCTATTCAACTTAAATGCATGAGACTTACAACAAATTTTAATAATTAATCTATAGATTAACCCAACTTGGCCATAATGGGACTCCTATTAGCTGCAAT-GGAAAATCTACCCAATTAGGCTTTCATCCATGACTTCCTTCAACAATAGAAGGATCCACCTCTGTC---TCAGCTCTATTCCATTCAAGTACAATAGTTGTAACAGGCATTTTCCTACTTATTCACTTTTA…
REF11	SSCX_NUMT_17	SSCX	SSCX_REGION_7	71824292	71831135	130	4.4e-45	3.6e-49	71827227	71827549	322	11916	12250	-1	71.56	334	83	2	269	TTTTGATAATAAAGTTGGTTATATATAATTCTATTATATGAGGATTGTGGAATGTGCCTAGAAATAAAATTACTTTGAGAATATTTATTATGATGATT---GCATATTCTACTAGGAAAAACATGGCAAGTGAGTTTGCTGCACATTCTACACTGACGATTGACATGAATTCTGATTCTCTTTCTGTTAGGTCAAAGGGAACTCTATTGGTTTTTGCTAAGGTAGAAATAAATCATATTACAGCTAGAGGTCAGAATGGGAAGATTATTGATAT---------TCTTGTGTTGAGAGTTGAAAATGTAAATGATCCATTTATCAGAAGGACTGA
REF11	SSCX_NUMT_18	SSCX	SSCX_REGION_7	71824292	71831135	199	6.3e-78	5.1e-82	71827818	71828313	495	12242	12752	-1	71.57	510	130	3	11	aGGATTGATAAGAGGAAAAATTCTAGTGTTACTTCATATGCAATTATTTGTTCTACTGCTTATAGGGCCCCAATTAGTGCATGTTTTTACTTGGAAGCTCATCCAGAACATAGAATGGAGTAGATGACTAGGCTTGATATAACTAATGTGAATAATACTCTTAAGTTTATATTAACTAAGGGATACAGTATAGGCAGGGGAATTCATATGGTTAaggctaaggttagagctagAATAGGTGAAATAATAAATATGGAGATAGGAGATATGGCTGGTCTTAGTGGTTCTTTAATAAATACTTTAACTGTGTCGGTAATATGTTGTAATGGGCCATATTG---TCCAACGATTGGTCCTTCTCACAATTGTATATAACCCAATACTTTTTGTTCAATTAGT…
REF11	SSCX_NUMT_19	SSCX	SSCX_REGION_7	71824292	71831135	34	22	0.0018	71828324	71828374	50	3796	3846	1	84	50	8	0	-2	TTCGTTTGTTCAACAATGAAAGTCCTGTATGATGTAAGTTCAGACCAGAG
REF11	SSCX_NUMT_20	SSCX	SSCX_REGION_7	71824292	71831135	51	1.8e-07	1.5e-11	71828372	71828535	163	13652	13821	-1	69.23	169	46	2	1261	AGTGTGGTATTAGTTACTGATATAAGTTTATACTAGGGGAAGTATTTCTTATTACTCATATTGACGCTATTGCTCCTA----TTAGTAGATTAGTCCAGTATTAAACTAGGAATTGAT--TTAACTATTATTGATATTAAGGTAAATAAGTTGAGTTTGAACACTATCT
REF11	SSCX_NUMT_21	SSCX	SSCX_REGION_7	71824292	71831135	402	1.5e-174	1.2e-178	71829796	71830972	1176	13808	14983	-1	72.2	1205	276	19	12	TTGAACACTTTCTTAATTGGTGGCTGCTTTTAAGCCAACTGTAATGTTGTTTAT-TTTTACTTTCTATGTATGATTGTATCCTATTTCTAAAACCCTTTACATTTTTAGATTAacattttaaaaTACATATGT------GAATTTGGGGTAATTTCTAAAGTTGAACTAAGATTCTTTTCTGGAAAAACAGCTATCACCAGGCTTGCTAGATTTGTTTTCTCTACATATAAATCTTCT----ATTTTGCCACATAGGTGAATTTGTTCTAATAATCTGTTCATAAGTAATTCACCTGAATTTGGGGTATTTA-----AGTTACCTTTGTTAAATGTCTACCAGTTAAATCATTATACAAAAGGTAAAATAGGTAAGCTTAGTTTtttttgtttgtttgt…
REF11	SSCX_NUMT_22	SSCX	SSCX_REGION_7	71824292	71831135	54	6.6e-09	5.5e-13	71830984	71831135	151	15089	15249	-1	73.29	161	32	3	380561	TTTATGCCAGTTTTCTATTAATTTGAGTTAATTGTTATGACTGTGGTAGCCAGAATGAAATTAACCAACTTTAAACAATAAAA-TTAGTTGAACTTTCATTTATGGCTTAATTTTTAT---------TTCACATGGGGTCGTGGTTAAGCAAAGTGTTATG
REF11	SSCX_NUMT_23	SSCX	SSCX_REGION_8	72211696	72211860	64	1.2e-13	9.5e-18	72211696	72211860	164	13501	13665	1	69.51	164	50	0	10214990	CCAACTTTTTATTTGATGAGAAGGAGTTGAAATTGTATCTTTCCTACttatttgttgATGACATAGCCAAGCAGGTGAAAATACAACTGTGCTTCAAGCAATGTTATATAATCACATCAGAGATACTTGGTTCATTATCTGAATAGCATGATTTCTACTCAACT
REF11	SSCX_NUMT_24	SSCX	SSCX_REGION_9	82426850	82427076	74	2e-18	1.6e-22	82426850	82427076	226	409	637	1	72.17	230	58	4	9176217	TGAAATCTAGCTAGCATCTAATTCTTTCTTGAAGGCCACATTACCTAAAAATCACCCACACAGTCCCCTTAAATGAGAAATCATGACGG-CTCGTGACTAATCCAGCCCATGTTCACACATAACTGTGATTTCATGCATTTGGTTTCTTt---tttAATTTTAGGGATGCTGTGATCTTGCTATGGCCACAAAAGCCTTAAACACAATGAAATAACCTGTAGTTGAACTT
REF11	SSCX_NUMT_25	SSCX	SSCX_REGION_10	91603293	91603329	34	22	0.0018	91603293	91603329	36	6544	6580	1	97.22	36	1	0	19799313	AATTGAAGCTGCTTCTTTGAATTTGCAATTCAATAT
REF11	SSCX_NUMT_26	SSCX	SSCX_REGION_11	111402642	111402709	45	0.00013	1.1e-08	111402642	111402709	67	8547	8614	-1	83.58	67	11	0	4974541	TCGATTCCTTCCTTTCTCACAATTATTTTGAATAAATATAAGTTGGTTCTTCAAATGTGTGATAAGG
REF11	SSCX_NUMT_30	SSCX	SSCX_REGION_15	116377250	116377321	33	66	4.1e-09	116377250	116377321	71	7647	7718	-1	73.24	71	19	0		ATGTATCTACTTATGGCAtggcattgaaatgAGGTCAGAACTCTCAGTCTTTAACGTAAAAGGTTAATGCT
REF11	SSCY_NUMT_2	SSCY	SSCY_REGION_2	2930682	2930756	52	5.9e-08	3.1e-18	2930682	2930756	74	11209	11283	-1	85.14	74	11	0	1691861	GGTGATAGTCCTAGTTTCATAGCTAGGGCTATAGTTAttattgttgctgctgttgGGTTAAATATATTTGTAAT
REF11	SSCY_NUMT_1	SSCY	SSCY_REGION_1	4622617	4622682	32	200	0.016	4622617	4622682	65	8823	8890	-1	79.1	67	12	1		GAATGTGTTGTGGGAAGAATTTTCGATTTA--CCTACAGATATAATTGTGGAGTAAATTTTTGCTCA
REF11	NW_018084826.1_NUMT_1	NW_018084826.1	NW_018084826.1_REGION_1	124606	126069	71	5.4e-17	4.4e-21	124606	124910	304	6177	6494	1	65.62	317	96	4	80	TAAAATGACAATTTGAGAAAATTAAATGGGCCACCCTTTTATCACTACTAACTGCAATATGGACATTA---CTTCCTTTAAAATCAACTTTATCAGTACTGGTCTAGAAATTTTGATTAGCATATTTCAAAAGCCTTCAAAGCCCTAAACAAATATAACTGACTCAATTCCTGGAAAATAAGGATTGCAAGGCTTTATTTCGCATCAATTAAATGCAAATCAA----TTTTATTAAGCTAAATCCTTAGTA----GGTGGGTTTCCAT--CCCACAAGATTTTAGTTAACAGTCAATAACCCTCATCAGCTGGTTTC
REF11	NW_018084826.1_NUMT_2	NW_018084826.1	NW_018084826.1_REGION_1	124606	126069	67	4.3e-15	3.5e-19	124990	125220	230	7060	7297	1	68.49	238	66	3	734	GCTGGTAAACTACCTCATGTGGGATCTTAACCTTGACCTAACCATTTCT--CCTACATTTAGCAGGTATGTCCTCAATTAATGTTGCTATCAATTTTATCACTACAGCTATTAATATGAAATCACCAGCCTTATCTCAA------ATACCACTATTTTTTTAATCAGATCTACTTACAGACATATCATTACTACTATCATTCCCAGGCTTAGCAGCTGGAATTACTATATTATTAACA
REF11	NW_018084826.1_NUMT_3	NW_018084826.1	NW_018084826.1_REGION_1	124606	126069	35	7.3	0.00061	125954	126069	115	7382	7498	1	68.1	116	36	1		ACTCTGAAATTTGTATTCTTACTCTTCCAGG-TTCAGAATAATTTCACATATGGTTACATATTACTCAGGGGAAAAGGAGTATTTTGAATAAACAGAAATATTTGGAGGTATAATG
REF11	NW_018084861.1_NUMT_1	NW_018084861.1	NW_018084861.1_REGION_1	12827	45423	48	4.8e-06	3.9e-10	12827	12967	140	7830	7971	-1	69.5	141	42	1	13	CTGATCGTTTTCCACAATATAGGCCTGGTCATGTCAGAATCAGGGTC-TCTAATTTAGGCGTCCTGGAATAGGAGCTGTTTTTAGGTCTAAAGAAGGAACAGCTAATGAATGTAAAACACTTTCAGGTGAAATTAATATTC
REF11	NW_018084861.1_NUMT_2	NW_018084861.1	NW_018084861.1_REGION_1	12827	45423	58	8.3e-11	6.8e-15	12980	13258	278	7893	8208	-1	62.54	315	81	3	501	ctggaataggagctgtttttaggtctaaagagggaacggctaatgagtgtaaaacattttcaggtgaaattaatattc--------------aatgattccattactCAGCTGTTGACTTCTATTAGTCATAATTCTCCTGGTTTTAGATCTGATGTGG-----------------AGGTTTAAATCTTCATCATCTGTGCATTAGCAGCTTCAGTGTCATTGATGACCTGTGGTTT------TTAGAGAGGAGTGACTGATTTCATGTATCATGTAAAGGACTGGCAATGCGGATGGGGAAGTTAAGATTAGAA
REF11	NW_018084861.1_NUMT_3	NW_018084861.1	NW_018084861.1_REGION_1	12827	45423	76	2.2e-19	1.8e-23	13759	14076	317	8236	8561	-1	65.95	326	101	4	80	TTGTCCTACATATGCATCTAGTGTACGTGTATGAATCAGTTTCACTGTCAATATTAGTAAAATAATATAAAAGATGAGAGAACTTATCCA-ACCATGGTTATTAATGTGTGCTCATGAAAATGTAGAAGTCCTTCCATAACAGGTGATATTGCTTCTTAGGAGCCTACCTGAAATGAATGTGCC-TGGTAATATGCAGCATTTTTGCCTAGTGATTTGACTTTGACAAAGCAACAAAATTTTTACCTGATATCTCACTTACTGAGAAAGACATATTG-------TGCTGGCCTGACACCAGTTGACAAGGATTGGATTCCTTCCTT
REF11	NW_018084861.1_NUMT_4	NW_018084861.1	NW_018084861.1_REGION_1	12827	45423	138	6.9e-49	5.6e-53	14156	14609	453	8635	9098	-1	67.17	463	142	3	285	TTCTCTGTTAGTAGTGGTAGTTTTAGTTACTGAGATGTCTCATCTGGACACAAATGCTTCATAGATGATGAAGATAATTAGCGTCACTGCTGCTACTGAG-TGAAAGAGCCTATAGATGAA---GTATGTCACATTGTGTGTGCATCAGGGTAGTGGGAGTAATGTGGTGACATCCCTGAAAAGCAAAGAAAGTGCTGAGGGAAGAAGGTCATATTTACTACTACAAATGAAATTGCAAAGTGAATTTTTGCTCACATTAACTGTA------AATATGAGAATAGTGGAAATCGGTGTACAAAGCTTCCTGTAACAGTGCAGGCTGCTCCTGTTGACATTACGTAATGGATGTGCACTGCCACAGAGTATGTACCATGGAGGACAGTGTCCAGGGATGA…
REF11	NW_018084861.1_NUMT_5	NW_018084861.1	NW_018084861.1_REGION_1	12827	45423	35	7.3	0.00061	14894	14969	75	9113	9188	-1	73.33	75	20	0	548	CATATTATACTACCTCAATGAAGAGTTGCTAATCAGCTTAATGCTATTACTCCTGTAGGGATAACAATAATTGTT
REF11	NW_018084861.1_NUMT_6	NW_018084861.1	NW_018084861.1_REGION_1	12827	45423	99	2.5e-30	2.1e-34	15517	15846	329	9179	9515	-1	68.84	337	96	4	582	ATAATTATAGCAGCTGATGTAAAGTAAGTTCATGGGTCCACATCTATCTGTAGGGTAAATGTATGATGGCCCCACTAGATAAATCCTCAAAAGCCAATGGACATGAT---TCATACCATTCCCATGTATCTGAAAAGCACTTTTTGTCCTAAATAGTATGTAATGATATGTGAGATAATTCCACACCCTGGCAGGCTATGAGTACAGACTTCGGTGTGACCAAAAAAATCAAATTAGGTGTTGGTATAGAATTGGGTTT---CCTCCTGCAGGGTCAAAGAAAGTAGTACTTAGATTTTTGAC--CTAACAGTATGGTCATTCTGGCTGCTAGAACT
REF11	NW_018084861.1_NUMT_7	NW_018084861.1	NW_018084861.1_REGION_1	12827	45423	284	2.2e-118	1.8e-122	16428	17239	811	9507	10327	-1	71.03	825	220	9	18	CTAGGActgagaatgataattatagtgataCGGCTTTAACTGGGGCTGGTCAAACAATCA----TGTTTGGTATTGGAATAATGGCTGGTGGTTTTATATTAAAGATTGCAGTCATAAAAGTAATAGCAGCAAGATTTGAAGAAACATCTGCTAAAATTAAGGAGAAAATGGTTAGGTCAACAGAGGTTTCTGCATGTGCCAGATTGCCGGCTAGAGGTGGATGTATGCTTCCACTGGTACCAGAACTGGCT----CTACTAGTGATGACACAAGTAGGAGTAAGGAGGGGAGATGTAGCCAAAAGCTTATATTATGTATGTGGGGGAATGCGACATCAGGTGCCCCAGTTATTAGTGGAACAAGGCAGTT-CCAAACCTTCCAATCACAATGGGCACA…
REF11	NW_018084861.1_NUMT_8	NW_018084861.1	NW_018084861.1_REGION_1	12827	45423	55	2.2e-09	1.8e-13	17257	17419	162	10369	10536	-1	72.62	168	39	3	844	TTAAAGAGTGTGATTTGCATTCAATTGATGTAGGCTAGAGGCTTGCAATCCTTA--TTTTCAGGAATTCAAT----TATACTTGCTTAGGGTTTTCAAAACTCTTGGTCAAAACAAACCTAAATTCCTAGTCCAGCACTGATAGAATGGGTGTTAATTGTAGTAATAG
REF11	NW_018084861.1_NUMT_9	NW_018084861.1	NW_018084861.1_REGION_1	12827	45423	93	1.8e-27	1.5e-31	18263	18668	405	10574	10982	-1	64.65	413	133	4	1636	GTTTGGTATGTGCAAATTGTCATTTTGTCTTTATGTTTATTG---AAGGGAATGTACTTGGTGATGTGGAGAATGATGGCCACAAGTAGAAATATATGCTGAATACTGCTCTGATGGCTACTAGAATGATGAtaatagaatgatgttaCCATG-TTTGTTATTTCTTGAATAATTATGCACTTGGGTAAAGACTCTGATGGTGGTGGGAGACCTCCTAATGGTGCTCCTGTGGTGAGGAGAAGGGCTGTGGTGGGAGGTgtgtgtttttatgtgtTTGATGATGATACTGTTGTGGTACCTGAGCTGGACATCGGTAGTAAGAA----GACAGTGTTATGATTATATCAATCAGTGCATTCAGGATTGTGATGGCTGGattttgcattgtaatagctGT…
REF11	NW_018084861.1_NUMT_10	NW_018084861.1	NW_018084861.1_REGION_1	12827	45423	67	4.3e-15	3.5e-19	20304	20556	252	11175	11421	-1	64.68	252	83	1	285	GCCTTATGTTACCTCAGACCCTCAGAGATGAAATGGGGAGTGTTCCAATTTTATGACAAAAACTGTTGTTTtgatggtagatactgttgtACTAAAGATTTTTGTAATTTAATGTGTTCCCTGAATAGAGAATATTAGATTAATAATACCAGCCATCATAAGTAGTATTGATGTGGTGGATTGTTTTAGAAAATATTTGCTGGATGCTTCTATGGCTTATGGGTTAATTTTTTTTAGTAGAATGGGGCTAAT
REF11	NW_018084861.1_NUMT_11	NW_018084861.1	NW_018084861.1_REGION_1	12827	45423	361	4.9e-155	3.9e-159	20841	22369	1528	11474	13070	-1	66.1	1599	468	22	259	TTACTACAATTATGCTTCCTGAGCTGATGGTCAGTAGAATGACAGTAAAAGCAATAGGGTTCATTAGCACAGGAAGGATCTAAAC-AACCTCTTGGGGGTATAGGCCTG----------------GACCTCACTCTAGCATGTGGTGTAACATGGAAGCAAGGAGCATGTATAACTCTTAACGGTAGGTTCAGTTCCTATAATTCTTGGAATAAGAGGGTTTAGACCTTTGTTATTATCTCTA----AGTAACTTTTTTGTCAGACATA---CTGAGTTTATGGTGGGATTTCTGATGTGAGGACAGGTAGTGAAACCTCTCATTTACAGGTGGCTAATGGTAAAAAAAAT-----------TAGTAGACGTGTAAGTGGATCATATCAAAACTGTGGG…
REF11	NW_018084861.1_NUMT_12	NW_018084861.1	NW_018084861.1_REGION_1	12827	45423	48	4.8e-06	3.9e-10	22628	22749	121	13059	13184	-1	72	125	31	1	819	agaatagtattatcctgttatcCCTAAGGTAATTTGTTCCAATGGTCAGTGTTTTAGATCAGTAGGTGAT----AAGGCATTTTGATTAGTTGGTCTGAATTTTAATCACTCCAAGATTGTTTTG
REF11	NW_018084861.1_NUMT_13	NW_018084861.1	NW_018084861.1_REGION_1	12827	45423	150	1.3e-54	1.1e-58	23568	23981	413	13180	13600	-1	73.52	423	99	7	8177	TTTATTCTCTATGGGCATCCCAACCAAAATTGTTAATCCATTAAAAACCATGTT--ATCCCTTAAAGTTGTTACTGGTTTTTTGattaattaattaattaaAGCTCCATAGGGTCTTCTCAACTTAAATT---ATTCCTGCCTTTACTTGGGAAGGTCAATTTCACTGATTAAAA---AGAGACAGTAAAACCCTCATGTAACCAGTCACACA-GTCCCTATTTGGAGAACAAATGACTGTGCCACCTTTCCACACTCAGGATATAGTGACCAT-AAACAGATACCACTGTGCAGGCAGAGCCTCTAATACCGGAAGTGCTAGAGGCAATGTTTCTTATAAAGAGGCCAGGTTTGTAGTTGTAGAGTTCCTTTTGCctttttaaaaaTCTTCCCTTAAA…
REF11	NW_018084861.1_NUMT_14	NW_018084861.1	NW_018084861.1_REGION_1	12827	45423	90	4.9e-26	4e-30	32158	32589	431	7830	8287	-1	63.68	457	140	5	2924	CTGGTCACTGTGCACAGCACAGGCCTGGCCCTGCGGACATCAGGGCCCTGTCATCTAGGTGTCCTCGGGTAGCCTCTGTTTTTGGGCATAAAAGGGGAGCAGCTCAGGAGGGTAAAACATTTTCAGAGGA------------------TATATTTGATGACTGCGGACCTTGGTTGTTGATTTCTTTCAGTCATAATCCTCCTGGTTTTAGATCTGATGTGGGTATCATAGAGGAGTCAAAATTTAAGTTTTCACAATCTGTAT--TTGTGGCTTCAGTATCATTGATGACAGATAG-TGTGATGGTTAGGGAAGAATTATTGATTT-ATGTGTCATGTAAAGAATTTGCAATGATGATAGGACAGTTAAGATTATAACGGCGGCTTAGCAAATGGTTC…
REF11	NW_018084861.1_NUMT_15	NW_018084861.1	NW_018084861.1_REGION_1	12827	45423	93	1.8e-27	1.5e-31	35513	35868	355	7830	8209	-1	65.96	379	105	4	221	CTGAGCACTGGCCACAgcactggcCTGGTCG-----ATATCAGGGTCCTTTAATTTAGGCATCGTGTTACGGCAGCTCTTTTCAGGCCTGAGGAGGGAACGGTTCATGCGTGTAAAACATTTTCAGAGGAAATTAATACTTGATG----------ACTGTCTATACTACTCAATTGCTGACTTCTGTTAGTCTAAA--CTTCTGGTTTTAGATCTGATGTGGGGGTTACAAAGGAGTCAAAATTTATATCCTTATAATCTGTGTATTCATAGATTCAGTATCACTGATGACCTGTAGTT-------TTAGGGAAGGGTTACTGATTTCATGTATCATGTACAGGACTTACAATGATAATCAGGCAATTAAGATTAGAAT
REF11	NW_018084861.1_NUMT_16	NW_018084861.1	NW_018084861.1_REGION_1	12827	45423	36	2.5	0.0002	36089	36165	76	8241	8317	-1	73.68	76	20	0	225	CTACTTGTGCATCTAATGTACATGTATGAATCCGTTCAGTTGTCAATATTAGTGAAATAATATAGAAAACTAGAGA
REF11	NW_018084861.1_NUMT_17	NW_018084861.1	NW_018084861.1_REGION_1	12827	45423	37	0.82	6.8e-05	36390	36526	136	8437	8575	-1	65.94	138	45	1	202	TTTTGCCTATGATTTAGTTTTGACAAAGTTATGTACTTTTTACATGAATTCACACTCGTGGAGAAAGACATAACAGTCATGGTATTGGATGACATC--GTTGACAAGGATTCAATTCCttccttctttccacttattt
REF11	NW_018084861.1_NUMT_18	NW_018084861.1	NW_018084861.1_REGION_1	12827	45423	462	4.1e-203	3.2e-207	36728	38291	1563	8656	10262	-1	68.49	1609	458	19	83	TTCCACTGATGAAACTTCTCCCTGGGATGCAAATACCTCTCAAAGTATGAACATAAGTACCATTACTGCTGTTACTGAG-TGAATGAGCCTAGAGGGGAA---GCATTTCATGTTGTgtgtgtgTCAGGGGAGTTGGAGTCATGTCATGACATCCCTGAAAGGCCAAGAAAGTGCTGTGGGAAGAAGGTCCTATTTACTCCTACAAATGACATTGTGAAGTGAAGTTTGGCTCATGTTTAGTTAAGCATATGCCTG-AGAACGGTGAAAATCAGCATATGGGGACTCCTATAATAGTGAAGATGGCTCCACT-GACATTGCGTAATGGAAGTGTGCTACTACATCATATGTAGAA-------CAATGTCCCTGAATGCACTGGCTAAGATAATTCCTGT…
REF11	NW_018084861.1_NUMT_19	NW_018084861.1	NW_018084861.1_REGION_1	12827	45423	46	4.3e-05	3.5e-09	38374	38448	74	10424	10498	-1	81.08	74	14	0	48	TTTTGAGGAATTAAGTAAATTGTACTTGCTTAGAATTTTGAAAGCCCTTGGTCTAAACTAACCTAAACTCCTAG
REF11	NW_018084861.1_NUMT_20	NW_018084861.1	NW_018084861.1_REGION_1	12827	45423	45	0.00013	1.1e-08	38496	38644	148	10570	10725	-1	69.03	155	41	2	277	ATTTGCTTTGTGTGAGTGAATTGTTGTTTTATCTTTAAGTTTACTA---ATGGGAATATAGTTATTT----GGAGAATGATAGACACAAGTAGAAATACATGCTGAGTCGTTCTCTGATGGCTATCAGTGTAGGTAGAATGATGTTATCATTTTT
REF11	NW_018084861.1_NUMT_21	NW_018084861.1	NW_018084861.1_REGION_1	12827	45423	77	7.5e-20	6.1e-24	38921	39253	332	10721	11067	-1	64.16	346	110	3	514	TTTTTGTTATCTCTCGCATAAGTATTCACTTGGGTAAAAACCCTAATGGTGGGAGC---CTTCCTGATGATGCTCTAATTACGAAGCTGAGGGTTGTGATGGGAGGTGTGTTGTTACACGTGTGTGATAATGACGCTGTTGTGGCACATAAGCTGTGCGTCAATGGTAAGAAGACTGTTATTGT----------ATAAACCATTGCATTAGGATGGTTATGGTTGAATTATGCATCATAATAGCTGTTACTCATTCCATATGGGCAGTTGATGAGGAGCCCATAATTTTT-GTAGTTGAATTTGGTTGAGTTCCCTGCAGCCTCCAGTTATGATTTATAATATAGC
REF11	NW_018084861.1_NUMT_22	NW_018084861.1	NW_018084861.1_REGION_1	12827	45423	303	2e-127	1.6e-131	39767	41244	1477	11560	13082	-1	65.52	1540	450	25	6	AACATCTTGGGTGTATGGGCCCAGTAGCTCA--TTTAGTGGACCTGCTGTAGCATGTGGTGTAACATGGTGACAAGGAGCATGTAAAACTCTTAACAGCAGCT-CAATTCCTACAATTCTAGGAA-------------ACGTCTATTATTCACTCTC----AATAACTCTTTTGTCAAACATATGTCTCGTGTTTGTGGTGGGATGTCTGATGTGAAGATATGTAGTGAAACTGCTCACATACTTTGGTACACTTCTCATAATGTTAACAGTAAAAAAATTTATGATAGATGTATAAGTCGATCATATCAATATTATGGGTAGGATGCTCAAATTCATAGAAAGGAGATTGTTAGGG---GTGTTTTAATGATGACATTGGCTGTATACAATTCTGGCT…
REF11	NW_018084861.1_NUMT_23	NW_018084861.1	NW_018084861.1_REGION_1	12827	45423	125	1.1e-42	8.7e-47	41250	41793	543	13181	13731	-1	67.26	565	148	10	531	TTATTCTCCAAGGTCACCCCAACCAAAATTG--AGTCCAGTAAAAACTATGTTAT-TCTTAAAGTCCAGTTATTGGAGTTTTTAttgattaattaattaaAGTTTCATAGGGGTTTCTTGTCTTACACT---ACTCCTGCCTCTTCTTGAGCAGGTAAATTTCACTAATTA-----AAGAGATAGTAAAACTCTAGTTTGACCAGTCACACAA-TCCCTAGTTAGGGAGAAAATGACTGTGTTACCTTTCCACACTGAGGTTATGGTGACCATTAAATAAATACCACCAGGCAGGCAGTGCCTCTAATACCAGAAGTGCTAGAGGCAATGTTTTTTATA--------TGGTTTGTGGTTACCAGGTTCC-TTTACTTTTTAAAATCTTTTTTGAATGCA…
REF11	NW_018084861.1_NUMT_24	NW_018084861.1	NW_018084861.1_REGION_1	12827	45423	106	1.2e-33	9.6e-38	42324	42736	412	14047	14468	-1	66.67	423	128	5	279	CTATCTTGCCTTTTAAATGAGTTTGTTCTTGTATGTTTTTCCAAAGTAGCTCATCTGGTTTCAGGGATTTTAATCTACATTCTCTTTGTTA-AAGTTTTCTAGTTAAATCATTATGCAAAAGGTAAAAGGGATATGTTTTTGGTATTTTTA--------ATGCTTCTATCATCATTCCTTTATGGTACTTTATAAAGTACCATAAAGCACCAGATTTTAGCTTCTATGCAATAGATGTTGAATGAATGTTTGAtttaatttaattaCAATAGGTGAATTTCAGAAGCTGT--GGCTAGTTTTAGTTCAAGGAATTCATGCAGTATGAACTCTCCTGGGTATAAACTAGATGCTTTTCTTGAAGCTACATTTTGATTGATCCAAGCACACTTTGCAATAT…
REF11	NW_018084861.1_NUMT_25	NW_018084861.1	NW_018084861.1_REGION_1	12827	45423	87	1.3e-24	1.1e-28	43015	43285	270	14478	14744	-1	69.85	272	74	3	305	GTTTGGTACTTGTTAATAGGTTATAAAAACTCTCCTGTATTTGAGGAGGGTGGTGGGCAGTGTGTCTGTGCTTCATGACTTGATTCAACTAAGCACT-TTTTCTTAATTTTCTACTAAATCTTGCTTCAGTTGTTTATTTCATAAAAACTTCTGTATAAATTACTTAATGCTTTTGAGGTAGAAAACATACCCCCCTTC-TTCCCTCCTATAAGTTACATCTTGATCTAAGATTTTTATGTCTGATAATTATGCTCATTTtttttctttttt
REF11	NW_018084861.1_NUMT_26	NW_018084861.1	NW_018084861.1_REGION_1	12827	45423	33	66	0.0054	43590	43678	88	15334	15426	-1	71.74	92	22	1	493	ATGTCTAATTTTATAAGAAATTAATAATCTGG----GACAACACCCATATGTTTATGGAGTTAGTAAGTTCATCTAGTCATTTATAGTGCCT
REF11	NW_018084861.1_NUMT_27	NW_018084861.1	NW_018084861.1_REGION_1	12827	45423	62	1e-12	8.5e-17	44171	44443	272	16075	16356	-1	64.77	281	90	3	766	ATGTCCTGTGACCTTTGACTCAATAACACATTATGGTTGATCATGTTGGTAAATACTATACAATTTAACCCCAGCTCCAAGTCATTTGACTGTGATAAGGCATCTGATGGCCACAGCTGAGTCACAGTCCCCTCC-----AGAATTAAAAATACCATATGCATAGAGCCAGA-TTATGTGTGAACACAAGTTGATATGA---TAGTCCACTGGGATGTCTTACTTAAGGAGAAAAAGTGGGAAGTtaaggggaaaatgGCCCCAAAATAAGTACCAAATGC
REF11	NW_018084861.1_NUMT_28	NW_018084861.1	NW_018084861.1_REGION_1	12827	45423	74	2e-18	1.6e-22	45209	45423	214	8	220	-1	72.09	215	56	3		CAGGGAAGAGTTTAAGTTGAATTCCAAATTTGGGAGCTGAAGGTGGAGCTAGAGCTTCTTCCTTGGGTCTTAGGGAGATGCGTTGTTCTATTTTTCTGATTTACAA-ACAAGGGTCATAAATATATTGCAAAGTCTCTTTTTTTAAGGTGGTCATTTTCAATCATGCTTGTCATTAGTATAAGGACAAGAATGAAAATAAACTATAGAATAGGGG
REF11	NW_018084868.1_NUMT_1	NW_018084868.1	NW_018084868.1_REGION_1	11554	22719	46	4.3e-05	3.5e-09	11554	11684	130	7840	7971	-1	70.23	131	38	1	13	TCCACAATATAGGCCTGGTCATGTCAGAATCAGGGTC-TCTAATTTAGGCGTCCTGGAATAGGAGCTGTTTTTAGGTCTAAAGAAGGAACAGCTAATGAATGTAAAACACTTTCAGGTGAAATTAATATTC
REF11	NW_018084868.1_NUMT_2	NW_018084868.1	NW_018084868.1_REGION_1	11554	22719	53	2e-08	1.6e-12	11697	11974	277	7893	8208	-1	62.86	315	79	4	504	ctggaataggagctgtttttaggtctaaaga-ggaacagctaatgagtgtaaaacattttcaggtgaaattaatattc--------------aatgattccattactCAGCTGTTGACTTCTATTAGTCATAATTCTCCTGGTTTTAGATCTGATGTGG-----------------AGGTTTAAATCTTCATCATCTGTGTATTAGCAGCTTCAGTGTCATTGATGACCTGTGGTTT------TTAGAGAGGAGTGACTGATTTAATGTATCATGTAAAGGACTGGCAATGCGGATGGGGAAGTTAAGATTAGAA
REF11	NW_018084868.1_NUMT_3	NW_018084868.1	NW_018084868.1_REGION_1	11554	22719	80	2.8e-21	2.3e-25	12478	12795	317	8236	8561	-1	66.56	326	99	4	80	TTGTCCTACATATGCATCTAGTGTACGTGTATGAATCAGTTTCATTGTCAATATTAGTAAAATAATATAAAAGATGAGAGAACTTATCCA-ACCATGGTTATTAATGTGTGCTCATGAAAATGTAGAAGTCCTTCCATAACAGGTGATATTGCTTCTTAGGAGCCTACCTGAAATGAATGTGCC-TGGTAATATGCAGCATTTTTGCCTAGTGATTTGACTTTGACAAAGCAACAAAATTTTTACCTGATATCTCACTTACTGAGAAAGACATATTG-------TGCTGGCTTGACACCAGTTGACAAGGATTGGATTCCTTCCTT
REF11	NW_018084868.1_NUMT_4	NW_018084868.1	NW_018084868.1_REGION_1	11554	22719	142	8.6e-51	7e-55	12875	13328	453	8635	9098	-1	67.6	463	140	3	907	TTCTCTGTTAGTAGTGGTAGTTTTAGTTACTGAGATGTCTCATCTGGACACAAATGCTTCATAGATGATGAAGATAATTAGCATCACTGCTGCTACTGAG-TGAAAGAGCCTATAGATGAA---GTATGTCACATTGTGTGTGCATCAGGGTAGTGGGAGTAATGTGGTGACATCCCTGAAAAGCAAAGAAAGTGCTGAGGGAAGAAGGTCATATTTACTACTACAAATGAAATTGCAAAGTGAATTTTTGCTCACATTAACTGTA------AATATGAGAATAGTGGAAATCGGTGTACAAAGCTTCCTGTAACAGTGCAGGCTGCTCCTGTTGACATTACATAATGGATGTGCACTGCCACAGAGTATGTACCATGGAGGACAGTGTCCAGGGATGA…
REF11	NW_018084868.1_NUMT_5	NW_018084868.1	NW_018084868.1_REGION_1	11554	22719	101	2.8e-31	2.3e-35	14235	14564	329	9179	9515	-1	69.14	337	95	4	579	ATAATTATAGCAGCTGATGTAAAGTAAGTTCATGGGTCCACATCTATCCGTAGGGTAAATGTATGATGGCCCCACTAGATAAATCCTCAAAAGCCAATGGACATGAT---TCATACCATTCCCATGTATCTGAAAAGCACTTTTTGTCCTAAATAGTATGTAATGATATGTGAGATAATTCCACACCCTGGCAGGCTATGAGTACAGACTTCGGTGTGACCAAAAAAATCAAATTAGGTGTTGGTATAGAATTGGGTTT---CCTCCTGCAGGGTCAAAGAAAGTAGTACTTAGATTTTTGAC--CTAACAGTATGGTCATTCTGGCTGCTAGAACT
REF11	NW_018084868.1_NUMT_6	NW_018084868.1	NW_018084868.1_REGION_1	11554	22719	282	2e-117	1.6e-121	15143	15954	811	9507	10327	-1	70.91	825	221	9	18	CTAGGActgagaatgataattatagtaataCGACTTTAACTGGGGCTGGTCAAACAATCA----TGTTTGGTATTGGAATAATGGCTGGTGGTTTTATATTAAAGATTGCAGTCATAAAAGTAATAGCAGCAAGATTTGAGGAAACATCTGCTAAAATTAAGGAGAAAATTGTTAGGTCAACAGAGGTTTCTGCATGTGCCAGATTGCCGGCTAGAGGTGGATGTATGCTTCCACTGGTACCAGAACTGGCT----CTACTAGTGATGACACAAGTAGGAGTAAGGAGGGGAGATGTAGCCAAAAGCTTATATTATGTATGTGGGGGAATGCGACATCAGGTGCCCCAGTTATTAGTGGAACAAGGCGGTT-CCAAACCTTCCAATCACAATGGGCACA…
REF11	NW_018084868.1_NUMT_7	NW_018084868.1	NW_018084868.1_REGION_1	11554	22719	68	1.4e-15	1.2e-19	15972	16138	166	10369	10536	-1	74.4	168	40	2	840	TTAAAGAGTGTGATTTGCATTCAATTGATGTAGGCTGGAGTCTTGCAATCCTTA--TTTTCAGGAATTAAATAAATTATATTTGCTTAGGGTTTTCAAAACTCTTGGTCAAAACAAACCTAAATTCCTAGTCCAGCACTGATAGAATGGGTGTTAATTGTAGTAATAG
REF11	NW_018084868.1_NUMT_8	NW_018084868.1	NW_018084868.1_REGION_1	11554	22719	98	7.6e-30	6.2e-34	16978	17462	484	10574	11063	-1	64.17	494	162	6	1575	GTTTGGTATGTGCAAATTGTCATTTTGTCTTCATGTTTATTG---AAGGGAATGTACTTGGTGATGTGGAGAATGATGGCCACAAGTAGAAATATATGCTGAATACTGCTCTGATGGCTACTAGAATGATGAtaatagaatgatgttaCCATG-TTTGTTATTTCTTGAATAATTATGCACTTGGGTAAAGACTCTGATGGTGGTGGGAGACCTCCTAATGATGCTCTAGTGGTGAGGAGAAGGC-TGTGGTGGGAGGTgtgtgtttttatgtgtTTGATGATGATACTGTTGTGGTACCTGAGCTGGACATCGGTAGTAAGAA----GACAGTGTTATGATGATATCAATCAGTGCATTCAGGATTGTGATGGCTGGATTTTGCATTGTAATAGCTCT…
REF11	NW_018084868.1_NUMT_9	NW_018084868.1	NW_018084868.1_REGION_1	11554	22719	66	1.3e-14	1.1e-18	19037	19276	239	11175	11408	-1	65.27	239	77	1	298	GCCTTATGTTACCTCAGACCCTCAGAGATGAAATGGGGAGTGTTCCAATTTTAGGACAAAAACTGTTGTTTTGATGGTAGATACTGTTGTACTAAAGATTTTTGTAATTTAATGTGTTCCCTGAATAGAGAATATTAGATTAAtaataacagccatcataagtagtattgatgTGGTGGATTGTTTTAGAAAATATTTGCTGGATGCTTCTATGGCTTATGGGTTAATTTTTTTTACTA
REF11	NW_018084868.1_NUMT_10	NW_018084868.1	NW_018084868.1_REGION_1	11554	22719	370	2.6e-159	2e-163	19574	21107	1533	11474	13070	-1	66.38	1600	467	22	260	TTACTACAATTATGCTTCCTGAGCTGATGGTCAGTAGAATGACAGTAAAAGCAATAGGGTTCATTAGCACAGGAAGGATCTAAAC-AACCTCTTGGGGGTATAGGCCTG----------------GACCTCACTCTAGCATGTGGTGTAACATGGAAGCAAGGAGCATGTATAACTCTTAATGGTAGGTTCAGTTCCTATAATTCTTGGAATAAGAGGATTTAGACCTTTGTTATTATCTCTA----AGTAACTTTTTTGTCAGACATA---CTGAGTTTATGGTGGGATTTCTGATGTGAGGACAGGTAGTGAAACCTCTCATTTACAGGTGGCTAATGGTAAAAAAAAT-----------TAGTAGACGTGTAAGTGGATCATATCAAAACTGTGGG…
REF11	NW_018084868.1_NUMT_11	NW_018084868.1	NW_018084868.1_REGION_1	11554	22719	48	4.8e-06	3.9e-10	21367	21488	121	13059	13184	-1	72	125	31	1	819	agaatagtattatcctgttatcCCTAAGGTAATTTGTTCCAATGGTCAGTGTTTTAGATCAGTAGGTGAT----AAGGCATTTTGATTAGTTGGTCTGAATTTTAATCACTCCAAGATTGTTTTG
REF11	NW_018084868.1_NUMT_12	NW_018084868.1	NW_018084868.1_REGION_1	11554	22719	152	1.5e-55	1.2e-59	22307	22719	412	13180	13600	-1	72.99	422	102	6		TTTATTCTCTATGGGCATCCCAACCAAAATTGTTAATCCATTAAAAACCATGTT--ATCCCTTAAAGTTGTTACTGGTTTTTTGattaattaattaattaaAGCTCCATAGGGTCTTCTCAACTTAAATT---ATTCCTGCCTTTACTTGGGAAGGTCAATTTCACTGATTAAAA---AGAGACAGTAAAACCCTCATGTAACCAGTCACACA-GTCCCTATTTGGAGAACAAATGACTGTGCCACCTTTCCACACTCAGGATATAGTGACCAT-AAACAGATACCACTGTGCAGGCAGAGCCTCTAATACCGGAAGTGCTAGAGGCAATGTTTCTTATAAAGAGGCCAGGTTTGTAGTTGTAGAGTTCCTTTTGCCTTTTTAAAATCTTCCCTTAAAT…
REF11	NW_018084889.1_NUMT_1	NW_018084889.1	NW_018084889.1_REGION_1	10724	28897	45	0.00013	1.1e-08	10724	10864	140	7831	7971	-1	70.92	141	39	2	104	TGATCATTTTCCACAATATAGGCCCGGTCATGTCAGAATCAGGGTC-TCTAATTTAGGCGTCCTGGAATAGGAGCTGTTTTTTGGGCCTAAAGAGGGAACAGCTAATGAGTGTAAAACATTTTCAGGTGAAATTAATATTC
REF11	NW_018084889.1_NUMT_2	NW_018084889.1	NW_018084889.1_REGION_1	10724	28897	40	0.031	2.5e-06	10968	11221	253	7893	8184	-1	62.89	291	70	5	5342	ctggaataggagctgtttt-aggcctaaagagggaacagctaatgactgcgaaacattttcaggtgaaattaatattcaa-----tgattctatt---------actCAGCTGTTGACTTCTATTAGTCATAATTCTCCTGGTTTTAGATCTGCTGTAG-----------------AGGTTTAAATCTTCCCCATCTGTGTATTTGTAGCTTCAGGGTCATTGATGACCTGTGGTTT------TTAGGGAAGAGTGACTGATTTCATGTATCATGTAGAGGACTGGCAATG
REF11	NW_018084889.1_NUMT_3	NW_018084889.1	NW_018084889.1_REGION_1	10724	28897	73	6e-18	4.9e-22	16563	16990	427	7830	8287	-1	62.58	457	141	6	3167	CTGGTCACTGTGCACAGCACAGGCCTGGCCCTGCGGACATCAGGGCCCTGTCATCTAGGTGTCCTCGGGTAGCCTCTGTCTTTAGGCATAAAAGGGGAGCAGCTCAGGAGGGTAAAACATTTTCAGAGGA------------------TATATTTGATGACTGCGGTCCTTGGTTGTTGATTTCTTTCAGTCATAATCCTCCTGGTTTTAGATCTGATGTGGGTATCATAGAGGAGTCAAAATTTAAGTTTTCACCATCTGTAT--TTGTGGCTTCAGTATCATTGATGACATA---GTGTGATGGTTAGGGAAGAATTATTGATTT-ATGTGTCATGTAAAGAAT--GCAATGATGATAGGACAGTTAAGATTATAATGGCGGCTTAGCAAATGGTTC…
REF11	NW_018084889.1_NUMT_4	NW_018084889.1	NW_018084889.1_REGION_1	10724	28897	108	1.3e-34	1.1e-38	20157	20489	332	7866	8209	-1	68.8	343	96	3	226	ATATCAGGGTCCTTTAACTTAGGCATCCTGTTATGGCAGCTCTTTTCAGGCCTGAGGAGGGAACAGTTCATGCATGTAAAGCATTTTCAGAGGAAATTAATATTTG-ATGACTGTTTATACTG---------CTCAATTGCTGACTTCTGTTAGTCATAATACTTCTGGTTTTAGATCTGATGTGGGGGTTACAAAGGAG-CAAAATTTATATCCTTACAATCTGTGTATTCATAGATTCAGTATCACTGATGACCTGTAGTTTTTATGTTTAGGGAAGGATTACTGATTTCATGTATCATGTACAGGACTTACAATGATAATAGGGCAATTAAGAGTAGAAT
REF11	NW_018084889.1_NUMT_5	NW_018084889.1	NW_018084889.1_REGION_1	10724	28897	36	2.5	0.0002	20715	20791	76	8241	8317	-1	73.68	76	20	0	156	CTACTTGTGCATCTAATGTACATGTATGAATCCGTTCAGTTGTCAATATTAGTGAAATAATATAGAAAACTAGAGA
REF11	NW_018084889.1_NUMT_6	NW_018084889.1	NW_018084889.1_REGION_1	10724	28897	31	590	0.049	20947	21152	205	8335	8561	-1	61.5	226	66	3	195	TATTAATGTGTGGTCATGAAAA------ATTTATTCCACATTAGATGATGTTGCCTCTTGAAAGCCTGTGTGGAATGGATATGC-------------AGGATTTTTGCCTATGATTTAGTTTTGACAAAGTTATGCACTTGTTACACGAAATCACACTCGTGGAGAAAGACACAACAGTCATGGTGTTGGCT--GACACCGTTGACAAGGATTCCGTTccttcctt
REF11	NW_018084889.1_NUMT_7	NW_018084889.1	NW_018084889.1_REGION_1	10724	28897	290	3.1e-121	2.5e-125	21347	22328	981	8627	9634	-1	67.86	1008	296	10	263	TGTAACCACTCTAGATTAGCAGTAGGAGTTTCCACTGATGAAACTTCTCACTGGGATGCAAATACTTCTCAAAGTATGAACATAAGTACCATTACTGCTGTTACTGAG-TGAGTGAGCCTAGAGGGGAA---GCATTTCATGTTGTgtgtgtgTCAGGGGAGTTGAAGTCATGTCGTGACATCCGTGAAAGGCCAAGAAAGTGCTGTGGGAAGAAGGTCCTATTTACTCCTACAAATGACATTGTGAAGTGAAACTCGGCTCATGTTTAGCTAAGCATATGCCTG-AGAACGGTAAAAATCAGCATATGGGGCCTCCTATAATAGCGAAGATGGCTCCACT-GACATTGCATAATTGAAGTGTGCTACTACGTCATACGTAGAA-------CAATGTCC…
REF11	NW_018084889.1_NUMT_8	NW_018084889.1	NW_018084889.1_REGION_1	10724	28897	203	7.9e-80	6.4e-84	22591	23215	624	9623	10262	-1	70.2	641	172	8	83	aaaGTAAGAGCATCAAGATTTGAGGAAACATCTGCTAAAAGCGAGGAGAAAATGGTTGGGTCTACAGAGGCTTCTGCATGTCCCATATTTCTGGCTTCAGGTGGATGTATGTTTCAACCAGTACAGAACCAGC--TCTACTACTGATGATATGAGTAggagtaggaATGAGGGAG-AAGTAGTCAAAAGCTAGTATTATTTATTTGGGGAAATGCTACATCAGCTGCCCCAGGTATTTGTGGGACAAGCCAATTTCCAAAACCTCCAATCATAATGGGTAAAACAATAAAGAAAAGTATTAAAAATGCAGGGGCTGCCATGACTACATTATAGATTGAGTCATCTCCAAGTA-GGCTCCAGATTAGCCTAGCTGAGCATGAATTAATAGACTTAAGGTG…
REF11	NW_018084889.1_NUMT_9	NW_018084889.1	NW_018084889.1_REGION_1	10724	28897	63	3.5e-13	2.8e-17	23298	23481	183	10424	10607	-1	67.21	183	60	0	379	TTTTCAGGAATTAAGTACATTGTACCTGCTTAGAATTTTGAAAGCTCTTGGTCTAAACCAACCTAAACTCCTAGCCCATTACTAGTGGAATGGGTGTTAAGGCCAGTGATGGTGTGGATATGACAGTCAGTGATGATAGAAAGGTGATTTGCTTTGTGTGAGTGAATTGTTGTTTTAAGTTTA
REF11	NW_018084889.1_NUMT_10	NW_018084889.1	NW_018084889.1_REGION_1	10724	28897	63	3.5e-13	2.8e-17	23860	24206	346	10721	11081	-1	61.67	360	124	3	572	TTTTTGTTATCTCTCGCGTAAGTATTCACTTGGGTAAAAACCCTC---GTGCTGGGAGCCTTCCTGATGATGCTCTAATTACGAAGCTGAGGGTTGTGATGGGAGGTGTGTTGTTACACGTGTGTGATAATGATGCTGTTGTGGCGCATAATCTGTGCATCATTGGTAAGAAGACTGTTACTATAG----------AAACCATTGCATTAGGATGGTTATGGTTGGATTATGCATCATAGTATCTGTTACTCATTCTCTATGGGCAGTCGATGAGGAGCCCATGATTCTT-GTAGTTGAACTTGCTTGAGTTCCCTGCAGCCTCCAGTTACGATTCATAGTATAGCTGTAACTAACAGTA
REF11	NW_018084889.1_NUMT_11	NW_018084889.1	NW_018084889.1_REGION_1	10724	28897	304	6.7e-128	5.3e-132	24778	26104	1326	11724	13082	-1	65.47	1367	422	17	151	AACTCTTTTGTCAGACATATGTCTCATGTTTGTGGGGGGATGTCTGATGTGAAGATATGTAGTGAAACTGCTCACATACTTTGGTACACTTCTCATAATGTTAACAGTAAAAAAATTTATAATAGATGTATAAGTCGATCGTATCAATATTATGGGTAGGATGCTCAAATTCATAGAAAGGAGATTGTTAGGG---GTGTTTTAATGATGACATTGGCTGTACACAATTCTGGCTTATAGGGGTTGTGAAATGCTCCTAAAAATAGGATTGTTGTGAAAATGTTGATGAGAATGATATTGACATACTCTCC-AGGAAGAACAGCGTGAACGTGCCTGCTGCATTTTCTACATTGAAACTAAATAGAGCTTTTAATTCCACCTCCGTTAAATCAAATGGG…
REF11	NW_018084889.1_NUMT_12	NW_018084889.1	NW_018084889.1_REGION_1	10724	28897	87	1.3e-24	1.1e-28	26255	26518	263	14478	14737	-1	69.06	265	74	2	591	GTTTGGTACGTGTTAATAGGTTATGAAAACTGTTCTGTATTTGCGGAGGGTGGTGGGCAGTGTGTCTGTGCTTCATGACTTGATTCAACTAAGCACTTTATTCTTAATTTTCTACTAAATCTTCCTTCAGTTGTTTATTTCATAAAAACTTTTGTATAAATTACTTAATGCTTTTGAGGTAGAAAACATACCCCCTT--CTTCCCTCCTATAGGTTACACCTTCATCTGAGATTTTTATGTCTGATAATTATGCTCATTGTtttt
REF11	NW_018084889.1_NUMT_13	NW_018084889.1	NW_018084889.1_REGION_1	10724	28897	37	0.82	6.8e-05	27109	27197	88	15334	15426	-1	73.91	92	20	1	468	ATGTCTAATTTTATTAGAAATTAATAGACTGG----GACAACACCCATATGTATATGGAGCTAGTAAGTTCATCTAGTCACTTATAGTGCCT
REF11	NW_018084889.1_NUMT_14	NW_018084889.1	NW_018084889.1_REGION_1	10724	28897	60	9.2e-12	7.6e-16	27665	27946	281	16074	16368	-1	64.97	294	90	4	760	TATGTCCTGTGACCATTCACTCAATAACACATTATGGTTTATCATGTTGGTAAATACTATAAAATTTAATCCCAGCTACAAGTTGCTTGACTGTGATAAGGCATCTGATGGCCACAGCTGAGTCACAGCCTCCTC-----CATAATTAAAAATACCAAATACATAGAGC--CAGTTACATGTGAACACAAGCTGATATG---ATAGTCCACTGGGATGTCTTACTTAAGGAGA---AGTGGGCATTTAAGGGAAAAATGGCCCTAAAATAAGTACCAAATGCAAGATATAATTC
REF11	NW_018084889.1_NUMT_15	NW_018084889.1	NW_018084889.1_REGION_1	10724	28897	76	2.2e-19	1.8e-23	28706	28897	191	8	199	-1	73.44	192	49	2		CAGGGAAGAGTTTAAGTTGAATTCCAAATTTGGGAGCTGAAGGTGGAGCTAGAGCTTCTTCCTTGAGTCAGGAAGATGCGTTGTTCTACTTTTCTGATTTACAA-ACAAGGGTCATAAATATATTGCAAAGTCTCTTTTTTTAAGGTGGTCATTTTCAATCATGCTTGTCATTAGTATAAGGACAAGAATGA
REF11	NW_018084908.1_NUMT_1	NW_018084908.1	NW_018084908.1_REGION_1	66695	74424	104	1.1e-32	8.6e-37	66695	67102	407	6082	6496	1	67.55	416	124	6	74	CATAGCCATTATAGCACCACTTAACAT--ATTTCTCCCTATGATTAACACACTCCACAACACTAACTATAtatatAGCTCTATTAATAAAAAAGATGAAAATGGTAATTTGAGAAAATGAAATGGGCAACCCTTTTATCACTACTAAATGCATCATGGACATTACTTCTTCCCTTAAAATCAACTTTATAAGTGCTGTTCTAGGAATTTTAATTAGCATATTTCAAGAGCCTTCAAAGCCCTAAACAAATACAATTGACTGAATTCCTGGAAA-ATAAGGATTGCAAGACTTTATTTTGCATCAATTGAATACAAATCAAACACTTTTATTAAGCTAAATCCTTACCA----GGTGGGTTTCCATTCC--ACAAGATTTTAGTTAACAGTCAATAACCC…
REF11	NW_018084908.1_NUMT_2	NW_018084908.1	NW_018084908.1_REGION_1	66695	74424	63	3.5e-13	2.8e-17	67176	67403	227	7060	7296	1	69.2	237	62	4	483	GCTGGTAAACTAGTTCATGTGGGATCTTAATCTTGACCTAACCATTTCC--CCTACATTTAGCAGTTATATCCTCAATTAATGTTGCTATCAATTTTATCACTAG--TTATTAATATGAAACCACCAGCCTTATCTCAA------ACACCACTATTTGTTTAATCATATCTACTTACAGACATATCATTACTACTATCATTCCCAGGCTTAGCAGCTGGAATTACTATATTATTAAC
REF11	NW_018084908.1_NUMT_3	NW_018084908.1	NW_018084908.1_REGION_1	66695	74424	99	2.5e-30	2.1e-34	67886	68167	281	7413	7695	1	69.96	283	82	2	296	GTTCAGAATAATTTCACATATGGTTACATATTACTCAGGAGAAAAGGAATATTTTGGATATGCAGAAATAATTTGAGGTATAATAGCCATT--ATCTTTAGGTTTTATTGTAAGAATTACTCATACCTTCACAGTAGGTATAGACTTTGACACATGGAGCATTTTTAGTATCAGCTACCATAATTATTTCCACTTCCACAGAAATAAAAGCATTTAGTTGACTTGCAACCCTCCATGGAGGTGATACTAAATGATCATCTGCCAAATAATGTGATTTAGGTTT
REF11	NW_018084908.1_NUMT_4	NW_018084908.1	NW_018084908.1_REGION_1	66695	74424	36	2.5	0.0002	68463	68549	86	7696	7782	1	70.93	86	25	0	94	ATTTTCTTATTCAGAGTAGAATATCTGAAAGGAATTTTTCTAGCTAATTCACCCATGGACATTATTCTCCACAATACATATTAAGT
REF11	NW_018084908.1_NUMT_5	NW_018084908.1	NW_018084908.1_REGION_1	66695	74424	148	1.2e-53	9.8e-58	68643	69092	449	9065	9521	1	69.13	460	127	4	539	TAAGCTTTTAAGTTAAAGTTTGAACGTTAAAACCTTTCCTTAATGATATGCCACAACTAAATTCCTCAACATGCTTCATTAGTG----AGCAATAATTATGATATCATTTATTTTGATAAAAC-----ATTTAAAAATAATTCTACCATGCAAATTAAGAattataaataattaaaacatcaaaaCATTTCACCCCTTGAAGAACCAAATGGAAaaatatatatatattTGCCTCTTTCACTACCTCATCAATGATAGG--TACCTATTGTTATTATAACTATTATATTCCCAAGAATTCTGGTACCCACACTTAACTGACtcactaataactgtctaactGCTATTTATCAGTGACTAAGTCAACTTTCATCAAAATAAATAAAAGCTTTTTGCAATC…
REF11	NW_018084908.1_NUMT_6	NW_018084908.1	NW_018084908.1_REGION_1	66695	74424	178	6.3e-68	5.1e-72	69631	70167	536	9535	10084	1	70	550	150	6	198	TATCACACTCATTTGCACCCACTACACAACTCTCAATAAACCCAGAAATATCTACACACCTATGAGCAATAACAGTAA----------CTGTCATAAAACAAAAGCATC-CTTGCCCCTTTCCTGCTCCAAGGAACACCTTAAC-ACTAATTCCTATACTAGTAACT-TTAAAACCATCAGTCTCATTATTCAACCAATAACCATAGCCTTTTGACTAACACCTAAGATCACTGCCAGCCACCTATGAATTCCCCTAATTGGAGGGGAAATCCTAGCCCTAATAAGCATTTGTCCTACCACAGCTTTGTATCACCCTTattattcttactttacttgctattcttgatatCACAGCATTTATAATTCAAGCTCACTTGCTCACTCTACTAGTGAGTCTT…
REF11	NW_018084908.1_NUMT_7	NW_018084908.1	NW_018084908.1_REGION_1	66695	74424	77	7.5e-20	6.1e-24	70365	70614	249	10087	10330	1	69.6	250	68	3	1153	AGGCTTATTAACCAATGTATTAATTACATACCAATGAA-ATGAGACATCATTTGAGAAGGTACATTTCAAGGTCACCATGAATTAATTGTCCAAAAATGACTCTGATATGGAATAGCCTATCTGCTATATAATAAGAGAaatctttttttttttCACCAGTTTCTTCAGAGCCTTTTACCATTCAAGCCTAGTCCCAACACCTGATTTAGGTGGCTGCTGACCAACTGGAGACATTCATCCTCTAAACCC
REF11	NW_018084908.1_NUMT_8	NW_018084908.1	NW_018084908.1_REGION_1	66695	74424	291	1e-121	8.2e-126	71767	72836	1069	10507	11596	1	66.21	1092	343	9	71	ATTTACTCTTTCAGATGGAGTTTATGGTCCAGTATTTCTCACAGATAAAGGCTTCCATCAACTACACAAAATTACTGGCTCTACTTTTCTCATTGTTTGCCTTCTACACCATCTAAAATTTCACTAAATATCTAATCAC---TTTTGATTTGAATCAGCTGCCTGATACTGATATTCTGTAGATAAAGTCTAATTGACCCTGGATGTCTCTAGCTACTGATGAGGATTGTATTCTTTTAGTGTTAAAGAGCACAACTGACCTCTAATCTATTACTTTTGCTTTACCTGGAGAAAGAGTCATAAACCTTAT-----------TTATCAATACACTTCTAGGGTCATAACTTGTGCTTATCACTTTTTGACTTCCTCCATTAAATGTCTATACAGAAAACT…
REF11	NW_018084908.1_NUMT_9	NW_018084908.1	NW_018084908.1_REGION_1	66695	74424	46	4.3e-05	3.5e-09	72907	73044	137	11692	11831	1	69.06	139	41	1	498	CTACCAGCACCTCTGCTTACACTAACAAAATAACTTCCTCCACTAATACTCAGAGCCACCCCATTTTATCCATCCAAAGAATTATTAACC--TCACAAACTATATATTACAATAATAATTTTATTACAAATATTCTTAA
REF11	NW_018084908.1_NUMT_10	NW_018084908.1	NW_018084908.1_REGION_1	66695	74424	51	1.8e-07	1.5e-11	73542	73784	242	11864	12104	1	66.26	243	78	4	32	TCTATATATTATTTAAAGTAATGTGAGTCCAAAAACTAGTAGTTTATTACCCAGTGGGGAAATCAGAAAAGATGATTAAACTCAAGACTCATATTTCCTATTGTACACATCATTTGGATCACTTCCTACTTCTCATTGCACTAATTTTTATCAAAATCTT-ATAGGTTCATTACATTTTCTAATAAGTCAATACTGAACTCAAATAATAGCCAATTCTTAATCTCATATTTTCCTATGATTAG
REF11	NW_018084908.1_NUMT_11	NW_018084908.1	NW_018084908.1_REGION_1	66695	74424	64	1.2e-13	9.5e-18	73816	74056	240	12280	12521	1	64.73	241	84	1	-4	ATGGCACATCCTTTCCTTACACTATCTTTATGAGGACTAATCAAAATGAGCTCCATTTGTCACTGCCAATCAGACTAAAAACACTCAA-CATATAGTCCTCCATAAGCCACGTAGCACTAGTAATTGCAGCCATTCTTACTCAAACATCATGAGGTCATATAAGCACTACAGCCCGAATAATCACCTACAGCCTTACATTATCCATACTATTTTGATGAGCATATTCCAACCCTGATCTAG
REF11	NW_018084908.1_NUMT_12	NW_018084908.1	NW_018084908.1_REGION_1	66695	74424	76	2.2e-19	1.8e-23	74052	74424	372	12541	12923	1	65.36	384	119	6		CTAGCTCATGGACTACAAATACTGCTTCTAATAATAGCATTAGGATAGCTCCTAGCAAGCCTCAGACACC-AGCTTTACCTCCATCAATCATTTTCTTTGGAGAATCAGTTGTATTGA---TATCATCCTCCTGGCCTAACATTACAGTTATTCTAATAGGAATTAATATATAGGTATTACTGCTCTATAGTCACT-TATATAtcaattataaaacaatgaggcaacaa----tATTATATTAACCATGTTAAACCATCATTTA---TAGAAAGTTGTCTCATAATTTTAAATTAACTACCCCTTCTAATTTCATCACTTGGCCTCAAAATTATCAGGGGGTCTACATACTGTAAACATGGTTTAATGAAAACATTCCATTGTG
REF11	NW_018084924.1_NUMT_1	NW_018084924.1	NW_018084924.1_REGION_1	13300	13356	22	11000000	0.00078	13300	13356	56	11282	11338	1	69.64	56	17	0		ATTTATTAATTTCACATGATATCCTCATTATTGTGTTTAGAAGCCCTAATATTTTC
REF11	NW_018085004.1_NUMT_1	NW_018085004.1	NW_018085004.1_REGION_1	1185427	1185484	45	0.00013	1.1e-08	1185427	1185484	57	1587	1644	1	89.47	57	6	0		TGAACGAATGTTTGACTAAATTATATTAAACAGAGTTAGTAAATCTTGTGCCAGCCA
REF11	NW_018085094.1_NUMT_1	NW_018085094.1	NW_018085094.1_REGION_1	93485	93622	113	5.5e-37	4.5e-41	93485	93622	137	8648	8785	-1	91.24	137	12	0	353811	CTTGTTAGTTCGACTGCAGACACCTCCCGTTTTGATGCGAATGCCTCTCAGATAATGAAGACTATTAACATCACTGCTGTTAGTGAGATAAATGAACCTATTGAGGAGATAGTATTTCATGCTGTGTATGCGTCAGG
REF11	NW_018085094.1_NUMT_2	NW_018085094.1	NW_018085094.1_REGION_2	447433	447739	56	7.4e-10	3.7e-20	447433	447570	137	7828	7967	-1	72.66	139	36	1	17	TTCTGATCATTGTCCAAAGCATAGGCCTGGTCTTGTCAATATCAGGATCCTTTCATTTAGACGTTCTGGGATAGCAGCTGTTTTTAGGC--ATAGAGGGAACAGCTCATCAGTGTAAAACATTTTTGGAGGAAACTGAT
REF11	NW_018085094.1_NUMT_3	NW_018085094.1	NW_018085094.1_REGION_2	447433	447739	80	2.8e-21	1.1e-31	447587	447739	152	7998	8151	-1	78.43	153	32	1		CTCGGTTGTTGACTTCTTTTAGTGATAATTCTCCTGGTTTTAGATCTGATGTGAAGATTATAGAGGAGCCAAATGTAAA-TCTTCATAATCTGTATATTTGTAGCTTCAGTATCATTGATGACCCATAGTTTTTATGCTTAGGAAAGGATTAT
REF11	NW_018085141.1_NUMT_1	NW_018085141.1	NW_018085141.1_REGION_1	35028	53351	39	0.092	7.6e-06	35028	35167	139	7830	7971	-1	68.79	141	42	2	104	CTGATCATTTTCCACAATATAGGCCTGGTCATGTCAGAATCAGGGCC-TCTAATTTAGGCGTCCTGGAATAGGAGCTGTTTTGGGGCCTAAAGAGGGAACAGCTAATGAGT-TAAAATATTTTCAGGTGAAATTAATATTC
REF11	NW_018085141.1_NUMT_2	NW_018085141.1	NW_018085141.1_REGION_1	35028	53351	44	0.00038	3.2e-08	35271	35524	253	7893	8184	-1	63.57	291	68	5	5527	ctggaataggagctgtttt-aggcctaaagagggaacagctaatgactgcaaaacattttcaggtgaaattaatattcaa-----tgattctatt---------actCAGCTGTTGACTTCTATTAGTCATAATTCTCCTGGTTTTAGATCTGCTGTAGAGGTTTAAA-----------------TCTTCACCATCTGTGTATTTGTAGCTTCAGTGTAATTGATGACCTGTGGTTT------TTAGGGAGGAGTGACTGATTTCATGTATCATGTAGAGGACTGGCAATG
REF11	NW_018085141.1_NUMT_3	NW_018085141.1	NW_018085141.1_REGION_1	35028	53351	71	5.4e-17	4.4e-21	41051	41320	269	7830	8119	-1	64.71	289	82	2	3416	CTGGTCACTGTGCACAGCACAGGCCTGGCCCTGCGGACATCAGGACCCTGTCATCTAGGTGTCCTCGGGTAGCCTCTGTTTTTAGGCATAAAAGGGGAGCAGCTCAGGAGGGTAAAACATTTTCAGAGGA------------------TATATTTGATGACTGCGGTCCTTGGTTGTTGATTTCTTTCAGTCATAATCCTCCTGGTTTTAGATCTGATGTGGGTATCATAGAGGAGTCAAAATTTAAGTTTTCACAATCTGTAT--TTGTAGCTTCAGTATCATTGATG
REF11	NW_018085141.1_NUMT_4	NW_018085141.1	NW_018085141.1_REGION_1	35028	53351	103	3.1e-32	2.6e-36	44736	45071	335	7862	8209	-1	68.88	347	96	4	226	GTTGATATCAGGGTCCTTTAACTTAGGCATCCTGTCATGGCAGCTCTTTTCAGGCCTGAGGAGGGAACAGTTCATGCATGTAAAGCATTTTCAGAGGAAATTAATATT-TGATGACTATTTAT---------ACTACTCAATTGCTGACTTCTGTTAGTCATAATACTTCTGGTTTTAGATCTGATGTGGGGGTTACAAAGGAG-CAAAATTTATATCCTTACAATCTGTGTATTCATAGATTCAGTATCACTGATGACC-GTAGTTTTTATGTTTAGGGAAGGATTACTGATTTCATGTATCATGTACAGGACTTACAATGATAATAGGGCAATTAAGAGTAGAAT
REF11	NW_018085141.1_NUMT_5	NW_018085141.1	NW_018085141.1_REGION_1	35028	53351	35	7.3	0.00061	45297	45374	77	8241	8318	-1	72.73	77	21	0	555	CTACTTGTGCATCTAATGTACATGTATGAATCCATTCAGTTGTCAATATTAGTGAAATAATATAGAAAACTAGAGAG
REF11	NW_018085141.1_NUMT_6	NW_018085141.1	NW_018085141.1_REGION_1	35028	53351	479	3.3e-211	2.6e-215	45929	47526	1597	8627	10262	-1	68.25	1638	476	17	83	TGTAACCACTCTAGATTAGCAGTAGGAGTTTCCACTGAAGAAACTTCTCCCTGGGATGCAAATACCTCTCAAAGTATGGAGATAAGTACCCTTACTGCTGTTACTGAG-TGAGTGAGCCTAGAGGGGAA---GCATTTCATGTTGTgtgtgtgTCAGGGGAGTTGGAGTCATGTCATGACATCCCTGAAAGGCCAAGAAAGTGCTGTGGGAAGAAGGTCCTATTTACTCCTACAAATGACATTGTGAAGTGAAATTCGGCTCATGTTTAGCTAAGCATATATCTG-AGAATGGTGAAAATCAGCATATGGAGCCTCCTATAATAGCGAAGATGGCTCCACT-GACATTACATAATGGAAGTGTGCTACTACGTCATACGTAGAA-------CAATGGCC…
REF11	NW_018085141.1_NUMT_7	NW_018085141.1	NW_018085141.1_REGION_1	35028	53351	67	4.3e-15	3.5e-19	47609	47792	183	10424	10607	-1	68.31	183	58	0	370	TTTTCAGGAATTAAGTACATTGTACCTGCTTAGAATTTTGAAAGCTCTTGGTCTAAACCAACCTAAACTCCTAGCCCATTACTGGTAGAATGGGTGTTAAGGCCAGTGATGGTGTGGATATGACAGTCAGTGATGATAGAAAGGTGATTTGCTTTGTGTGAGTGAATTGTTGTTTTAAGTTTA
REF11	NW_018085141.1_NUMT_8	NW_018085141.1	NW_018085141.1_REGION_1	35028	53351	55	2.2e-09	1.8e-13	48162	48490	328	10721	11063	-1	61.11	342	119	3	448	TTTTTGTTATCTCTCGCGTAAGTATTCACTTGGGTAAAAACCC---TCGTGGTGGGAGCCTTCCTGATGATGCTCTAATTACGAAGCTGAGGGTTGTGATGGGAGGTGTGTTGTTACTCGTGTGTGATAATGACGCTGTTGTGGCGCATAATCGGTGCATCATTGGTAAGAAGACTGTTACTATAG----------AAACCATTGCATTAGGATGGTTATGGTTGGATTATGCATCATAGTATCTGTTACTCATTCTCTATGGGCAGTCGATGAGGAGCCCATGATTCTT-GTAGTTGAACTTGCTTGAGTTCCCTGCAGCCTCCAGTTACGATTCATAGTA
REF11	NW_018085141.1_NUMT_9	NW_018085141.1	NW_018085141.1_REGION_1	35028	53351	203	7.9e-80	6.4e-84	48938	50000	1062	11560	12663	-1	64.5	1110	339	17	49	AACATCTTGGGTGTCTGGGCCCAGTAGCTCA-CTTAGTGGACCTG-CTGTAGCATGTGGTGTAACGTGGTGACAAGGAGCATGTAAAGCTCTTAACAGCAGCT-CAATTCCTGCAATTCTAGGAA-------------ACGTCTATTATTCACTCTC-------AACTCTTTTGTCAGACATATGTCTCATGTTTGTGGGGGGATGTCTGATGTGAAGATATGTAGTGAAACTGCTCACATACTTTGGTACACTTCTCATAATGTTAACAGTAAAAAAATTTATAATAGATGTATAAGTCGATCGTATCAATATTATGGGTAGGATGCTCAAATTCATAGAAAGGAGATTGTTAGGG---GTGTTTTAATGATGACATTGGCTGTACACAATTCTGGCT…
REF11	NW_018085141.1_NUMT_10	NW_018085141.1	NW_018085141.1_REGION_1	35028	53351	115	6.1e-38	5e-42	50049	50584	535	12524	13082	-1	66.55	559	162	10	151	GGTTCTTTAATACATAATTGGGCTGCATCAGGAATGTGTTACAATAATCCATAGGAGCTGATGTTGTTTGGCTCTCTCCAGGTTTGTAGATAGCCTAG-ATTTTTGACTCAGTTGATGTAAGGAAAGCTATAGCAAGTAAAATTGGG-TAATTAGTGAAAGAATGCTAATTATAAGCATATTCTTAGGAAGAGGACTTGAACCACTGTGGATAGAATTTCAAGTTTTATACAGTTGCCGGGCTCTGCAAACCCTTACACACCCTGTTCT-GCATTGGCGTATGTATAAATCAATTGAATGTAGATTATATCATCATTTA-GTTTGAAGGCATTTTGAAAATTAGGTCTTACATCTCTTGTCCTTTCACAGTGGGAGAAATCTATGATAGATAG--AGCG…
REF11	NW_018085141.1_NUMT_11	NW_018085141.1	NW_018085141.1_REGION_1	35028	53351	89	1.5e-25	1.2e-29	50735	50998	263	14478	14737	-1	69.43	265	73	2	568	GTTTGGTACTTGTTAATAGGTTATGAAAACTGTTCTGTATTTGCGGAGGGTGGTGGGCAGTGTGTCTGTGCTTCATGACTTGATTCAACTAAGCACTTTATTCTTAATTTTCTACTAAATCTTCCTTCAGTTGTTTATTTCATAAAAACTTTTGTATAAATTACTTAATGCTTTTGAGGTAGAAAACATACCCCCTT--CTTCCCTCCTATAGGTTACACCTTCATCTGAGATTTTTATGTCTGATAATTATGCTCATTGTtttt
REF11	NW_018085141.1_NUMT_12	NW_018085141.1	NW_018085141.1_REGION_1	35028	53351	34	22	0.0018	51566	51649	83	15339	15426	-1	73.56	87	19	1	455	TAATTTTATTAGAAATTAATAGACTGG----GACAACACCCATATGTATATGGAGCTAGTAAGTTCATCTAGTCACTTATAGTGCCT
REF11	NW_018085141.1_NUMT_13	NW_018085141.1	NW_018085141.1_REGION_1	35028	53351	67	4.3e-15	3.5e-19	52104	52389	285	16074	16368	-1	66.1	295	89	4	750	TATGTCCTGTGACCATTCACTCAATAACACATTATGGTTTATCATGTTGGTAAATACTATAAAATTTAATCCCAGCTACAAGTTGCTTGACTGTGATAAGGCATCTGATGGCCACAGCTGAGTCACAGCCTCCTC-----CATAATTAAAAATACCAAATGCATAGAGC--CAGTTACATGTGAACACAAGCTGATATG---ATAGTCCACTGGGATGTCTTACTTAAGGAGAAAAAGTGGGCAGTTAAGGGTAAAAATGGCCCTAAAATAAGTACCAAATGCAAGATATAATTC
REF11	NW_018085141.1_NUMT_14	NW_018085141.1	NW_018085141.1_REGION_1	35028	53351	59	2.8e-11	2.3e-15	53139	53351	212	8	220	-1	70.23	215	58	4		CAGGGAAGAGTTTAAGTTGAATTCCAAATTCGGGAGCTGAAGGTGGAGCTAGAGCTTCTTCCTTGAATCTTAAGGAGATGTGTTGCTCTACTTTTCTGATTTAC-AGACAAGGGTAGTAAATATATTTCAAAG--TCTTTTTTTAAGGTGGTCATTTTCAATCATACTTGTCATTAGCATAAGGACAAGAATGAAAATAAAGCATAGAATAGGGG
REF11	NW_018085166.1_NUMT_1	NW_018085166.1	NW_018085166.1_REGION_1	15270	15780	47	1.4e-05	1.2e-09	15270	15471	201	6280	6494	1	69.16	214	53	5	80	CTAGAAATTTTGATTAGCATATTTCAAAAGCCTTCAAACCT--AAACAAATATAACTGACTCAATTCCTGGAAAATAAGGATTGCAAGGCTTTATTTCGCATCAATTAAATGCAAATCAA----TTTTATTAAGCTAAATCCTTAGTA----GGTGGGTTTCCAT--CCCACAAGATTTTAGTTAACAG-TCAATAACCTCATCAGCTGGTTTC
REF11	NW_018085166.1_NUMT_2	NW_018085166.1	NW_018085166.1_REGION_1	15270	15780	62	1e-12	8.5e-17	15551	15780	229	7060	7297	1	68.91	238	64	4		GCTGGTAAACTACCTCATGTGGGATCTTAACCTTGACCTAACCATTTCT--CCTACATTTAGCAGGTATGTCCTCAATTAT-GTTGCTATCAATTTTATCACTACAGCTATTAATATGAAATCACCAGCCTTATCTCAA------ATACCACTATTTTTTTAATCAGATCTACTTACAGACATATCATTACTACTATCATTCCCAGGCTTAGCAGCTGGAATTACTATATTATTAACA
REF11	NW_018085176.1_NUMT_1	NW_018085176.1	NW_018085176.1_REGION_1	24767	42904	38	0.27	2.3e-05	24767	24907	140	7830	7971	-1	65.96	141	47	1	13	CTGATCATTCTCCACAATATAGGCCTGGTCACATCAGAATCAGGGCC-TCTAATTTAGGCATCCTGGAATAGGAGCTGTTTTGGGGCCTAAAGAGGGAACGCCTAATGAGTGTAAAACATTTTCAGGTGAAATTAATTTTC
REF11	NW_018085176.1_NUMT_2	NW_018085176.1	NW_018085176.1_REGION_1	24767	42904	41	0.01	8.4e-07	24920	25173	253	7893	8184	-1	61.86	291	73	4	3546	ctggaataggagctgtttttaggcctaaagaaggaatagctaatgaCT-taaaacattttcaggtgaaattcatattc--------------aatgattgtattactCAGCTGTTGACTTCTATTAGTCATAATTCTCCTGGTTTTAGATCTGATGTAG-----------------AGGTTTAAATCTTCACCATCTGTGTATTAGCAGCTTCAGGGTCATTGATGACCTGCGGTTT------TTAGGGAGGAGTGACTGATTTCATGTATCATGTAGAGGACTGGCAATG
REF11	NW_018085176.1_NUMT_3	NW_018085176.1	NW_018085176.1_REGION_1	24767	42904	87	1.3e-24	1.1e-28	28719	29143	424	7830	8284	-1	63.44	454	136	5	3279	CTGGTCACTGTGCACAGCACAGGCCTGGCCCTGCGGACATCAGGACCTAGTAATCTAGGTGTCCTCGGGTAGCCTCTGTTTTTAGGCATAAAAGGGGAGCAGCTCAGGAGGGTAAAACATTTTCAGAGGA------------------TATATTTGATGACTGCAGACCTTGGTTGTTGATTTCTTTCAGTCATAATCCTCCTGGTTTTAGATCTGATGTGGGTATCATAGAGGAGTCAAAATTTAAGTTTTCACAATCTGTAT--TTGTGGCTTCAGTATCATTGATGAC-----AGTGTAATGGTTAGGGAAGAattattga-ttcctgtgtcaTGTAAAGAATTTGCAATGATGATAGGACAGTTAAGATTATAATGGCGGCTTAGCGAATGGTTC…
REF11	NW_018085176.1_NUMT_4	NW_018085176.1	NW_018085176.1_REGION_1	24767	42904	122	2.8e-41	2.3e-45	32422	32759	337	7862	8209	-1	68.59	347	99	1	535	GTCGATATCAGGGTTCTTTAATTTAGGCATCCTGTTATGGCAGCTCTTTTCAGGCCTGAGGAGGGAACAGTTCATGCATGTAAAGCATTTTCAGAGGAAATTAATATTTGATG----------ACTGTCTATACTACTCAATTGCTGACTTCTGTTAGTCATAATACTTGTGGTTTTAGATCTGATGTGGGGGTTACAAAGGAGTCAAAATTTATATCCTTATAATCTGTGTATTCATAGATTCAGTATCACTGATGACCTGTAGCTTTTATGTTTAGGGGAGGGTTACTGATTTCATGTATCATGTACAGGACTTACAATGACAATGGGGCAATTAAGATTAGAAT
REF11	NW_018085176.1_NUMT_5	NW_018085176.1	NW_018085176.1_REGION_1	24767	42904	34	22	0.0018	33294	33435	141	8432	8575	-1	64.34	143	49	1	132	AGGATTTTTGCCTATGATTTAGTTTTGACAAAGTTATGTACTTTTTACATGAAATCACACTCGTGGAGAAAGACGCAACAGTCATGGTGTTGGCT--GACACCGTTGACAAGGATTCCGTTCcttacttctttccttttattt
REF11	NW_018085176.1_NUMT_6	NW_018085176.1	NW_018085176.1_REGION_1	24767	42904	471	2.1e-207	1.7e-211	33567	35211	1644	8569	10262	-1	67.81	1696	491	19	83	TTATTGTAAATGTACATAGGTGGGCTCTTCAAACCTCTGACGTGGAGAA---------TGTAACCACTCTAGATTAGCAGTAGGAGTTTCCACTGAAGAAACTTCTCCCTGGGATGCAAATACCTCTCAAAGTATGGAGATAAGTACCATTACTGCTGTTACTGAG-TGAATGAGCCTAGAGAGGAA---GCATTTCATGTTGTgtgtgtgTTAGGGGAGTTGGAGTCATGTCATGACATCCCTGAAAGGCCAAGAAAGTGCTGTGGGAAGAAGGTCCTATTTACTCCTACAAATGACATTGTGAAGTGAAATTCGCCTCATGTTTAGCTAAGCATATGCCTG-AGAACGGTGAAAATCAGCATATGGGGCCTCCTATAATAGCGAAGATGGC-CCTGC…
REF11	NW_018085176.1_NUMT_7	NW_018085176.1	NW_018085176.1_REGION_1	24767	42904	100	8.4e-31	6.9e-35	35294	35602	308	10424	10736	-1	68.27	312	95	2	262	TTTTCAGGAATTAAGTAAATTGTACTTGCTTAGAATTTTGAAAGCTCTTGGTCTAAACTAACCTAAATTCCTAGCCCATTACTTGTAGAATGGGTGTTA-AGGCTGTGATGGTGTGGATATTACAGTTAGTGATGATAGAAAGGTTATTTGCTTTGTGTGAGTGAATTGTTGTTTTAGCTTTATG---TTTACTGATGGGAATATAGTTAGTGATTTGGAGAATGATATACACAAGTAGAAATACATGCTGAGTCATTCTCTGATGGCTATCAGTGTAGGTAGAATGATGTTATTtttgttctctctctctt
REF11	NW_018085176.1_NUMT_8	NW_018085176.1	NW_018085176.1_REGION_1	24767	42904	71	5.4e-17	4.4e-21	35864	36192	328	10721	11063	-1	63.45	342	111	3	343	TTTTTGTTATCTCTGGCATAAGTATTCACTTGGGTAAAAACCCTCATGGTGGGATC---CTTCCTGATGATGCTCTAATTATGAAGATGAGGATTGTGATGGGAGGTGTGTTGTTACACGTGTGTGATAATGACACTGTTGTGGCGCATAAGCTGTGCGTCAACGGTAAGAAGACTGTTACTATAG----------AAACCATTGCATTAGGATGGTTGTGGTTGGATTATGCGTCATAATAGCTGTTACTCATTATATGTGGGCAGTTGATGAGGAGCCCATAATTCTT-GTGGTTGAATTTGGTTGAGTTCCCTGCAGCCTCCAGTTATGATTTATAATA
REF11	NW_018085176.1_NUMT_9	NW_018085176.1	NW_018085176.1_REGION_1	24767	42904	56	7.4e-10	6.1e-14	36535	36848	313	11466	11788	-1	64.76	332	88	6	53	TGAGCCTGTTACTACAATTATGCTCCCCGAGATAATGGTCAGTAAAATGATAGCAAAAACAGTATGGTTTATTAGTACATGAAGATGTAACACAACATGTCTAAACATCTTGGGTGTCTGGGCCCAATAGCTCA-CTTAGTGGACCTG-CTGTAGCATGTGGTGTAACGTGGTGACAAGGAGCATGTAAAACTCTTAACAGCAGGCTCAATTCCTACAGTTCTAGGA-------------AACGTCTATTATTCACTCT----AAATAACTCTTTTGTCAGACATATGTCTTATGTTTGTGGTGGAATGTCTGATGTGAAGATATGTAGTGA
REF11	NW_018085176.1_NUMT_10	NW_018085176.1	NW_018085176.1_REGION_1	24767	42904	320	1.6e-135	1.3e-139	36901	38108	1207	11841	13085	-1	67.31	1248	363	16	4	aatgtataAGTTGATCATATCAATATTATGGGTAGGATGCTCAAATTCATAGAAAGGAGATAGTTAG---GAGTGTTTTAATGATGACATTGGCTGTATACAATTCTGGCTTATA-GGGTTGTGAAATTCTCCTAAAAATAGGATTGTTGTGAAAATGTTGATGAGAATGATATTGACATAGTCTAC-AGGAAGAACAATGTGAATGTGCCTGCTGCATTTTCTACATTGAAACTAAATAGAGGTTTTAATTCTACCTCTGTTAAATCAAATGGGGCGCCACTGGATTTCTCCTTTAAT------AATCAAATTCTGGGCAAGTATCAGGATGGGAAACTTAGTCATGGGTGTTTTTGTGTAATAATTACTGGTGAATGTGTAAATGGTCCGTTTAGCA…
REF11	NW_018085176.1_NUMT_11	NW_018085176.1	NW_018085176.1_REGION_1	24767	42904	174	5e-66	4.1e-70	38112	38660	548	13181	13731	-1	69.88	561	145	7	480	TTATTCTCCAAGGTCACCCCAACCAAAATTGTGAGTCTAGTAAAAACTACGTTATTCCTTAAAGTTCAGTTATTGGAGTTTTTAttgattaattaattaaAGTTTCATGGGGACTTCTTGTCATACT-----ATTCCTGCCTCTTCCTGAGCAGGTAAATTTCACTGATTA-----AAGAGATAGTAAAACTCTAGTCTGACCAGTCACACAA-TCCCTATGTAGAGAGAAAATGACTGTGTTACCTTTCCACACTCAGGATATGGTGATCATTAAATAAATATCACTGGGCAGGCAGTGCCTCTAATACCAGAACTGCTAGAGGCAATGTTCTTTATAAAAAGGCATGGTTTGTGGTTGCCAGGTTCC-TTTACTTttgaaaaccttttttaaATGCA…
REF11	NW_018085176.1_NUMT_12	NW_018085176.1	NW_018085176.1_REGION_1	24767	42904	45	0.00013	1.1e-08	39140	39267	127	13925	14054	-1	72.87	129	33	2	263	taaatTTACATTAAAACTTATG-TTCTTAAGTCATATTTAAAGTTGAACCAAAACTTTTTCT-GGAAAGCCAGGGGTCAACAGGCTTGTCAGTCTTGTCACCTCTAGTCAAAAATCTTCTTACTATCTt
REF11	NW_018085176.1_NUMT_13	NW_018085176.1	NW_018085176.1_REGION_1	24767	42904	82	3.1e-22	2.6e-26	39530	39929	399	14047	14468	-1	64.55	426	119	6	280	CTATCTTGCCTTTTAAATGAGTTTGTTCTCGTATATTTTTCCAAAGTAGCTCATCTGGTTTCAGGGATTTTAACCTACATTCTCTTTGTT-------TTCTAGTTAAATCATTATGCAAAAGATAAAAGGGATACGTTTTTGGTATTTTTA--------ATGCTTCTTTTATCATCCCTTTATGGTAct------------ttatagtactAGATTTTAGCTTCTATACAATAGATGTTGAATGAATGTTTGgtttgatttaatttaattaCAATAGGTGAACTTCAGAAGTTGTGGCTAGTTTTAGTTCAAGGAATTCATGCAGTATGAACTCTCCTGAGTATAAACTAGATGCTTTTCTTGAAACTACATTTTGATTGATCCAAGCACACTTTGCAA…
REF11	NW_018085176.1_NUMT_14	NW_018085176.1	NW_018085176.1_REGION_1	24767	42904	85	1.2e-23	9.6e-28	40209	40476	267	14478	14744	-1	69.49	272	72	3	303	GTTTGGTACTTGTTAATAGGTTATGAAAAGTGTTCTGTGTTTGAGGAGGTTGGTGGGCAGTGTGTCTGTCCTTCATGATTTGATTCAACTAAGCACTTTATTCTTAATTTTCTACTAAATCTTCCTTTAGTTT---ATTTCATAAAAACTTTTGTATAAATTACTTAATGCTTTTGAGGTAGAAAACATACCCCCTT--CTTCCCTCCTATAGGTTACACCTTGATCTAAGATTTTTATGTCTGATAATTATGCTCGTTgttcttttttttt
REF11	NW_018085176.1_NUMT_15	NW_018085176.1	NW_018085176.1_REGION_1	24767	42904	37	0.82	6.8e-05	40779	40867	88	15334	15426	-1	73.91	92	20	1	482	ATGTCTAATTTTATTAGAAATTAATAGACTGG----GACAACACCCATATGTTTATGGAGTTAGTAAGTTCATCTAGTCATTTATGGTGCCT
REF11	NW_018085176.1_NUMT_16	NW_018085176.1	NW_018085176.1_REGION_1	24767	42904	45	0.00013	1.1e-08	41349	41587	238	16074	16322	-1	63.31	248	81	3	1126	TATGTCCTGTGACCATTGACTCAATAACACATTGTGGTTGATCATGTTGGTAAATACTATACAATTTAATCCCAGTTCCAAGTCGCCTGACTGTGATAAGGCATCTGATGGCCACAGCTGAGTCACAGTCACCTC-----CATAATTAAAAATACCAAATGCATAAAGC--CAGTTACATGTGAACACAAGCTGATATG---ATATTCCACTGGAATATCTTATTTAAGAATAAAAAGTGGTGGAGTT
REF11	NW_018085176.1_NUMT_17	NW_018085176.1	NW_018085176.1_REGION_1	24767	42904	76	2.2e-19	1.8e-23	42713	42904	191	8	199	-1	73.44	192	49	2		CAGGGAAGAGTTTAAGTTGAATTCCAAATTTGGGAGCTGAAGGTGGAGCTAGAGCTTCTTCCTTGAGTCAGGAAGATGCGTTGTTCTACTTTTCTGATTTACAA-ACAAGGGTCATAAATATATTGCAAAGTCTCTTTTTTTAAGGTGGTCATTTTCAATCATGCTTGTCATTAGTATAAGGACAAGAATGA
REF11	NW_018085200.1_NUMT_1	NW_018085200.1	NW_018085200.1_REGION_1	1021907	1021966	47	1.4e-05	1.2e-09	1021907	1021966	59	15132	15191	-1	89.83	59	6	0		GGGGGCTGGCACAAGATTTACCAACTCTGTTTAATATAACTTAGTCAAACATTTGTTCA
REF11	NW_018085231.1_NUMT_1	NW_018085231.1	NW_018085231.1_REGION_1	42708	42823	35	7.3	0.00061	42708	42823	115	7382	7498	1	68.1	116	36	1		ACTCTGAAATTTGTATTCTTACTCTTCCAGG-TTCAGAATAATTTCACATATGGTTACATATTACTCAGGGGAAAAGGAGTATTTTGAATAAACAGAAATATTTGGAGGTATAATG
REF11	NW_018085249.1_NUMT_1	NW_018085249.1	NW_018085249.1_REGION_1	45589	47054	71	5.4e-17	4.4e-21	45589	45893	304	6177	6494	1	65.62	317	96	4	80	TAAAATGACAATTTGAGAAAATTAAATGGGCCACCCTTTTATCACTACTAACTGCAATATGGACATTA---CTTCCTTTAAAATCAACTTTATCAGTACTGGTCTAGAAATTTTGATTAGCATATTTCAAAAGCCTTCAAAGCCCTAAACAAATATAACTGACTCAATTCCTGGAAAATAAGGATTGCAAGGCTTTATTTCGCATCAATTAAATGCAAATCAA----TTTTATTAAGCTAAATCCTTAGTA----GGTGGGTTTCCAT--CCCACAAGATTTTAGTTAACAGTCAATAACCCTCATCAGCTGGTTTC
REF11	NW_018085249.1_NUMT_2	NW_018085249.1	NW_018085249.1_REGION_1	45589	47054	67	4.3e-15	3.5e-19	45973	46203	230	7060	7297	1	68.49	238	66	3	736	GCTGGTAAACTACCTCATGTGGGATCTTAACCTTGACCTAACCATTTCT--CCTACATTTAGCAGGTATGTCCTCAATTAATGTTGCTATCAATTTTATCACTACAGCTATTAATATGAAATCACCAGCCTTATCTCAA------ATACCACTATTTTTTTAATCAGATCTACTTACAGACATATCATTACTACTATCATTCCCAGGCTTAGCAGCTGGAATTACTATATTATTAACA
REF11	NW_018085249.1_NUMT_3	NW_018085249.1	NW_018085249.1_REGION_1	45589	47054	35	7.3	0.00061	46939	47054	115	7382	7498	1	68.1	116	36	1		ACTCTGAAATTTGTATTCTTACTCTTCCAGG-TTCAGAATAATTTCACATATGGTTACATATTACTCAGGGGAAAAGGAGTATTTTGAATAAACAGAAATATTTGGAGGTATAATG
REF11	NW_018085254.1_NUMT_1	NW_018085254.1	NW_018085254.1_REGION_1	40733	52114	80	2.8e-21	2.3e-25	40733	41065	332	7830	8184	-1	65.25	354	101	4	537	CTGATCGTTTTCCAAAATATAGGCCTGGTCATGTCAGAATCAGGGCC-TCTAATTTAGGCATCCTGGAATAGGAGCTGTTTTGGGGCCTAAAGAGGGAACAGCTAATGAGTGTAAAACATTTTCAGGTGAAATTAATATTC--------------AATGATTGTATTACTCAGCTGTTGACTTCTATCAGCCATACTTCTCCCGGGTTTAGATCTGCTGTGGAGGTT-TAGAGGAGTCAAAATGTAAATCTTCCTCATCTGTGCATTAGCAGCTTCAGTGTCATTGATGACCTGCGGTTTTTAGGGT------GGAGTGACTGATTTCATGTATCATGTAGAGGACTGGCAATG
REF11	NW_018085254.1_NUMT_2	NW_018085254.1	NW_018085254.1_REGION_1	40733	52114	99	2.5e-30	2.1e-34	41602	41905	303	8250	8558	-1	69.48	308	89	3	108	CATCTAGTGCACGTGTATGAATCAGTTTCATTGTCAATATTAGTAAAATAATATAAAAGACGAGAGAACTTATCCA--ACCAGGTTACTAATATGTGATCATGAAAATGTATG--TCCTTCCGTGATGGGTGATATCGCCTCTTAAGAGCCTACCTGAAATGGATATGCC-TGGTGATATACAGGATTTCTGCCTATGGTTTGACTTTGACAAAGCAACGTAATTTTTACCTGATACCTCACTTACTGAGAAAGACAAAATGGTTATGGTGCTGGCTTGACACCAATGGATAAGGATTGGATTCCTTC
REF11	NW_018085254.1_NUMT_3	NW_018085254.1	NW_018085254.1_REGION_1	40733	52114	179	2.1e-68	1.7e-72	42013	42524	511	8662	9188	-1	70.34	526	141	5	544	TGCTGAGACTTCTCATCTGGATGCAAATGCTTCTGAGATGATGAAGATAATTAACATCCCTGCTGTTACTGAG-TGAATGAGCCTATAGATAAA---GGTTTTGACGTTGTGTGTGCATCAGGATAGTGGGAGTAATGTGGTGACATCCCTGAAAAAC----AAAGCGCTGAGGGAAGAAGGTCATATTTACTACTACAAATGAAATTGCCAAGTGAATTTTTGCTCACGTTAAGTGTA------AACCTGAGAATAGAGGAAATCAGTGTACACAGCCGCCTATAACAGTGCAGGCTGCTCCTGTGGACATTACGTAATGGAAGTGCACTGCTACAGAGTGTGTACCATGAGGGACAGTGTCCAGGGATGAGCTGAATAAGATGCTTCCTGTAAAACC…
REF11	NW_018085254.1_NUMT_4	NW_018085254.1	NW_018085254.1_REGION_1	40733	52114	105	3.5e-33	2.9e-37	43068	43355	287	9182	9475	-1	70.31	293	81	2	909	ATTATAGCAGCTGATGTAAAGTAAGCTCATGGGTCCACATCTATCCATAGGGTAAACGTACGATGGCCCCAGAGGTTAAATCCTAAAAAGCCAGTGGACGTGAT---TCATACCATTCCCATGTATCTGAAAAGCACTTTTTGTCCTAAATAGTATGTAATGATATGTGAGATAATTCCAAAGCCTGGCAAGCTATGAGTACAGACTTCAGTGTGACCAAAAAATCAAATTAGGTGTTGGTATAGAATTGGGTTT---CCTCCTGCAGGGTCAAAGAAAGTAGTATTTAGATT
REF11	NW_018085254.1_NUMT_5	NW_018085254.1	NW_018085254.1_REGION_1	40733	52114	129	1.3e-44	1.1e-48	44264	44722	458	9507	9971	-1	69.02	468	131	7	64	CTAGGActgagaatgataattatagtgataCGGCTTTAACTGGGGCTGGTCAAACAATCA----TGTTTGGTATTGGAATAATGGCTGGTGGTTTTATATTAAAGATTGCAGTCATAAAAGTAATAGCACCAAGATTTGAGGAAACATCTGCTAAAATTAAGGAGAAAATGGTTAGGTC-ACAGAGGTTTCTGCATGTGCCAGATTGCCGGCTAGAGGTGGATGTGTGCTTCCACTGGTACCAGAACCGGCT----CTACTAGTGATGACACAAGTAGGAGTAAGGAGGGGAGATGTAGCCAAAAGCTTATATTATGTATGTGGGGGAATGCGACATCAGTTGCCCCAGTTATTAGTGGAACAAGGCAGTT-CCAAACCTTCCAATCATAATATAGGCA…
REF11	NW_018085254.1_NUMT_6	NW_018085254.1	NW_018085254.1_REGION_1	40733	52114	121	8.5e-41	7e-45	44786	45054	268	10064	10327	-1	76.49	268	58	3	20	GTGCTGATATCTTTGTGATGTGTTGAAAATAATCAGCTGTGTATGGACACAGGTAAAATGGCTGAGCAAGCATTAGAGTATAAATCTAAAGAAAGAGATGGAGCCCTCTTTTTGCCAAACCCTGTGATGAATCAACAAACTGAATTGAAAATTCAGAGAAGCAGCTTCAATTCTACAGCTGCTTTTCCAGACTTTTATTTCTCTTGAAGGTGAGAGAAGTAGATTATAGCCAATTGACTAGAATATTTACCTGTTAACCTAAAATTTC
REF11	NW_018085254.1_NUMT_7	NW_018085254.1	NW_018085254.1_REGION_1	40733	52114	62	1e-12	8.5e-17	45074	45238	164	10371	10536	-1	72.89	166	42	2	873	AAAGAGTGTGATTTGCATTCAATTGATGTAGGCAGGAGTCTTGCAATCCTTA--TTTTCAGGAATTAAATAAATTATATTTGCTTAGGGTTTTCAAAACTCTTGGTCAAAACAAACCTATATTCCCAGTCCAGCACTGATAGAATGGGTGTTAATTGTAGTAATAG
REF11	NW_018085254.1_NUMT_8	NW_018085254.1	NW_018085254.1_REGION_1	40733	52114	86	3.9e-24	3.2e-28	46111	46575	464	10574	11046	-1	63.45	476	158	6	1502	GTTTGGTATGTGCAAATTGTCATTGTGTCTTTACGTTTATTG---AAGGGAATATGGT----GATGTGGAGAATGACGGCCACAAGTAGAAATATATGCTGAGTAGTGCTCTGATGGCTACTAGAGTGATGACAATAGAATGATGTAATCATTTTTGTTATTTCCTGAATAATTACGCACTTGGGTAAAGACTCTGATGGTGGTGGGAGACCTCCTATTGGTGCTCCTGTGGTGAGGAGAAGGGCTGTGGTGGGAGGtgtgtgtttttatgtgtgtgAtgatgatgctgttgtGGCACCTGAGCTGGACATCGGTAGTAAGAA----GACAGTGTTATGACGATATCAATCAGTGCATTGCGGATTGTGACGGCTGGattgtgcattgtAATAGCTGTT…
REF11	NW_018085254.1_NUMT_9	NW_018085254.1	NW_018085254.1_REGION_1	40733	52114	70	1.6e-16	1.3e-20	48077	48394	317	11091	11407	-1	65.22	322	101	4	20	GATGGAATGTAAGATTTGGTATAAAACTGTTAGGGGTGCAGGTCTGTCACATTAGAGCATCGG---GCCTGCTGTTCATGGAA-GCCTTATGTTACCTCAGGCACTCAGAGATGAAATCGGGAGGGTTCCAATTTTATGACAAAA-CTGTTGTTTTGATGGTAGATGCTGTTGTACTAAAGATTTTTGTAATTTGTTGTGTTCCCTGAACAGAGTATATTAGATGAATAATAACAGCCATCATAAGTAGTATTGATGTGGTGGATTGTTTCAGAAAATATTTGCTGGATGCTTCTATGGCTTATGGGTtaattttttttttt
REF11	NW_018085254.1_NUMT_10	NW_018085254.1	NW_018085254.1_REGION_1	40733	52114	257	1.6e-105	1.3e-109	48414	49459	1045	11457	12532	-1	66.42	1081	321	14	271	TAATCATTGTGCACCTGTTACTACAATTGTGCTTCCTGAGCTGATGGTCAGTAGAATGACAGTAAAAGCAATAGGGTTCATTAGCACAGGAAGGATCT-AAGCAACCTCTTGGGGGTATAGGCCTGATAGCTCA-CTATGTGGACCTCTCTCTCGCATGAGATGTAACATGGAAGCAGGGAGCATGTAAAACTCTTAACGGCAGGTTCAGTTCCTAGAATTCCAGAAATAAGAGGGTTTAGACCTTTGTTATTTGCTCTA----AGTAACTTTTTTGTCAGACATA---CTAAGTGTATGGTGGGATTTCTGATGTGAGGACAGGTAGCGAAACCTCTCATATACAGGCAGCTAATGGTAAAAATAAAA----------TAGTAGATGTGTAAGTGGAT…
REF11	NW_018085254.1_NUMT_11	NW_018085254.1	NW_018085254.1_REGION_1	40733	52114	154	1.7e-56	1.4e-60	49730	50245	515	12519	13039	-1	68.14	521	159	5	295	GTAGTGGCTCTTTAATAAGTAACTTGACTGCATCAGTAATGGGTTATGATAAGCCATAGGGGCTGAGAATATTTGACCCTTTCTGGGTTGGTAGATAGCCTAGGAGTTTTAATTCACTTAATGTGAGGAACACTATAGCAGGTCAAACTG-AGTGATTAGTGGAAGAATGCTGATTGTAAGCAT---ATTAGGAAGAGGACTTGAACCACTGTGGATAAAGGTTCCAGTTTTATGCAATTGCTGGGCTCTGAAAACCCTAACAAACCCTGTTCTACAGTAGGGGGTGT-ATAAATTAATTGAAGGTAGATTATATCCCCATTTAGTTTGAAGACAT-TTTGAAAATTAGGCCTCATCTCTCTTTTCCTTTCTTACTGGGAGAAATCTATAGTAGATAGA…
REF11	NW_018085254.1_NUMT_12	NW_018085254.1	NW_018085254.1_REGION_1	40733	52114	42	0.0034	2.8e-07	50540	50659	119	13061	13184	-1	69.92	123	33	1	1056	aataGGATTATCTTGTTATCCCTAAGGTAACTTTTTCCAATGGTCAGTGCTTTAGATCAGTAGGTGAT----AAGGCATTTTCATTAGTTGGTCTGAATTTTAATCACTCAAAGATTGTTTTG
REF11	NW_018085254.1_NUMT_13	NW_018085254.1	NW_018085254.1_REGION_1	40733	52114	126	3.6e-43	2.9e-47	51715	52114	399	13262	13664	-1	71.5	407	103	7		TTTTTGAttaattaattaaAGCTCCATATGGTCTTCTCAACTTAAATT---ATTCCTGTATTTACTTGGGAAGGTCAGTTTCACTGATTAAAA---AGAGACGGTAAAACCCTCATGTAACCAGTCACACA-GTCCCTATTTGGAGAACAGATGACTGTGCCACCTTTCCACACTCAGGATATAATGACCAC-AAACAGATATCACTGTACAGGCAGAGCCTCCTATACCAGAAGTGCTAGAGGAAATGTTTCTTATAAAGAGGCCAGGTGTGTAGTTGTAGAGTTCCTTTTGcctttttaaaaaTCTTTCCTTAAATGCATACTTTTGTTGGGTTAACAAAGTTTGAATAGATTAAGCATTAGTTTAGGTTTATTTCATTGTAactttaggtttattt…
REF11	NW_018085299.1_NUMT_1	NW_018085299.1	NW_018085299.1_REGION_1	32397	32487	40	0.031	2.5e-06	32397	32487	90	11125	11215	-1	72.22	90	25	0		GGTGCCAGTTTTTGCCATGTTAACAGAGTTAGACCTGCTGTTAGTGGAATGCTTTATGTAACTTTGGGTATTCAAAAGTGAAAGGGGGAG
REF11	NW_018085360.1_NUMT_1	NW_018085360.1	NW_018085360.1_REGION_1	2809	4151	51	1.8e-07	1.5e-11	2809	3014	205	6280	6494	1	68.2	217	54	4	212	CTAGAAATTTTGATTAGCATATTTCAAAAGCCTTCAAAGCCCTAAACAAATATAACTGACTCAATTCCTGGAAA-ATAAGGATTGCAAGGCTTTTATTTCGCATTCAATTAAATGCAAATCAA-----TTTATTAAGCTAAATCCTTAGTAGGTGGG------TTCCCATCCCACAAGATTTAAGTTAACAGTCAATAACCCTCATCAGCTGGTTTC
REF11	NW_018085360.1_NUMT_2	NW_018085360.1	NW_018085360.1_REGION_1	2809	4151	34	22	0.0018	3226	3312	86	7201	7288	1	73.56	87	22	1	732	CAAATACCACTATTTTTTTAATCAGATCTACTTACAGACATATCATTACTACTATC-ATTCCAGGCTTAGCAGCTGGAATTACTATA
REF11	NW_018085360.1_NUMT_3	NW_018085360.1	NW_018085360.1_REGION_1	2809	4151	31	590	0.049	4044	4151	107	7382	7490	1	67.59	108	34	1		ACTCTGAAATTTGTATTCTTACTCTTCCAGG-TTCAGAATAATTTCACATATGGTTACATATTACTCAGGGGAAAAGGAGTATTTTGAATAAACAGAAATATTTGGAG
REF11	SSC14_NUMT_120	SSC14	SSC14_REGION_24						96062135	96062188	53
REF10	SSC1_NUMT_1	SSC1	SSC1_REGION_1	11238325	11238479	59	2.8e-11	2.3e-15	11238325	11238479	154	396	556	-1	70.62	160	41	1	34955673	ATTAGGGCTAGAACCCCTTCTAATTTATTGGGAACTGATGGTGGAACTGCATAGTTGAAGAGGATATATCACTTTGGCTTAAACGGGGGTGGCGTGCTGAGAGGGTTTGCGGG------GTTGTCTGGATCCCCTAACGGGTCAGATGAAAAGAATACAA
REF10	SSC1_NUMT_2	SSC1	SSC1_REGION_2	46194152	46194192	32	200	0.017	46194152	46194192	40	10044	10084	-1	90	40	4	0	8049271	CACCAAATAGTAGATACAGGGTGCCAGCGTCTTTGTGGTT
REF10	SSC1_NUMT_3	SSC1	SSC1_REGION_3	54243463	54243626	74	2e-18	1.7e-22	54243463	54243626	163	8792	8951	1	74.85	163	37	1	5185263	TAGAAATAACAATTCAAATATTaatctcatcttcatcttcagcttctACTCTCATGGGCTGGCCCTTCTTTTGACCTAAAAGCAGATGCCATCTCAGGATGCCTAAACAAAACAACTCTAATATCTACACAGCCAGGCCTATGTTATGGAGCGTGTTCAGAAA
REF10	SSC1_NUMT_4	SSC1	SSC1_REGION_4	59428889	59437118	157	6.2e-58	5.2e-62	59428889	59429264	375	4151	4526	-1	70.93	375	109	0	6	GATGGAGGTAAAGCTAGGTTGCTGAGGCTTTCTAGAAGCTATCATACTGCTATtagtagaagtagtatTTGTAGTCCACAAGCTAGAATTATAGTTCAGCTGTAATGCTGTTCATAGTTTGAATATGCTAGGCAAAATAGTATTGATAATGTAAGGCTGTGGGTGATTATTCAGGCTGTAGCCCCTGTATGACTTCATGATATTTGGATAAGAATGGCTACAATTACTAGTGCTATGTGGCTGATGGTGGACTATGAGATGAGTGATTTTAAGTCTGTTAGGCAGAGACAGATGGAGCTGGTTATGATTATTCCTCGTAAAGATAGTGTAAGGAAAGGATATGCCATCTAATTCATCAAGGGATTTAGTATTGTA
REF10	SSC1_NUMT_5	SSC1	SSC1_REGION_4	59428889	59437118	33	66	0.0055	59429270	59429345	75	4676	4751	-1	72	75	21	0	723	AATAATAAGAAAATATTAGATTAAGAATTAGATATTGTTTGAGTTCAGTATTGAATTATTAGAAAATGTAATGAG
REF10	SSC1_NUMT_6	SSC1	SSC1_REGION_4	59428889	59437118	377	1.2e-162	9.6e-167	59430068	59431369	1301	4947	6271	-1	68.31	1335	378	16	844	TTAAGAATATTTGTAATGAAATTATTATTGCGATATATAGTTTGAGT--GGTTAATGATTCTTTGGATAGATGAAATTGGCTGGCCGTGAAGAATTAGTGGAAGAAGTCAAGTTGTTAGTGTAGGCAGAGGTGCTTTTAGATAG----AAAAGAAGGTAAGTGAAAAGTGAAGGCTGGTATCATTGCATTGATTCAGGAGGAATAAGCTGATAAAGCTGAC-------CTCTAAAGTGTAGCATTAACTCAGATGATATAATTTTTTGATAGTCATGTTAAtaatattaataTAATGTTTGGAGTAATGCATTTTATCATTGAAGAAGGTTAAGATTTTGTACACAAACAATACCATACGTATTGGATATTGTAACTAGTAATGACAATTCTAGTGCAT…
REF10	SSC1_NUMT_7	SSC1	SSC1_REGION_4	59428889	59437118	31	590	0.05	59432213	59432294	81	6364	6445	-1	69.14	81	25	0	269	CCTTCTATTAAATGATAGTGGGCTCAAGTGATGGAAACTTCAGAAGCTCATAGAACTGAAGAATTAAGAAGAGGTACTTCT
REF10	SSC1_NUMT_8	SSC1	SSC1_REGION_4	59428889	59437118	87	1.3e-24	1.1e-28	59432563	59432805	242	6448	6691	-1	72.13	244	65	3	510	GGGTTTAGAGGATGAATGTCTCCAGGTAGTCAGCAGCCACCTAAATCAGGTGTTGGAACTAGGCTTGAATGGTAAAAGGCTCAGGAGAAACTGGAGGaaaaaaaaaaaTTCTGATATAGTAGACAGGACTATTCCATATTAGAGTCCTTTTTGGACAATTGGTGTATGGTGGCCTTGAAATGTACCTT-TCAAATCATGTCCCAT-TTCATTGGTATATGATTAATATGTTGGTTAATAAGCCT
REF10	SSC1_NUMT_9	SSC1	SSC1_REGION_4	59428889	59437118	119	7.6e-40	6.4e-44	59433315	59433560	245	6694	6939	-1	74.29	245	63	0	270	GATAACAAAAAGGTTGAGTTAAAATGACATCATTTTATCAGACCAGATGTTATAAAGTGGGCTGTTAAGGCTCCTGTAAGTGGTCAGGGACTAGGGTTTACTATATGGTATGCGTGGGTTTGGTGGGTCATTAAGTATTAACCTGGAAGTAAAGACTCACTGGTAGAGTGAGCATGTGAGCTTGAATTAAAACTGCCATGAATTCAAGAATAGCAAGTAGGGTGAGAATAATAAGGCTGATAAAA
REF10	SSC1_NUMT_10	SSC1	SSC1_REGION_4	59428889	59437118	91	1.6e-26	1.4e-30	59433830	59434149	319	6935	7252	-1	65.96	329	90	2	255	aaaaGCTGTGGTGGGACTAATGCTTATTAGGGCTAGGGTTGCTCCTCCAATTAGGTGAATTTGTAGGTGGCTGGCAGTGATATTAGGTGTTAGTCATCAGGCTATGGTTATTGGTTGAATAGAGACCAATGGTTTGAGAATTGatggtttgagaataactagtataggaataagtggtataggTGTTCCTTGGAGGAGGAAATGGGCCAAAGATGCTTTTGTTTTATGACAG----------TTACTGTTCCTGCTCTTAGGTGTACAGACATTGCTGGGTTTATTGAGAGTTATGTAGTGGGTGCAAATGAGTGTGACAAAAGGTCTA
REF10	SSC1_NUMT_11	SSC1	SSC1_REGION_4	59428889	59437118	121	8.5e-41	7.1e-45	59434404	59434767	363	7246	7610	-1	68.49	365	112	2	9	GGTCTAATAGATTTGTGGAGCCAGTAAATAAAATAGGTGATGTTAAGTATTAGGGTTCAAGATTGTCCTTTATAATTACAAATGGCTTTTATTTATTTTGATGAAAGTTGATTTAGTCACTGCGAAATAGCAATTAGACAGTTATTAATGAGTCAGTTAAGTGTGGGAAATGGAATTCTTAGTAATGAAATAGTTATATTAATAATAGATAGTCCTATCATTTTTGTGGTGGTG--AGAGGCAAATACATTTTTGTTCATTTTGTTCCTCAAGGGGTAAAATTTTTTGATGTTTTAATTATTTATAATTCTTtatTTGCatggtagaattattttgaaatgttttattgAAATAAATATAATTAT
REF10	SSC1_NUMT_12	SSC1	SSC1_REGION_4	59428889	59437118	32	200	0.017	59434776	59434838	62	7651	7713	-1	75.81	62	15	0	369	ATCAAAATGTGGCATATCATTAAGGAGAGGTTTAAACTTTCAGTCTTTAACTTAAAAGTTTA
REF10	SSC1_NUMT_13	SSC1	SSC1_REGION_4	59428889	59437118	42	0.0034	2.9e-07	59435207	59435293	86	8996	9082	-1	74.42	86	22	0	272	ACATAATAGGTATTGTGGAGAACAATGTCCATGGATGAATTAGCTAGAACAATTCCTGCCAGATATCCTACTCTAAATAAGAAAAT
REF10	SSC1_NUMT_14	SSC1	SSC1_REGION_4	59428889	59437118	92	5.4e-27	4.5e-31	59435565	59435850	285	9076	9366	-1	69.42	291	82	3	568	gaaaataaaacctaAGTCTCATTATATGGCTGGTGATCATTTACTATCACCTCCATGGAGGTTTGCAAGTCAACTA----cttttacttctatgGAAGTGGCAATAATTGTGGTAGCTGATATTAAAAACACTCCTTGTGTCAACATCTATACCTACTGTGAATGTATGAGGAACTCTTACAATAAAGCCTAAAAG--CAATGGCTATTATAGCTCAATCTATTTCTATGTATCCACAATATTACTTTTTCCCTGAGTAATATGTAATCATATGTGAAATTACTCTGAACC
REF10	SSC1_NUMT_15	SSC1	SSC1_REGION_4	59428889	59437118	53	2e-08	1.7e-12	59436418	59436566	148	9491	9645	-1	69.48	154	41	1	142	ATAATAATTTCAGCTGCTAAGCCTGGGATTAACAATAGTAATGGTATGTCTGTAAGTAGATCTGATCAAACAAATAGTGGTGT------TTGAGATAAGACTGGTGGTTTCATATTAATAATTGTAGTGATAAAATTGATAGCAACTCTAATTG
REF10	SSC1_NUMT_16	SSC1	SSC1_REGION_4	59428889	59437118	120	2.5e-40	2.1e-44	59436708	59437118	410	10282	10696	-1	68.67	415	124	5	5352054	TTGAAACCAGTTGATTAGGGTAATTAACTGCTAACTAAA-GTATTGTGGGTTGGAAATGAACCCACCTAGTAAAGGATTTAGTTTAATAAATGTGTTTGATTTGCATTCAAG-GATGTAGGATAAAGTCTTATAATCCTTATTTTTCAGGAATTGAGTAAATTGTATGTGTTTAGTGCTTTGAAGGCTCTTGAAATATGCTAATTTAAATTCCTAGACCACTACTGATAATGTTGGTTTTAAGGGAAGAAGTACTGTTGATAGTGCATTAGTAGTGATAA-AAGGATTGCTCATTTCATTTTCTCAAATTGTCAATTTTACTTTCATATTGTTTATTGATGGAGATATTGTTAGTGATGTGGAGTGGGTTAATCATAGGCAGAAAT--ATGTTAAGTGG…
REF10	SSC1_NUMT_17	SSC1	SSC1_REGION_5	64789172	64789266	53	2e-08	1.7e-12	64789172	64789266	94	13306	13404	-1	80.61	98	15	1	18198355	TTTTATTATCCCTGCCTCTTTCTGGGAAGGTCAGCTTCACTGATTAAAAG----AGATAGTAAAACCCTTGTGTGACCAGTGATACAAGTCCTTATtt
REF10	SSC1_NUMT_18	SSC1	SSC1_REGION_6	82987621	82989578	189	3.7e-73	3e-77	82987621	82988179	558	14864	15435	-1	72.52	575	137	10	430	TTGATTTTTAGGCTGATGCTAAGAGTATTCTGGTGAATAGTTTTATTGTTATAATTATTTCAATTTATGTCTAAGCATAGTGGGACATCTGATCCCAGTTTGAATCTTAGCTGTCATGTAATCAGAAATGTTAAAGTTACTTTCATGGCTTATTCTTATTTTAGCTATGGTTTTTTACAGCTTAGCTAGTACTT-----TATTTTGGGATAAT----CTTTAACATGAATTACACTGGATTTCTATTAATATGGGTTAATCTTATGGCCAAGGTGGCTGATAGGAAATTTACCAACCCTAATTAGTTAATATAACTCAAACTTTCTTTTATGGCTTAATTTTTATCACTGCCATTTCCCATGGGGCT-AAGCAAagccaagCCTTGTGAGCTAC--TTT…
REF10	SSC1_NUMT_19	SSC1	SSC1_REGION_6	82987621	82989578	129	1.3e-44	1.1e-48	82988609	82989054	445	16076	16536	-1	67.83	460	133	5	305	TGTCTCGTGATCATTGACTCATTAACAAATTATAGTTAATTATGTTGGTAAATAATACTCAACTTAAGATCAGCTACAAGTTACTTGACTGTTTTAAGGCCTCTGCTGGCCACAGCTGAGTCAAAGCATCCCTG----AAAATTAAAAAATACCATATGCATGAAAC-----TTACGTGTGAGCATAAGCTGATTTGA---TAGTCCATAGAGATGTCTTATTTAAGGGGAAAGAGTGGGCAGTTTTAAGTGAGATGGTCCTGAAGTAAGAACTAGATGACAAATATAATTCACTTATAGAAATTCCCATGGTTTTTTGTCCCAGAACAAGGATCAAAGCACGTTTGTGGCCAGATTGATGATTTATCGAGGCTTTCTGTTTAATCTCTGG--TTATTG…
REF10	SSC1_NUMT_20	SSC1	SSC1_REGION_6	82987621	82989578	85	1.2e-23	9.7e-28	82989359	82989578	219	9	226	-1	74.09	220	53	3	29255	AGAGAACAATTTAAATAGAATCTCAGCTTTGAGAGCTGAAGGtggagctggagctTCTTCCTTGAGTCTTAGGGAGATATGCTGTTCTCCTTTTCAGATTTACAAG-CTAGGATAATAAATACACTGCAAGGACTCTTCTTTTTAGGAAGTTATTTTTAATAATGCTTGTTATTGGTATAAGGACAAGAATTAAAAGTAAGTATAGAATAGATGCTAGTT
REF10	SSC1_NUMT_21	SSC1	SSC1_REGION_7	83018833	83024512	117	6.8e-39	5.7e-43	83018833	83019179	346	4489	4841	1	72.52	353	89	6	118	ACAATCTCATATCAAGTAACA---GCAATAATTCTCTTATCAGTCCTACTAATAAATGGGTCATTTACAGTTTCAACAGTAACCATTACATAAGA-CACCTATGACTAATCTTCTCATCCTGATCCCTACGCAGAATTTGA-TTATCTCTATTCTAGTAGAAATCCAGCAGAGCCCCATTTGATTTAACAGAAGTAGAAGTGAAACCTGTATTTGGCTTCAATGTAGAAAACATAGCAGGCCCACTGACCCTGTTCTTCCTAG-AGAATATGTCAATATCATTTtcataaacattttcagaaCAA-TCTATTTTTAGGAGCATTTCACANGCCCTACATGCCAGAAATATATA
REF10	SSC1_NUMT_22	SSC1	SSC1_REGION_7	83018833	83024512	107	3.9e-34	3.3e-38	83019297	83019585	288	4835	5120	1	72.07	290	74	3	788	TATATATAGCCAGTGTCATCATGAAAACACTGTTCCTAACAATCTCCTTCCTGTGCACTCGAGCATCCTATCCACAGTTTTGATATGATCGACTTCGACATCTACCAaaaaaaaaaaagttttttACCACAAACATTAGCACTATGTATATGAGAGGTTTCACTGCCTGTCATTATGTCAGGCATCCCACCACAAACCTAAGAAACATGTCTGGCGAAAGAGTTACTTTGATAGAGTAAATAATGGAGGTTTAAA--CTCTTCTTCCTAGAGTCATAGGAATTGAACCTA
REF10	SSC1_NUMT_23	SSC1	SSC1_REGION_7	83018833	83024512	129	1.3e-44	1.1e-48	83020373	83020869	496	5414	5920	1	67.38	512	145	7	401	TATTTGCTAAAACAATCCACCACATCAATACTACTTACAATGGCTATTATTGTTAATGTAATTTACTCTGGTCAGTGAACACAATGAATTACTAAAGTCTTTCATCCAAGAGCAGCCACCAGCATAACAAGAGCCCTTGTCACAAAACTGGGACCTTTTCCATTTCACT-CTGAGTGCCTGAAGGCACAAGGCTCTGTGAAC----AGCAGGCTCTATGCTATTAATTCAACAAG--CTTGCACCCCTATCAGTT-TATACCAAATCTCACCATCCATCAACCTCAACCCATTATTAATCACAGCTATAGTATGAGTCATAATTGGAGGCTGCGGGGGACTCAACCAAACTCAACTAA-AAAAATTATAGCCTGCTTATCAATTGCCCGTATAGGATGA…
REF10	SSC1_NUMT_24	SSC1	SSC1_REGION_7	83018833	83024512	454	2.7e-199	2.1e-203	83021270	83022738	1468	6017	7518	1	68.64	1518	409	16	29	tttttacctaaaagaataattatcctagagataagaaaac-tgataacatcattctactaacaccatTAGCCACTGGAGCACTACTTAATATATATTTCTACTTGC---TAACATACTCCACATCCCTAACTAAATAAGCA----------AAAtaaaaataaaatgacaaTTCAAACATACAAAGCAAATAACCTTCCTATCATTACTAATTGTAATGTCCACACTATTGCTACCTTTAATATCTGTTCTGTCAGTGCTGGACTAGGAATTTAGGATAGTGTAGACCAAGAGCTTTCAAAACCCTAAGCAAGTACACTTTACTTAATTCCTGAAAA--TAAGGTTTGCAAGACT-ATTCTACTTCAACTGAATGTAAATAAGACATTTTAATTAATCT…
REF10	SSC1_NUMT_25	SSC1	SSC1_REGION_7	83018833	83024512	160	2.3e-59	1.9e-63	83022767	83023383	616	7568	8215	1	66.15	647	188	7	345	GAGCCTACTTTACATCAGCTACTGTAATTATTTCTGTCCCTACAGGAGTACAAGTATTTAGCTGATTAGCAACTCATTACAGAGGCACTATTACATGATTTCTCACTACAGTATGAGCTTCAGGCTTTCTTTTTCTATTTTGAGTAGGTAGTTTGACAGGAATCATCTTAGCCAATTCATCCGCGGCCACTGTCCTCCAAGATACACGCTCTGTAGCTGTGCACTTCCGTAATGCAACGTCAGCGGGAGCAGTCTTCACTAGGATA--GCATTTCGAACACCGATTTCCACTATTCGCAGCTTATACA-TGTACCAAGCA----CGAAAATTCACTTCACAGGTATATCTGTAGTAATAAATATGACCTTCTTCCCACAGTACTTTCTTGACCTTTCAG…
REF10	SSC1_NUMT_26	SSC1	SSC1_REGION_7	83018833	83024512	69	4.8e-16	4e-20	83023728	83023934	206	8245	8441	1	71.43	210	42	3	206	GTGTCAAGCCAACATCATAACCATTATGTCTTTCTCAATAA----GGTAATAGTAAAAAATTATATAACTTTGTCAaaaaaattatataactttAAATCATAGGCAGAAATCCCCTGTACCACTAAGACATATCCATTTTCATCTAGGCTTTCAAGACACAGTATCACCTATTATGGAAGAACTTTAACATTTTCATGATCACACATTAA
REF10	SSC1_NUMT_27	SSC1	SSC1_REGION_7	83018833	83024512	112	1.6e-36	1.4e-40	83024140	83024512	372	8558	8948	1	67.95	390	107	4	9582430	TATCagccatTATTCTAATTTTAATTGCCCTATCGTCATTATGAATCTTTTACAAGCTACATGCCATCAATAACTCTTCGCTAACTGTAAAAACTACAGGTTGCCACTGATACTGAAGCTACAAATACACAGATTATGAAGGTTTAAATCTTGGCTCTTCAATAATCCCCACATCAGATCTAAAACCAGGAGAATTATGACTCAT---AGTTGACAACCGAGCAGTATGGAGAGAGTCATGAAGTA------------TTTCATTTGAAAATGTTTTATACTC--GAGCTGTTCCTTCTTTAGGCCTAAAAACAGCTGCTATCCCAGGATGCCTAAATTAAAGACTCCTAATATTGGCAGGAGC-AGCCTATGTTACGGACAATGATCAG
REF10	SSC1_NUMT_28	SSC1	SSC1_REGION_8	92606942	92610391	204	2.6e-80	2.2e-84	92606942	92607538	596	1822	2423	1	73.07	609	143	11	871	ATAAGATATCCCACTATGCTTAGCCCTAAACCCAAATAATTATCATGACACAATTATTATTCAGAGTACTACTAGCAACAGCCTAAAACTCAAAGCACTGTGCAGTGCTTTATATTCCTG-TAGAGGAGGCTGTTCTATAGTCCATAAGTCTCAAAAAACCTTACCAGCTCTTGCTAATACAGCCCACAAAACCACTATCTTCGGCAAACCCTAAAAATG--ATTATAGAAGGCACAGGTATAAAACATAAAAATGTTAGGTAAATGTGTAGCTTATGGAGTGGACAGAAATGAGCTACAGTTTCTATTTTAAGAACACTGAACTTTACATAAACATCTTTATGAAATTAAAAACTAAAGGAGGACTTTATTAATAAGTGAAGAATAAAGAGCTTAATT…
REF10	SSC1_NUMT_29	SSC1	SSC1_REGION_8	92606942	92610391	89	1.5e-25	1.2e-29	92608409	92608629	220	2606	2829	1	74.55	224	52	3	157	TACCTTTTGGATAATGATATAACTAGAACAGTT-TAACAAAGAGAACTTAAGCTAAATATCACAGAACCAGATAAGCCATCTATAAACAGTTTTTAAAAAACATACGCATCTAGGTAGCAAAATAATGAGAT---TTATATGTAGAGATGAAAAGCCTCCCTGGCTTGCTGGTAGCTGGTTATCCAGATCAGAATGTTAGTTCAACTCTAAATTGACTCTAAAA
REF10	SSC1_NUMT_30	SSC1	SSC1_REGION_8	92606942	92610391	153	5e-56	4.1e-60	92608786	92609322	536	2858	3418	1	69.22	562	145	9	373	TAATCTAAAGAAGTATAGCCTTTTATACACAGGATGAACCCTTTCTTAGAGACTAGG-TATAAGCAATACCATAGTTGGCCTAAAAGCAGCCACCAGTTAAGAAGGTGTGCAAGTTCAACAATATATGTAACTTCA------ATAACAAGAACTAAGTCCTA-----ATGTTGGATTAATCAGTTAATTAATAGAAGCAATATAATTAGTATGAGGGAGAATTA---TTTCTCCTTGCATAAGCTTATATGAGGGCAGATCATCA--CTGATAGTTAACAATAAATT--------CAATAATTAATCATTTGTTAAATTAACTGTTAAGCCAAAATACAtatatatttAAAGAAAGATTTGAGAAAGTAAAAGAAACTCAACAAACATGAAGCCTGCTT…
REF10	SSC1_NUMT_31	SSC1	SSC1_REGION_8	92606942	92610391	269	3e-111	2.5e-115	92609695	92610391	696	3421	4134	1	70.83	713	191	4	24960	ACTTTTAATCAGTTAATTTAACTTGTGTGTGGAGAGGCAGGAATGACCAAATAAGATAAAAAGACTCTATTGAGTTTTAAGTTG----TCCAAAAACAACAAAAATCCAGCTAATCAAGGGATAACAAAACTTTAAATGGGTTATAACAAT---TTTGGTTGTGACTGAAGAATAAAATAACCTCTATGTGATTAAAATCTAGGGCAATCAGTCAAAATA----TTTTATCACATATTGATCCAAAATACTGATGAATGGAACCAGTTACTCTGGAGATTACAGCTCAATCTtactctagagtttaTATCAACAAtagagtttatGGCCTCAAAGTTAGATTAGGTCACCCCAATGGTGTAAGCACTGTTAATGGTTTGTTTGTACAAAGAATAAAGTT…
REF10	SSC1_NUMT_32	SSC1	SSC1_REGION_9	92635351	92638800	269	3e-111	2.5e-115	92635351	92636047	696	12644	13357	-1	70.83	713	191	4	373	AGAAATGCTGTGGCACGTAGTTTATGGATAATTAACAAAAGAAAATTGGTTATGAACATGCTGTTAGGGAAAGGAATTGAACCTCTGCTAATAAGGGTTTACATTTTTTGTGTTTACTGG------CCACTCTAACAAACCTTGTTATTTGGCAGGATAATATATAAATTAATTAGATCAATAATATATCATCTATTAGTTTGGAAGTCCTTTTGTAAAGTGGAACTTACTTCTCTTGCCTTTTCATACTGGGAGAAATGCAGAATAGATAGAAACCAACCTGGATTGCTCTGGTCTGAACTCAGATCATGCAGAACTTTATTCTTTGTACAAACAAACCATTAACAGTGCTTACACCATTGGGGTGACCTAATCTAACTTTGAGGCCATAAACTCTAT…
REF10	SSC1_NUMT_33	SSC1	SSC1_REGION_9	92635351	92638800	153	5e-56	4.1e-60	92636420	92636956	536	13360	13920	-1	69.22	562	145	9	157	AGACAGGGAAGCCCACAGAATGTCATTCATACAAGTCCTTATTTAGAGAAAAAGTGATCATGCTAACTTTGCATGGTCAGTATACCATAGCTGTTGAACAGATGTCAATGG-CAGGCAGTGCTGTTAATACTAGAAATGTTAAAGGTGATGTTTTTGGTAAACAAGCAGGCTTCATGTTTGTTGAGTTTCTTTTACTTTCTCAAATCTTTCTTTAAAtatatatgtaTTTTGGCTTAACAGTTAATTTAACAAATGATTAATTATTG--------AATTTATTGTTAACTATCAG--TGATGATCTGCCCTCATATAAGCTTATGCAAGGAGAAA---TAATTCTCCCTCATACTAATTATATTGCTTCTATTAATTAACTGATTAATCCAACAT----…
REF10	SSC1_NUMT_34	SSC1	SSC1_REGION_9	92635351	92638800	89	1.5e-25	1.2e-29	92637113	92637333	220	13949	14172	-1	74.55	224	52	3	871	TTTTAGAGTCAATTTAGAGTTGAACTAACATTCTGATCTGGATAACCAGCTACCAGCAAGCCAGGGAGGCTTTTCATCTCTACATATAA---ATCTCATTATTTTGCTACCTAGATGCGTATGTTTTTTAAAAACTGTTTATAGATGGCTTATCTGGTTCTGTGATATTTAGCTTAAGTTCTCTTTGTTA-AACTGTTCTAGTTATATCATTATCCAAAAGGTA
REF10	SSC1_NUMT_35	SSC1	SSC1_REGION_9	92635351	92638800	206	3e-81	2.4e-85	92638204	92638800	596	14355	14956	-1	73.23	609	142	11	7880215	AGTAATCATTTAATATGAAATCTCCTGGGTATACACAAGGTGTCTTA-TGGAAGCTACACTCTGATTTGTCCAAACACACTTTCCAGTATGCTCACCTTGTTATGACTTGTCTCCTCTT--ATGTGTTTAACAGTTGTAAATGGTATATATGAGTTTTAATTATTTGAGGTGGA-------CAGCTTGTGGGTGCTTCGAGGCCTAATTCAATTAAGCTCTTTATTCTTCACTTATTAATAAAGTCCTCCTTTAGTTTTTAATTTCATAAAGATGTTTATGTAAAGTTCAGTGTTCTTAAAATAGAAACTGTAGCTCATTTCTGTCCACTCCATAAGCTACACATTTACCTAACATTTTTATGTTTTATACCTGTGCCTTCTATAAT--CATTTTTAGG…
REF10	SSC1_NUMT_36	SSC1	SSC1_REGION_10	100519015	100519203	182	7.8e-70	6.5e-74	100519015	100519203	188	11575	11763	-1	98.4	188	3	0	1702441	TGGGCCCGATAGCTtagcttagctgaactTACTGTAGAATGTGGTGTATTTTGGTAGCACGGAGAATTTTGAATTCTCAGGTTTAGGTTCGAGTCCTATTGTTCTAGAAATAAGAGGGTTTAAACCTCTATTTTTTACTCTATCAAAGTAACTCTTTTATCAGACATATTTCTATGTTTGTGGGGGAA
REF10	SSC1_NUMT_37	SSC1	SSC1_REGION_11	102221644	102221753	81	9.3e-22	7.8e-26	102221644	102221753	109	10610	10719	1	87.16	109	14	0	22404226	CTACCACAATTAAAATTCCACTTCACATCTAGCCACCACTTCGGCTTCAAAGTCGCAGCCTGATATTGACATTTTGTAGATGTAGTCTGACTGTTCCTTTACGTGTGAA
REF10	SSC1_NUMT_38	SSC1	SSC1_REGION_12	124625979	124626382	207	9.9e-82	8.1e-86	124625979	124626382	403	989	1396	-1	77.15	407	89	2	11103301	GTGAATGAATACACAGGTAAAGCTCATGGAGGCTCTGTTTGCATCTAAGTTTCGGGTAATTCATCCATAATTCACACCTTGGAAGACATGACTCAAGGATGAAAAGGCAGTTATTGTGTCTGATGTATAGTGTATATCTAGAAAGAGTCCTATTAATATTTGTAAAATTAAGCAGACTTCTAATAGGGAGCTGGAATTTCATCATGATGAGATATTTCTCAGGGCTGCTAGATCAATAAATGAATTGTTGATAATCTTGATTAGTGGGTAGGATTTTCAGATGTTGGTCAT--TGATGTTCTTGTATGGAAAATACAACAATGATTTTTCATGTCATTGGCCATAGTTAGATTCCATGTAAGAATAATGATGACATATATTG--TAAATTTTAAGTACT…
REF10	SSC1_NUMT_39	SSC1	SSC1_REGION_13	135729683	135729785	52	5.9e-08	5e-12	135729683	135729785	102	9895	9997	-1	75.49	102	25	0	24444443	AATAGGTACCACTATAAAGAAAATTACTACAAAGGCATGGGTGATGACAATTATATTATAAATTTTATCATCTCCTAATAACATGCCAGGTTGATCAAATTC
REF10	SSC1_NUMT_40	SSC1	SSC1_REGION_14	160174228	160174265	35	7.3	0.00062	160174228	160174265	37	6543	6580	1	97.3	37	1	0	205248	GAATTGAAGCTGCTTCTTTGAATTTGCAATTCAGCAT
REF10	SSC1_NUMT_41	SSC1	SSC1_REGION_15	160379513	160379550	35	7.3	0.00062	160379513	160379550	37	6543	6580	1	97.3	37	1	0	3835574	GAATTGAAGCTGCTTCTTTGAATTTGCAATTCAGCAT
REF10	SSC1_NUMT_42	SSC1	SSC1_REGION_16	164215124	164215208	68	1.4e-15	1.2e-19	164215124	164215208	84	13193	13277	1	90.48	84	8	0	3655532	GTAAAAACCACCGTATCCTGTGCCTTCACTCTCAGCCTAATACCCCTATTAATATTTATCCACACAGGCCAAGAAATAATTATT
REF10	SSC1_NUMT_43	SSC1	SSC1_REGION_17	167870740	167870809	55	2.2e-09	1.9e-13	167870740	167870809	69	8837	8906	-1	89.86	69	7	0	1491974	AAGAAAGTTATATTTACTCCTATGAATATAATTACAAAATGGACTTTTGCCCATGCTTGATTGAGTGTG
REF10	SSC1_NUMT_63	SSC1	SSC1_REGION_34	169362783	169362842	27	47000	3.5e-05	169362783	169362842	59	14576	14635	1	72.88	59	16	0	4378848	ATGGGCTTTATGTTGGCACTCGAATTAAACAACACCACACAATACTTGAAATTTAAGTA
REF10	SSC1_NUMT_44	SSC1	SSC1_REGION_18	173741690	173741731	37	0.82	6.9e-05	173741690	173741731	41	321	362	1	95.12	41	2	0	2284256	ATTACCATGCCGCGTGAAACCAGCAACCCGCTCGGCAAGGA
REF10	SSC1_NUMT_45	SSC1	SSC1_REGION_19	176025987	176026246	183	2.6e-70	2.2e-74	176025987	176026246	259	16072	16333	-1	87.74	261	30	2	12343327	GTTATGTCCTGTAACCATTGACTGAATAGCACCATATT-GAAGATTCATGCCAGATTATAAATGTTGTGAAGTCCAGCTACAATTGATTTGACTGTGTTAAGGCCTCAGGCGGCCATAGCTGAGTCCAAGCATCccccccccaaaattaaaaa-TACCAAATGTATGAAATCTCAGTTATGTGTGAGTATGGGCTGATTAGTCATTAGTTCATCGAGATGTCTTATTTAAGAGGAAAGAGTGGGCGATTTTAGGTGAGATG
REF10	SSC1_NUMT_64	SSC1	SSC1_REGION_35	188369573	188369767	26	140000	0.0001	188369573	188369767	194	10367	10565	1	61.81	199	70	3	49103490	GCTTTAGGAGTAACCATGACTTGAGCTCACATTAGTTTCATAGAAATCAATCATATAACAAATGCCTCAAGCATTTCATATTACTGTTACCTTAGGAGTTTAGTTTA--CAGGTCCTAAAGACAAAATATTTACAAACACTATTTACCATCT---ATGATGTCTATGGGCCTACATTTTTCATTACAACAGGATTTCAC
REF10	SSC1_NUMT_46	SSC1	SSC1_REGION_20	237473257	237473294	35	7.3	0.00062	237473257	237473294	37	7720	7757	-1	97.3	37	1	0	226826	CTGGCTTCTCAATGAACCTGTTAATATTGATGTTGAC
REF10	SSC1_NUMT_47	SSC1	SSC1_REGION_21	237700120	237700157	35	7.3	0.00062	237700120	237700157	37	7720	7757	-1	97.3	37	1	0	8066928	CTGGCTTCTCAATGAACCTGTTAATATTGATGTTGAC
REF10	SSC1_NUMT_48	SSC1	SSC1_REGION_22	245767085	245767250	121	8.5e-41	7.1e-45	245767085	245767250	165	10159	10324	1	86.67	165	22	0	2297919	CCACCACACATCAGTTGTCCAAAAAGGACTACGATATGGAATAATTCTATTTATCATCTCTGAAGTTCTATTCTTCACTGGATTTTTCTGAGCTTTTTACCATTCAAGCCTGGCACCAACACCCGAATTACGGGGCTGCTGACCACCAACAGGAATCTACCCCCT
REF10	SSC1_NUMT_49	SSC1	SSC1_REGION_23	248065169	248065328	76	2.2e-19	1.9e-23	248065169	248065328	159	3630	3788	-1	76.1	159	37	1	653325	tatcATTGATAATgttaatatgaataGTGTAACTAGTGTAAAAGAGGCTAATAGGTTTGTTATTTTTATTTGGAGTTGCATCAACTTTTTGGTTCCTAAGACCAATGGGTTACTATTAGCCTttaaaaatttgaaaaagccatatttaaaaaaaTGGAA
REF10	SSC1_NUMT_65	SSC1	SSC1_REGION_36	248718653	248718729	28	16000	1.2e-05	248718653	248718729	76	13600	13676	-1	68.42	76	24	0	8401102	TATAATTTAGAAAATCTTTGTTGTTGTTTTAATTGAAGCATAGTTGATTTACAGTGTTGTGTTAATTTCAGGTGTA
REF10	SSC1_NUMT_50	SSC1	SSC1_REGION_24	257119831	257126548	39	0.092	7.7e-06	257119831	257119872	41	5053	5094	1	97.56	41	1	0	6635	TACTTTGATAGAGTAAAAAATAGAGGTTCAAGCCCTCTTAT
REF10	SSC1_NUMT_51	SSC1	SSC1_REGION_24	257119831	257126548	39	0.092	7.7e-06	257126507	257126548	41	11684	11725	-1	97.56	41	1	0	10444964	ATAAGAGGGCTTGAACCTCTATTTTTTACTCTATCAAAGTA
REF10	SSC1_NUMT_52	SSC1	SSC1_REGION_25	267571512	267571569	41	0.01	8.6e-07	267571512	267571569	57	1034	1091	1	85.96	57	8	0	13369232	CAAACACTTTCATGCCTTGCCAAACCCCAAAAACAAAGCAGAGTATGCAGATACAAT
REF10	SSC1_NUMT_53	SSC1	SSC1_REGION_26	280940801	280940880	61	3.1e-12	2.6e-16	280940801	280940880	79	12056	12135	-1	88.61	79	9	0	140079	GCGTATTATACATTAAAGCCTGATACAAGTTCTGATTCTTCTTCTGTAAGGTCGAATGGGGCTCCATTAGTTTCTGCTA
REF10	SSC1_NUMT_54	SSC1	SSC1_REGION_27	281080959	281081038	61	3.1e-12	2.6e-16	281080959	281081038	79	12056	12135	-1	88.61	79	9	0	10530529	GCGTATTATACATTAAAGCCTGATACAAGTTCTGATTCTTCTTCTGTAAGGTCGAATGGGGCTCCATTAGTTTCTGCTA
REF10	SSC1_NUMT_55	SSC1	SSC1_REGION_28	291611567	291611606	33	66	0.0055	291611567	291611606	39	15082	15121	1	92.31	39	3	0	15657689	TCTACCTCTTCTTCCTTCAATGCATAACAAACCATACAA
REF10	SSC1_NUMT_56	SSC1	SSC1_REGION_29	307269295	307269390	33	66	0.0055	307269295	307269390	95	9428	9523	-1	67.37	95	31	0	2008189	ATAGGGCCTCCTCTTCCTGCCTGACTAAAGAAAGTATCATTTAAATTACGGTCAGTGAACAACACAGCAATGCCAGCTGCTGGTACAGGGAGTGA
REF10	SSC1_NUMT_57	SSC1	SSC1_REGION_30	309277579	309277710	96	6.8e-29	5.6e-33	309277579	309277710	131	2505	2636	1	91.67	132	9	2	1178241	TAGAAGATAGACATTTTTA-CCTGACGCTATAGAGATAGTACCTCAAGGGAAAGATGAAAGAACTAAATTAaaagtaaaaaaaaagcaaaGATTACCCCTTTTACCTTTTGCATAATGATTTAACCAGAAAA
REF10	SSC1_NUMT_58	SSC1	SSC1_REGION_31	310455951	310456328	115	6.1e-38	5.1e-42	310455951	310456328	377	10507	10887	1	66.05	380	126	1	34067	ATTTACTCTTTCAGATGGAGTTTATGATCCAGTACTTCTCACAGATAAAGGCTTCCATCAACTACACAAAATTACTGGCTCTACTTTTCTCTTTGTTTGCCTTCTACACCATCTAAAATTTCACTAGACATCTAATCAC---TTTGGATTTGAATCAACTGCCTGATACTGATATTCCGTAGATAAAGTCTGATTATCCCTGGATGTCTCTAGCTACTGATGAGGATCATATTATTTTAGTATTAAAGAGCACAACTGACATCTAATCTATTATTTTCACTTTACCTGGAGAAAGAGTAAAGCACCTTATAGTGACATTATTTATCAATACACTTCCAGGGTCATTACTTGTGCTTATCACTTTTTGACTTCCTCCATTA
REF10	SSC1_NUMT_59	SSC1	SSC1_REGION_32	310490395	310492498	168	3.6e-63	3e-67	310490395	310490993	598	10995	11596	1	67.38	604	188	6	780	CTATTTTACCTAGAAACTACCCTCCTCCAACCCCTACCCTAAGCATCTCAAACAAGTAACCTAAAAACTAAACTTTTTTTGGCAGACACCCTCATCTCATTACTAGTGGTCATAAGTTTAGCCTATGACTGAATTTAAAA-GGATTAGAATGAAT-GTATAAGATAATTAGTTTAAACTAAAACAAATTATTTTGCT--ATAGAATTAGGATTAACTTCATAATCATCAAATGTCCTTGGTCTATATTAATATCTTTTTTAGTACTTACAGTACCCTTTCTGGGACTACTATACATAAATCTCATTTAATATCCTGGttaatatccTTAGAGGACATAATATCATCACTATTCACCAAACCAACTGCAATGATGCTAAACATCTACTTTATATTAACTA…
REF10	SSC1_NUMT_60	SSC1	SSC1_REGION_32	310490395	310492498	37	0.82	6.9e-05	310491773	310491965	192	11908	12104	1	66.5	197	60	4	4	ATTACCCAGTGGGGAAATCAGAAAAGATGATTAAACTCAGGACTCATATTTCTTATTGTATACACATT--GGATCACTTCC--TACTTCTCGCACTAATTTTTATCAAAATCTT-ATAGGTTCATTACGTTTTCTAATAATTCAATACTGAACTGAAACAATAGCCAATTCTTAATCTCATATTTTCCTATGATTAG
REF10	SSC1_NUMT_61	SSC1	SSC1_REGION_32	310490395	310492498	93	1.8e-27	1.5e-31	310491969	310492498	529	12252	12805	1	63.42	555	175	8	578321	TACAATACTAAATCCCTTGGTGGATTTGATGGAACATCCTTTCCTTACTCTAACATTATGAGGACTAATCAAAACCAGGTCCATTTGTCACTGCCAAACTAAAactaaaAACA----CTCATAGTCCTCCATCAGCCACATAGCACTAGTAATTGCAGCCATTCTTACTCAAACATCATGAGGTCATTTAGGCACTACAGCCTGAATAATCACCTATAGCCTTACATTTTCCATACTATTTTGATGAACATATTCCAACTATGATCAGCATTACACATGAACTATAATTCTAGCTCATGGACTACAAA------------TAATAGCAGTAGGATAGCTCCTAGCAAGCCTCAGACA-CTAGCTTTACCTCCATCAATCAATCT--TTGGAGAATCAGT…
REF10	SSC1_NUMT_62	SSC1	SSC1_REGION_33	311070819	311070859	34	22	0.0018	311070819	311070859	40	1636	1676	1	92.5	40	3	0		gCCAGCCACTGTGGTCATACTATTAACCCAAATTAATAGA
REF10	SSC2_NUMT_1	SSC2	SSC2_REGION_1	21108238	21109243	319	4.8e-135	3.9e-139	21108238	21108679	441	16180	16625	-1	87.42	445	52	2	82	GACGGCCATGGCTGAGTCCAAGCATCccccc---aaaaaataaaaaTACCAAATGTATGAAACCTCAGTTAAGTGTGAGCATGGGCTGATTAGTCATTAGTCCATTGAGATGTCTTCTTTAAGAGGAAAGAATGCACGGTTTTAGGTGAGATGGTCCTGAAGTAAGAACCAGATGTCTGATAAAATTCATTGCTAGAAACCACCACAT-TCGGTGGGCCTGAAGCGAGAAGAGGGATCCCTGTCAAGCAGGTTGCTGATTTCACGCAGCATGGTAATTAAGCTCGTGATCTAGTGGTGGTGATACGCATGTTGTCTAAAACTGATTTGACTCAAATGTGGTATGTACGATCAATAATAatatgtactatgtaatataaataatattatgtacatgctta…
REF10	SSC2_NUMT_2	SSC2	SSC2_REGION_1	21108238	21109243	273	3.8e-113	6.3e-117	21108761	21109243	482	16657	17133	-1	79.71	483	90	2	4761404	ATTTTTAGGGTTGTATGTCCGTATGTTTGCATGGAAAATTTTTTG-TAATTTTGTTCTGGGAATAGTAAGAAGGTACTTGGTGTTTTGGCCCATATACGATATAGGACTATTGTAATTGTTGGGGTGTTGTTTGGCCAGGGAATAGTTTAATTAGAATTTCAGCTTTGGGTGCTGATGGTGGAGTTAGTCTCCTTCCTTGAGTCTTAGGGAGGTTGTGCCCTCCTTTTCTGGTTTACAAGACCAGGATATTTAATATACTACAAAGACTCTTCATTTTAGGAGGTTATTTTCGGTGATGCTGGTTACTGACATTAGTACTAGGATGATTAGGAAGTAtaggaTGAATGCTAGTTGTCCGATAATAATGAATGGTTGTTCTACGGGCTGTCCTCTGATTC…
REF10	SSC2_NUMT_3	SSC2	SSC2_REGION_2	25870647	25871344	81	9.3e-22	7.8e-26	25870647	25871055	408	12717	13121	-1	63.26	411	141	4	156	GAGCTGAAGCTCTGGCAATTTCCATTTAACTTACATGCAATTACCTGGCTCTGTCACCATAATGCATCCTATTCTTGGGCAGGGCTCTGTATTTATTTAACAAATTTAGATGATTCCATCTATGCAATTTATGGTGTCTCTGTAAAGTGGATCTTAAATCTTTTGgtttgtttttttttttCATACTTGAATGACCATAGTATAAACTGAAACCACTTGCTCCAGTCTGAACGCAAATCTTAAGCAACTTAA---TTTGTAACAACAAACCTTCAATAGTCACTACACAACTAGGACATCCTAAGATCCAACACAGAGGTCATGAACCCTACTGCCAACATGAACTATGGAATAGGACTGTGCCATTAATCCCTAGGATATCTTGTTCCATGGATCAAA…
REF10	SSC2_NUMT_4	SSC2	SSC2_REGION_2	25870647	25871344	70	1.6e-16	1.3e-20	25871211	25871344	133	13295	13430	-1	78.52	135	27	1	24100576	TTCACATCTTATATATTTATCACCTTCTCTTCACAGGAAGTTCAATGTCACTGATTGGAAGGAAAAGATAATGAAAGTCTTGTGTGTCCATTCATTGAATTCCTTATTTAGAGAACA--GGGTTATGCCACCTTT
REF10	SSC2_NUMT_5	SSC2	SSC2_REGION_3	49971920	49971976	56	7.4e-10	6.2e-14	49971920	49971976	56	13889	13945	-1	100	56	0	0	6682762	CGTTTCTAAAAAGCTGTACCTTTTTAGACTATCTCTTAAAAATACATTGGAATTTA
REF10	SSC2_NUMT_6	SSC2	SSC2_REGION_4	56654738	56655718	150	1.3e-54	1.1e-58	56654738	56655135	397	16378	16770	1	72.14	402	97	4	260	TAATTTTCTCAGTTTTAATCCTGGCATTCATCACCATACTCTGCATATCTAAAT---GAAGCATAACATTGAGGCCCCTGAGCCAATGTCTCTTCTGAATTCTAGTATCAGACCTAATAAT--TAACATGAATTATAGGACAACCCATAGAACACCCTTTCATTATCATCATAcatctaacatctattttatattttctTCTTATCCTAGGTCTAATGCCAGTAGTTAGCATCATTAAAAATAGTTTTTTTGTCTTTATACTACAAAGACACTTTGTAGTATACTAAATACTTTTGTCTTGTAAATGAAGAAAGGAGAACAAATATCTCTCTAAGACTCAAGGAAGGAGCCTAACACCACCATCAGCACCCAGAGCTGAAATTCTAATTAAACTATTTC…
REF10	SSC2_NUMT_7	SSC2	SSC2_REGION_4	56654738	56655718	121	8.5e-41	7.1e-45	56655395	56655718	323	174	518	1	70.64	344	80	3	97001	CACTAATTGTTCATCCCCATGCTGATAAGCATGTACATACTATCCTTGATATTACATAGTACATATAGTTATTTATTGTTCCTAGTATATTTATGTCAAATCATTTCCAGACAACACGTTTATCACTGCCAATAGATCAAGAGCTTAATCACCGTGTCATATGAAATCATCAAACTGCTCAGCAGGTATCTCTCTTCTTGCCTCATGCTCATTGAT-TTTGAGGCCTTTTATTCATGAA-TTTATCAGACATCTGGTTTGTACTTCATGGCCATCTCA-------------------TTCTTTTAAATAAGGCATCTCAATGTACTAATGACTAATCAGCCAAT
REF10	SSC2_NUMT_8	SSC2	SSC2_REGION_5	56752719	56753699	150	1.3e-54	1.1e-58	56752719	56753116	397	16378	16770	1	72.14	402	97	4	260	TAATTTTCTCAGTTTTAATCCTGGCATTCATCACCATACTCTGCATATCTAAAT---GAAGCATAACATTGAGGCCCCTGAGCCAATGTCTCTTCTGAATTCTAGTATCAGACCTAATAAT--TAACATGAATTATAGGACAACCCATAGAACACCCTTTCATTATCATCATAcatctaacatctattttatattttctTCTTATCCTAGGTCTAATGCCAGTAGTTAGCATCATTAAAAATAGTTTTTTTGTCTTTATACTACAAAGACACTTTGTAGTATACTAAATACTTTTGTCTTGTAAATGAAGAAAGGAGAACAAATATCTCTCTAAGACTCAAGGAAGGAGCCTAACACCACCATCAGCACCCAGAGCTGAAATTCTAATTAAACTATTTC…
REF10	SSC2_NUMT_9	SSC2	SSC2_REGION_5	56752719	56753699	121	8.5e-41	7.1e-45	56753376	56753699	323	174	518	1	70.64	344	80	3	10985991	CACTAATTGTTCATCCCCATGCTGATAAGCATGTACATACTATCCTTGATATTACATAGTACATATAGTTATTTATTGTTCCTAGTATATTTATGTCAAATCATTTCCAGACAACACGTTTATCACTGCCAATAGATCAAGAGCTTAATCACCGTGTCATATGAAATCATCAAACTGCTCAGCAGGTATCTCTCTTCTTGCCTCATGCTCATTGAT-TTTGAGGCCTTTTATTCATGAA-TTTATCAGACATCTGGTTTGTACTTCATGGCCATCTCA-------------------TTCTTTTAAATAAGGCATCTCAATGTACTAATGACTAATCAGCCAAT
REF10	SSC2_NUMT_10	SSC2	SSC2_REGION_6	67739690	67739762	62	1e-12	8.7e-17	67739690	67739762	72	10441	10513	-1	93.06	72	5	0	78681	CTTTGTACTTACTTAGAGCTTTGAAGGCTCTTGGTCTGTATTAACCTAAATTCCTAGTTTAAAGATGAAAGG
REF10	SSC2_NUMT_11	SSC2	SSC2_REGION_7	67818443	67818515	62	1e-12	8.7e-17	67818443	67818515	72	6265	6337	1	93.06	72	5	0	16138532	CCTTTCATCTTTAAACTAGGAATTTAGGTTAATACAGACCAAGAGCCTTCAAAGCTCTAAGTAAGTACAAAG
REF10	SSC2_NUMT_12	SSC2	SSC2_REGION_8	83957047	83980470	55	2.2e-09	1.9e-13	83957047	83957168	121	16649	16770	1	72.73	121	33	0	692	ATATTTATCACTTTGGCCTTGTAAACCAGAAAAGGAGAAGAACCTCCCTAGAACATCAACGCAGAAGCTCCAACTCCACCATCAGCACCTAAAGCTAAAATTCTATCTAAACTAGTCCCTG
REF10	SSC2_NUMT_13	SSC2	SSC2_REGION_8	83957047	83980470	89	1.5e-25	1.2e-29	83957860	83958070	210	421	632	1	76.96	217	37	4	449	GGCACCTGGTTCTTACTTCAGGACCGTCTCATCTAAAATCTCCCTATCTTTCTTCTTAG-TAAGACATCTCAATGGACTAATGACTAATTGGCCCATGTGTACACATAATTATGGTGTCA---AATTGGAATTTTTTAAATTT---AGAGGTATGCTGTGACTCAGCTATATATATGGCCATCTGAGGCCTTAACACAGTCAAGCAACTTGTAGCTG
REF10	SSC2_NUMT_14	SSC2	SSC2_REGION_8	83957047	83980470	40	0.031	2.6e-06	83958519	83958597	78	1346	1429	1	78.31	83	13	1	256	AAAGCAAGACACCAACAATGCCTAGATGAGT-----AACTCTGTAAGCACATAGGTTTGGTCCAGGTCTTTCTGTTAATTCTt
REF10	SSC2_NUMT_15	SSC2	SSC2_REGION_8	83957047	83980470	245	8.1e-100	6.6e-104	83958853	83960169	1316	1412	2828	1	66.74	1422	361	33	395	CCTTTTTGTTAATTCTTGATAAAATTattcatgcaagtattctacatgcaagtGAGAAGACCCTCTGAATTACCAGTGATCAAAAGGAGCATGCATCAGGCACACTAACAAAC--AGCTCATGATGCTTAGATTAACCACACCCCG-CAGGAAACAGCAGTGATAAAAATTAAACCATGAACATAATTTTGA--------TGCTCACCAGGGTTGGGAAATTTCATGCCAGACACCAAGGTCATATGGTTAACTCAATAAAGTTTT----CAGTGTAAAGTATGCTAAAG----ATACTCTTATAATAAAGTTACGTTCTCATTAGACTATAAAAAGCTGCAGCTAAAATAAAAATAAGCTACAAAAATGACTAACAGCC-CTGGTTACATGCTGGCTA…
REF10	SSC2_NUMT_16	SSC2	SSC2_REGION_8	83957047	83980470	37	0.82	6.9e-05	83960564	83960625	61	2914	2975	1	80.33	61	12	0	458	atattaataatATCACAGTTGACCTAAAAGCAGCCACCAATTAAGAAAGAATACAAGCTCA
REF10	SSC2_NUMT_17	SSC2	SSC2_REGION_8	83957047	83980470	145	3.2e-52	2.7e-56	83961083	83961552	469	3166	3641	1	71.58	482	117	9	7	TTATTAAATCAATTGTTAACCTAACACAGCTATCTGCTTCAGAAAAGGTTttaaaaAGTAAAAGGAACTCAGCAAACACCAACTTTGCCTGCTTACCAAAACTATCACCTCTAACATTTCTAGTATTAAAGGCACTAACTGCTCTGTGACACATGTTTAACAGCCAGCCATAGTATCTTGACCATGCAAAGGTAGCATAATCATTTGCTCTCTAAATATGGACTTG--TGACCAGCAACACCAGGGTTTTATGGCTTCTTACTTTTTAATTGGAGAAAGTTGATCTTCCTGAAAAGGGGC-ATAATGACAGAATAAGATGAGAAGACCCTAAAGAACTTGGATTTAGTCCCCCAAGCCCCTCTAAATTGATGAAATCACAGAT--AACAGAGCTTTAAA…
REF10	SSC2_NUMT_18	SSC2	SSC2_REGION_8	83957047	83980470	120	2.5e-40	2.1e-44	83961559	83961899	340	3709	4058	1	72.21	349	88	5	10912	ATTCTATTCCAGGGTTCATATTGGCAGTAGGGTTTACAACCTCA---TTAAATCAGCACATTGCAAAGGTATTCATACTATTAATGGT-CATTCGTTCAATGATTGAAGGCTGACATGATCTGAGTTCAGACCA-AGTAATCCAGATCAATTTCTAtatatctcatatttctctCAGTACAAAAGGACAAGAGAAATAAGGTCTGCTTTACAAAAGTGCCTTCAAACAAGTAGATAATAAAATCTTAATCT---TAAATTATATCAAA-CCTGCCCAAGAACAGGGCTTGTTAGGGTGGCAGAGCATGGCAACTGCATAAAATTTAAAGCTTTATAACCAGAAGTTTAA
REF10	SSC2_NUMT_19	SSC2	SSC2_REGION_8	83957047	83980470	73	6e-18	5e-22	83972811	83973036	225	4068	4294	1	67.7	226	72	1	25	TAATaatttagttataattAACCTTCTTTTGTTAATTATTCCCATTCTATTTGCCACAGCTTTCTT-ATAGTAATCCAATGAAAAGTACTGAGCTATCTACAAATGCCTAAAGGACTTAACATTGTTGGACCTGATGGCCTGCTCCAACCCATTGCCAGTGCTGTCCAGCTATTCATTAAAGAATTATTATGACCATTAACATAATCAATTTCTATACTGATGATT
REF10	SSC2_NUMT_20	SSC2	SSC2_REGION_8	83957047	83980470	62	1e-12	8.7e-17	83973061	83973193	132	4288	4420	1	73.48	132	35	0	311	attattgcatcaatCCCAGCCCATACTTTGGCTCTAACAATATGAACCCCATTCCTCACACCATATCCACTAATCAATATAAAGCTAGGGATACTATTTATATTAGCTGTATCAAGCCTAACTATATATtct
REF10	SSC2_NUMT_21	SSC2	SSC2_REGION_8	83957047	83980470	161	7.8e-60	6.4e-64	83973504	83973901	397	4404	4809	1	74.14	406	95	5	278	CCTAACTATATATTCTTATTCCTTCTCACACTGAACCTCAAATTCACAACATACATTAATTGGGGTCCTATAAGCAGTAGC----ACAATTTCATAGGAAGTAACACTAGCAATAGT--TATTATCAGTCCTATTAATTAATGGATCATTTACCCTCTCAACATTAATCACTGCTCAAGA--ATATTTGTCTAATTTTTCCATCTTGGCCACTGGCTATAGTATAATTTATCTCAATCCTAGCAGAAACCAACCAAGCTCTATTCGACCTAACAGAAGGAGAATCAGACTTTGCTTCTGGCTTCAATGTTGAGTACGCAGCAGGTCCCATTTGCCCTATTCTTCCTAGCAGAATATGCC-ACATTATTATAGTAAATATGTGTATAAAAATTCTGTTCC…
REF10	SSC2_NUMT_22	SSC2	SSC2_REGION_8	83957047	83980470	208	3.3e-82	2.7e-86	83974179	83975152	973	4791	5845	1	65.5	1055	281	17	144	AATTCTATTCCTAGGAGCCTTTCCCAATTCCTATGTACCAGAACTATACTCAAT----TTTATTATCAAAACCCTTTTCCCTATGTTTTCCACCCTGTGATTTTAAGCATCCTATCCATGAGTCCAATGTGACAAACTTATACACCTTCTATGAAAAAAAGTCTTCGTACTAGTAATACAAGCTTTTGATATGACATTTATCATTATCCAT------ATCAAATATTCC-----AAACATA---ATATCTCTGACAAAAGAGTTACTTTGATAGAGTAAATTATAGAAGTTTAAGTCCTCTTATTTCTAGTGTAATAGGGATTGAACCTACTCCTAAGAATTCAACAATTTCCATGCTACCATATTgtaccatattctata---------------ata…
REF10	SSC2_NUMT_23	SSC2	SSC2_REGION_8	83957047	83980470	206	3e-81	2.4e-85	83975296	83975995	699	6054	6762	1	71.75	715	179	15	602	AAAATGAAATAAT-ATTTTGCCAACATTAATAGCTATTGAAACACTATTCAA--TCTATTTCTACACAGGATTACTCTACTACAA-TCACTAACCTTATTCCCATCAATAAATAACATGtaaataaaatggcaataTGAAAACATGAA-----TaatatttttaccaccactaatcataatatCAACAGTATTTCTTTCCCTAAAATCAATGTTTTGAGTCCTGGACTAGGAATTTAGGGGTGCACAGACCCAGAAG-TTCAAAGCCCTAAGGAAGTATTGTTTACTTAATTCCTGAAGA--TAAGGATTGCTAGACTTTATCTTACATCAATTGAACGCAAATCAAACACTTTTCATTATAATAAATCCTCACT-GTGTATGGTGAGCTCTCATCCCG…
REF10	SSC2_NUMT_24	SSC2	SSC2_REGION_8	83957047	83980470	319	4.8e-135	3.9e-139	83976597	83977658	1061	6862	7954	1	68.7	1096	304	13	190	TTTTTCAAAGTTATGCCTACTATAATTGGAGGACTCAGAAACTGACTAGTTCCACTAATAAT-GAAGTATCTGATATAGCATTTTCCCAAATAAATAAT----GTTTAttacttcctccaccatcaTTTCTGATATCACT-----------TAGTTGATTTAGGCACTGGAATAGGCTTACAGGCTAAACAGCATGTTTAACTGGCAACCTAGCCAATGTGGGAGCTTCTGTTGACCTAACCATTTCCCCCCCTACCTTTAGCAGGTGCATACTCTGTTCTAGGTGCTATTAATTTTATtactacaattattaatATAAAACATCCAGCTATATCTGAGTACCAAACACCATGGTTTCTTTGACCTGTCCTAATTCTGGCCACCCT-CTTATACAGTCA…
REF10	SSC2_NUMT_25	SSC2	SSC2_REGION_8	83957047	83980470	229	3.3e-92	2.7e-96	83977848	83978514	666	7937	8634	1	69.44	697	182	6	15	TCTTTCCACAACATTTTCTTGCCCTTTCAGGAACACCACAATACTACCGTGACCATATAGATGCATATACAGCATGAAACACCATCTCATCTGTAGGTTCAGT-ATTTCATTAACAGCAGTAATACCAATAATTTTTATAATATGACAAATCTTTGCATCTACACCACACGTATCAGCAGTGGAACTGCCAATT---------------CTGAATGGATGTCTCTCACTGCATCCTTCCTTTGAAGAACCTACTtacataaatttaa-----------gaaaggaaggaaTCGAGCCTTCTCCAACTGGTTTCAAACCAACTTCATAATTGCTGTGTCTTTCTCAATAAGTGAAATATTAGTAAAAAGTACCT--ACTTTGTCAAAGTTAAATTTTAGG…
REF10	SSC2_NUMT_26	SSC2	SSC2_REGION_8	83957047	83980470	84	3.5e-23	2.9e-27	83978529	83978920	391	8673	9084	1	62.77	411	133	3	316	AAGCTATGAATACACACACTACAAGGATCTAAATTTAGATTCCTAAATATTTCCTACAATAGATCTAAAGCCAGGAGAACTACAGCTACTAGAAGTTGATAATGGAGCAGTTGCACTTATAGAAATAATCCTCCACACACTAATTTCATCTGAAGACATCCCCCACCC--------------TCCATAGGCTAAAGACAGACACTACTCTCAGCCACCTTA----AACAATCCTAACATCTACATGGCCATGATTTTACTATGAACAACATTCAGAAATTTGGGGGCCAAGTCATCGCCTTATGCCTACTGACTTTGACTTAGTTCCAAGAAAACATTTATGAAAAAGATCACTATCA--TATTATAAAATCACTAAGAAGCAAAGTAGCATAAAGCTT…
REF10	SSC2_NUMT_27	SSC2	SSC2_REGION_8	83957047	83980470	43	0.0011	9.6e-08	83979236	83979413	177	9088	9276	1	67.02	188	51	3	38	GAGTTTCAACCTTTCCTTAAGGATATGCCACAACTAGATACATTAACATGATTTATTCCTATT------ATGATTATAGTa----ctattatATTTCAATTCACATTTTCAAAACATTcttatctttcaa-ctcagAACTGAAAACAATCAAAACATCGAAACACTACACCCCCTGAGAAACAAAATG
REF10	SSC2_NUMT_28	SSC2	SSC2_REGION_8	83957047	83980470	75	6.7e-19	5.6e-23	83979451	83979636	185	9263	9449	1	72.04	186	51	1	145	gagaaacaaaatGAACAAAGATTTACTCACCTCTTTCACCACCCAAACAGGAACAGGATCACCTATTGTTATTTTCCT-AGTATTTTCCCAAGCGTTTTATTTCCCATACCTCCCCAACTAATTAATAACCGCTTAATTTCAATCCAAGGATGAGAAATTCTACTTACATCAAAACAAATAGTGGC
REF10	SSC2_NUMT_29	SSC2	SSC2_REGION_8	83957047	83980470	33	66	0.0055	83979781	83979858	77	9469	9546	1	71.43	77	22	0	230	AAAAGTGATTCCTAACACTCCTCTCACTGATTTTATTCATTGGCTCAAAACGTCTAGGAGGCCTTCTACTACAGTCA
REF10	SSC2_NUMT_30	SSC2	SSC2_REGION_8	83957047	83980470	91	1.6e-26	1.4e-30	83980088	83980470	382	9569	9953	1	67.68	396	102	7	90333	AAGAAATCTAGGAATTGCCATCTCCTTATGAACAGCAACAGTAACAACTGGCTCCcccatcccccaaaaaacccACAAAAGCATCTTACTAGCCCATTTCCTGCCCCGAAGGACACCCGTCCCACTTATTCCTATATTAGTAATTATTGAAGTCATTAGGCTATTTATTCCGCCAATAACCTCAGCTGAACAACTAACAG----CATTATTGCTGGCCACATATTAATTC----ACTTTGAGGAGTAACCTTAGCCTTTATAAGGATCAG-ACTACTATGGCTTTTATCACCTGTATTATTTTGGTC----TTAATGTTTTTGAATTCCCAATAGCTTTAATTCAAGTTTATGCATGTAGGC-ACTAGGAAGCCTTTACTTGCATGATAATACTTA
REF10	SSC2_NUMT_31	SSC2	SSC2_REGION_9	84070803	84071147	279	5.3e-116	4.3e-120	84070803	84071147	344	4963	5309	1	91.33	346	28	1	2282396	ACACTAGCCCTATGTATATGACACATCTCACTACCCATTATAACAGCAAGCATTCCCCCACAAACATAGAAATATGTCTGACAAAAGAGTTACTTTGATCGAGTAAAAAATAGAGGTTTAAGCCCTC--ATTTCTAGAACAATAGGACTCAAACCTACACCTGAGAATTCAAAATCCTCCGTGCTACCAAAATACACCACATTCTACAGTAAGGTCAGCTAAATTAAGCTATTGGGCCCATACCCCGAAGATGTTGGTTCATATCCTTCCCATACTAATAAACCCTATTATCTACGCCACCCTTATCACAACCATTATATCTGGAACCATATTAGTGATAATCAGC
REF10	SSC2_NUMT_32	SSC2	SSC2_REGION_10	86353543	86353731	124	3.2e-42	2.6e-46	86353543	86353731	188	12588	12777	-1	84.66	189	28	1	9910474	CGTTGGGTCCTTTTCGTAGTTGTATATAGCCTAATACTTTTCGCTCCACTAGAGTAAGAAATTCTATGGCTAAGAGGATTGGGACAACAAGACTTAGGATATTAACTATGAACATGCTATGAGGGAGAGGAATTGAACCTCTGGTAATAAAGGTTTAAGTTTTATGCAATTACTGG-CTCTGCCACTCT
REF10	SSC2_NUMT_33	SSC2	SSC2_REGION_11	96264205	96268987	3879	0	0	96264205	96268987	4782	1139	5940	-1	90.95	4805	408	8	12891797	TGTTAGGATTTGTAAAATTAGGCAGATATCTAGAAGGGAACCGAAGTTTCATCATGATGAAATATTTGAGGGGGCTGGAAGGTCAATGAATGCGTTATTGATAATTTTTATTAGTGGGTGTGATTTTCGGATGTTGGTCAT--TAAGGTTCTTGTAGTTGAAATACAACGATGATTTTTCATGTCATTGGTCATGGTTAGATTCCATGTGAGAATAATGACAATATACATTGCATTTATTTTAAGTACTATTTTTGTTATTGGGTTTGTTGGTTTCTCTTCTAAACCTTCTCCTATTTATGGTGGTCTTGGATTGATTGTAAGTGGTGGGGTTGGttgtggtattgtattgaattTTGGTGGGTCTTTTTTAGGTTTAATGGTGTTTTTGATTTATTtG…
REF10	SSC2_NUMT_34	SSC2	SSC2_REGION_12	109160784	109160845	33	66	0.0055	109160784	109160845	61	4047	4108	-1	77.05	61	14	0	4517987	AGTACAGGGCTATAATTAGCATATTAAGTCCTATAAGGATGATAGTGATGTTAGATCAGGA
REF10	SSC2_NUMT_35	SSC2	SSC2_REGION_13	113678832	113678906	46	4.3e-05	3.6e-09	113678832	113678906	74	9846	9920	1	81.08	74	14	0	6372134	ACATTTATTATCCTTATCCTGTTAATCGTTCTTGAGTTTGCAGTAGCTCTAATCCAAGCCTACATAGTCACACT
REF10	SSC2_NUMT_36	SSC2	SSC2_REGION_14	120051040	120062205	8963	0	0	120051040	120062205	11165	5759	16949	1	90.5	11194	1030	15	16805527	CAACTACGAAAAATCATAGCATATTCATCAATCGCACACATAGGATGAATAACAGCAGTACTACCATATAACACAACCATAACAATCCTAAATCTACTAATCTACATTATAATAACACTAGCAATATTCATATtACTAATTCACAGTTCAACAACCACAACCTTGTCCCTATCCCATACATGAAACAAAATACCCATCATTACAAGCCTAATaataataACCCTACTCTCAATAGGAGGCTTGCCCCCACTATCAGGATTTATACCAAAATGAATAATTATTCAAGAAATAACAAAAAATGAAAGCATCATCATACCAACACTCATAGCAATAACAGCACTACTAAACCTCTATTTTTATATACGACTAGCCTATTCCTCCTCACTAACCATATTTCCA…
REF10	SSC2_NUMT_37	SSC2	SSC2_REGION_15	136867732	136869148	1202	0	0	136867732	136869148	1416	9609	11025	1	92.44	1416	107	0	2262788	GTATTTACAGGATTCCGCCATAAAACCAAAGCATCACTAGCCCACTTTCTACCACAAGGAACACCCGCTCCATTAATCCCTATGCTCGTAATCATTGAAACCATTAGCCTATTTATTCAACCAGTAGCCCTAGCCGTACGACTGACAGCCAACATCACAGCAGGGCACCTATTAATTCACCTAACTGGAGGGGCCACCTTGGCACTACTCAACATCAGCACCATAACAGCCTTCGTCACATTTATTATTCTTATTCTATTGACCATTCTTGAGTTTGCAGTAGGTCTAATCCAAGCCTATGTATTTACACTGCTAGTAAGCTTATATCTACACGATAATACATAATGACCCACCAAACACACGCGTACCATATAATAAACCCAAGCCCATGACCACTTA…
REF10	SSC2_NUMT_38	SSC2	SSC2_REGION_16	139131936	139132062	42	0.0034	2.9e-07	139131936	139132062	126	6875	7001	-1	66.67	126	42	0		TTGAATAAGGGATACCACAAATTCAAGACTAGTGAGTTAAATAAGAACGACAGATGTCATGAAGGCTGAGGTAGGACTAATGCTTATCAGTGCTAGAGCTGCTTCTCTAATTAAATAAATTATTAG
REF10	SSC3_NUMT_1	SSC3	SSC3_REGION_1	18629494	18629536	38	0.27	2.3e-05	18629494	18629536	42	13529	13571	-1	95.24	42	2	0	11433567	GGTTTGCGTTTGCCGAGTTCCTTTTACTTCTTTTAATCCTTC
REF10	SSC3_NUMT_2	SSC3	SSC3_REGION_2	30063103	30063187	42	0.0034	2.9e-07	30063103	30063187	84	2117	2201	-1	75	84	21	0	12000142	TGGAGAATTTGTATGGTTGTGATGAATACTTGAATTTTAAGTATTGCGTAGTGTTGTTGAGTTTGAGTGCCACTATGGATACTA
REF10	SSC3_NUMT_42	SSC3	SSC3_REGION_10	42063329	42063428	30	1800	1.3e-06	42063329	42063428	99	1575	1676	1	68.32	101	30	1	2407564	AAAATGAAGCCATAAA--AAAGTCTGAGTAAGCCGCATTAACTAATTAGGCTAGATTGTATATCAGCCATCCTGATCCTAAGATTATCCCATATTAATAGA
REF10	SSC3_NUMT_3	SSC3	SSC3_REGION_3	44470992	44489378	67	4.3e-15	3.6e-19	44470992	44471113	121	16069	16190	1	77.69	121	27	0	31	CCCTTGCAGCCATCCATTTATTATTTCTCCATGAAGCAGGCTCTAGTAATCCTATAGAAAATTCATCCAACATAGATAAAATTCCATTCCACCCACACTACACAATTAAAGACATTCTAGG
REF10	SSC3_NUMT_4	SSC3	SSC3_REGION_3	44470992	44489378	234	1.4e-94	1.1e-98	44471144	44471666	522	16246	16768	1	75.62	525	122	5	446	TAGGAGACCCAGACAACTGTACCTCAGCAAATCCTTTCAACACCACACT--ATATTAAGCCACAGTTGTATTTCCTATTTACATACACAATTCTATGATCAATTTCCAATAAAATAGGAGGTGTAATAGCCCTAATTTTCTCAATTTTTAGTCCCAGAACTCATTCTAATACTCCATACATCCAAACAATGAAGCATAACACTTCAACCCTTTAGCTAATGCATACTCTGAGTATTGGTAGCAGACCTGCTGACATTAGCATGAATTGGAGGACAGCCTGTAGAACACCCCTTCATTTATACTGGACAATTAGCATCCTTCTTATACTTCTTTTCAATTCTAGTGCTAATACCAGTAACTGGCATTATTGAAAATAATCTCCTAAAATGAAGACTCTCT…
[truncated: 18,695 more rows]

## Sheet: Table S7
Table S7. Comparison at the chromosome/scaffold level between NUMTs identified in Sscrofa11.1 and Sscrofa10.2 reference genomes.
[truncated: 43 more rows]

## Sheet: Table S8
Table S8. Matrix of orthologous NUMT regions over all Suinae investigated assembled nuclear genomes. The matrix below the diagonal contains the number of NUMT regions orthologous between the two genomes; the diagonal of the matrix reports the total number of regions found in the genome and the number of regions belonging to portions of the genome not aligned with Sscrofa11.1. The matrix above the…
[truncated: 27 more rows]

[truncated: 8 more sheets: Table S9, Table S10, Table S11, Table S12, Table S13, Table S14, Table S15, Table S16]
